# Supplementary material for: PRRX1 is a master transcription factor of stromal fibroblasts for myofibroblastic lineage progression
Source: Nat Commun. 2022 May 19;13:2793. doi: 10.1038/s41467-022-30484-4 (PMC9120014; doi:10.1038/s41467-022-30484-4)
Supplement: Supplementary file 4 — Supplementary Data 1 [file 41467_2022_30484_MOESM4_ESM.xlsx]

## Sheet: Colon cancer
			PRRX1 expression in colon cancer
		total	0	1	2	3	P value
	Tumor size	n=183	n=66 (36.1%)	n=50 (27.3%)	n=38 (20.8%)	n=29 (15.8%)	0.0459424
	<3.5 cm	19 (10.4)	12 (63.2)	2 (10.5)	4 (21.1)	1 (5.3)
	>=3.5cm	164 (89.6)	54 (32.9)	48 (29.3)	34 (20.7)	28 (17.1)
	Differentiation	n=179	n=65 (36.3%)	n=50 (27.9%)	n=36 (20.1%)	n=28 (15.6%)	0.00105299
	W/D	27 (15.1)	20 (74.1)	3 (11.1)	4 (14.8)	0 (0.0)
	M/D	132 (73.7)	40 (30.3)	38 (28.8)	30 (22.7)	24 (18.2)
	P/D	16 (8.9)	3 (18.6)	8 (50.0)	1 (6.3)	4 (25.0)
	mucinous/SRC	4 (2.2)	2 (50.0)	1 (25.0)	1 (25.0)	0 (0.0)
	Stage	n=185	n=69 (37.3%)	n=49 (26.5%)	n=38 (20.5%)	n=29 (15.7%)	0.000378725
	1	25 (13.5)	20 (80.0)	2 (8.0)	2 (8.0)	1 (4.0)
	2	77 (41.6)	21 (27.3)	25 (32.5)	15 (19.5)	16 (20.8)
	3	67 (36.2)	20 (29.9)	17 (25.4)	20 (29.9)	10 (14.9)
	4	16 (8.6)	8 (50.0)	5 (31.3)	1 (6.3)	2 (12.5)
	T stage	n=183	n=66 (36.1%)	n=50 (27.3%)	n=38 (20.8%)	n=29 (15.8%)	0.00276079
	T1	7 (3.8)	7 (100.0)	0 (0.0)	0 (0.0)	0 (0.0)
	T2	24 (13.1)	15 (62.5)	4 (16.7)	4 (16.7)	1 (4.2)
	T3	148 (80.9)	42 (28.4)	45 (30.4)	33 (22.3)	28 (18.9)
	T4	4 (2.2)	2 (50.0)	1 (25.0)	1 (25.0)	0 (0.0)
	M stage	n=184	n=67 (36.4%)	n=50 (27.2%)	n=38 (20.7%)	n=29 (15.8%)	0.0929359
	0	175 (95.1)	63 (36.0)	45 (25.7)	38 (21.7)	29 (16.6)
	1	9 (4.9)	4 (44.4)	5 (55.6)	0 (0.0)	0 (0.0)
	Tumor budding	n=183	n=65 (35.5%)	n=51 (27.9%)	n=38 (20.8%)	n=29 (15.8%)	1.56385e-10
	0/HPF	117 (63.9)	60 (51.3)	32 (27.4)	19 (16.2)	6 (5.1)
	5-10/HPF	52 (28.4)	2 (3.8)	16 (30.8)	18 (34.6)	16 (30.8)
	>=10/HPF	14 (7.7)	3 (21.4)	3 (21.4)	1 (7.14)	7 (50.0)
	Micropapillary	n=183	n=65 (35.5%)	n=51 (27.9%)	n=38 (20.8%)	n=29 (15.8%)	1.35602e-07
	No	171 (93.4)	65 (38.0)	50 (29.2)	36 (21.1)	20 (11.7)
	Yes	12 (6.6)	0 (0.0)	1 (8.3)	2 (16.7)	9 (75.0)
	Stroma	n=183	n=65 (35.5%)	n=51 (27.9%)	n=38 (20.8%)	n=29 (15.8%)	2.41909e-13
	mature stroma	89 (48.6)	56 (62.9)	23 (25.8)	8 (9.0)	2 (2.2)
	Intermediate	89 (48.6)	8 (9.0)	28 (31.5)	28 (31.5)	25 (28.1)
	immature stroma	5 (2.7)	1 (20.0)	0 (0.0)	2 (40.0)	2 (40.0)
	Node	n=182	n=66 (36.2%)	n=49 (26.9%)	n=38 (20.9%)	n=29 (15.9%)	0.444765
	0	100 (54.9)	40 (40.0)	27 (27.0)	17 (17.0)	16 (16.0)
	1-3	46 (25.3)	14 (30.4)	11 (23.9)	15 (32.6)	6 (13.0)
	>=4	36 (19.8)	12 (33.3)	11 (30.6)	6 (16.7)	7 (19.4)

## Sheet: Stomach cancer
			PRRX1 expression in stomach cancer
		total	0	1	2	3	P value
	Tumor size	n=174	n=127 (73.0%)	n=35 (20.1%)	n=10 (5.7%)	n=2 (1.1%)	0.027356
	<5.0 cm	82 (47.1)	68 (82.9)	12 (14.6)	2 (2.4)	0 (0.0)
	>=5.0cm	92 (52.9)	59 (64.1)	23 (25.0)	8 (8.7)	2 (2.2)
	TNM stage	n=178	n=130 (73.0%)	n=35 (19.7%)	n=10 (5.6%)	n=3 (1.7%)	0.0153411
	1	63 (35.4)	56 (88.9)	5 (7.9)	2 (3.2)	0 (0.0)
	2	18 (10.1)	14 (77.8)	2 (11.1)	1 (5.6)	1 (5.6)
	3	55 (30.9)	31 (56.4)	17 (30.9)	5 (9.1)	2 (3.6)
	4	42 (23.6)	29 (69.0)	11 (26.2)	2 (4.6)	0 (0.0)
	Diagnosis	n=303	n=254 (83.8%)	n=36 (11.9%)	n=10 (3.3%)	n=3 (1.0%)	0.000381997
	NL	17 (5.6)	17 (100.0)	0 (0.0)	0 (0.0)	0 (0.0)
	CG	17 (5.6)	17 (100.0)	0 (0.0)	0 (0.0)	0 (0.0)
	IM	41 (13.5)	41 (100.0)	0 (0.0)	0 (0.0)	0 (0.0)
	LD	24 (7.9)	24 (100.0)	0 (0.0)	0 (0.0)	0 (0.0)
	HD	25 (8.3)	25 (100.0)	0 (0.0)	0 (0.0)	0 (0.0)
	CA	179 (59.1)	130 (72.6)	36 (20.1)	10 (5.6)	3 (1.7)
	T stage	n=177	n=129 (72.9%)	n=35 (19.8%)	n=10 (5.6%)	n=3 (1.7%)	0.171884
	T1	49 (27.7)	44 (89.8)	4 (8.2)	1 (2.0)	0 (0.0)
	T2	41 (23.2)	30 (73.2)	7 (17.1)	3 (7.3)	1 (2.4)
	T3	81 (45.8)	51 (63.0)	22 (27.2)	6 (7.4)	2 (2.5)
	T4	6 (3.4)	4 (66.7)	2 (33.3)	0 (0.0)	0 (0.0)
	Nodal metastasis	n=178	n=130 (73.0)	n=35 (19.7%)	n=10 (5.6%)	n=3 (1.7%)	0.00521639
	N0	69 (38.8)	62 (89.9)	4 (5.8)	2 (2.9)	1 (1.4)
	N1	48 (27.0)	29 (60.4)	15 (31.3)	4 (8.3)	0 (0.0)
	N2	31 (17.4)	18 (58.1)	9 (29.0)	2 (6.5)	2 (6.5)
	N3	30 (16.9)	21 (70.0)	7 (23.3)	2 (6.7)	0 (0.0)
	Age	n=174	n=127 (73.0%)	n=35 (20.1%)	n=10 (5.7%)	n=2 (1.1%)	0.027356
	<65	82 (47.1)	68 (82.9)	12 (14.6)	2 (2.4)	0 (0.0)
	>=65	92 (52.9)	59 (64.1)	23 (25.0)	8 (8.7)	2 (2.1)
	Gender	n=177	n=129 (72.9%)	n=35 (19.8%)	n=10 (5.6%)	n=3 (1.7%)	0.399524
	Male	113 (63.8)	87 (77.0)	19 (16.8)	5 (4.4)	2 (1.8)
	Female	64 (36.2)	42 (65.6)	16 (25.0)	5 (7.8)	1 (1.6)
	Tumor gross type	n=179	n=131 (73.2%)	n=35 (19.6%)	n=10 (5.6%)	n=3 (1.7%)	0.0134917
	EGC	51 (28.5)	46 (90.2)	4 (7.8)	1 (2.0)	0 (0.0)
	AGC	128 (71.5)	85 (66.4)	31 (24.2)	9 (7.0)	3 (2.3)
	Tumor Lauren classification	n=168	n=121 (72.0%)	n=34 (20.2%)	n=10 (6.0%)	n=3 (1.8%)	0.36946
	Intestinal	86 (51.1)	64 (74.4)	18 (21.0)	4 (4.7)	0 (0.0)
	Diffuse	70 (41.7)	48 (68.6)	15 (21.4)	5 (7.1)	2 (2.9)
	Mixed	12 (7.1)	9 (75.0)	1 (8.3)	1 (8.3)	1 (8.3)

## Sheet: Esophageal cancer
			PRRX1 expression in esophageal squamous cell carcinoma
		total	0	1	2	3	P value
	Diagnosis	n=168	n=92 (54.8%)	n=30 (17.9%)	n=36 (21.4%)	n=10 (6.0%)	0.000467222
	normal	16 (9.5)	16 (100.0)	0 (0.0)	0 (0.0)	0 (0.0)
	chronic esophagitis	9 (5.4)	9 (100.0)	0 (0.0)	0 (0.0)	0 (0.0)
	cancer	143 (85.1)	67 (46.9)	30 (21.0)	36 (25.2)	10 (7.0)
	TNM stage	n=143	n=67 (46.9%)	n=30 (21.0%)	n=36 (25.2%)	n=10 (7.0%)	2.47648e-05
	1	25 (17.5)	25 (100.0)	0 (0.0)	0 (0.0)	0 (0.0)
	2	49 (34.3)	19 (38.8)	10 (20.4)	16 (32.7)	4 (8.2)
	3	49 (34.3)	15 (30.6)	16 (32.7)	14 (28.6)	4 (8.2)
	4	20 (14.0)	8 (40.0)	4 (20.0)	6 (30.0)	2 (10.0)
	T stage	n=143	n=67 (46.9%)	n=30 (21.0%)	n=36 (25.2%)	n=10 (7.0%)	6.13447e-05
	T1	33 (23.1)	28 (84.9)	3 (9.1)	1 (3.0)	1 (3.0)
	T2	23 (16.1)	14 (60.9)	3 (13.0)	5 (21.7)	1 (4.3)
	T3	80 (55.9)	23 (28.8)	21 (26.3)	28 (35.0)	8 (10.0)
	T4	7 (4.9)	2 (28.6)	3 (42.9)	2 (28.6)	0 (0.0)
	Nodal metastasis	n=143	n=67 (46.9%)	n=30 (21.0%)	n=36 (25.2%)	n=10 (7.0%)	0.00299686
	0	61 (42.7)	39 (63.9)	7 (11.5)	13 (21.3)	2 (3.3)
	1	82 (57.3)	28 (34.1)	23 (28.0)	23 (28.0)	8 (9.8)
	Distant metastasis	n=142	n=66 (46.5%)	n=30 (21.1%)	n=36 (25.4%)	n=10 (7.0%)	0.73917
	0	121 (85.2)	58 (47.9)	26 (21.5)	29 (24.0)	8 (6.6)
	1	21 (14.8)	8 (38.1)	4 (19.0)	7 (33.3)	2 (9.5)
	Tumor size	n=143	n=67 (46.9%)	n=30 (21.0%)	n=36 (25.2%)	n=10 (7.0%)	0.000237983
	<4cm	60 (42.0)	41 (68.3)	8 (13.3)	9 (15.0)	2 (3.3)
	>=4cm	83 (58.0)	26 (31.3)	22 (26.5)	27 (32.5)	8 (9.6)
	Tumor differentiation	n=143	n=67 (46.9%)	n=30 (21.0%)	n=36 (25.2%)	n=10 (7.0%)	0.366962
	W/D	24 (16.8)	15 (62.5)	2 (8.3)	6 (25.0)	1 (4.2)
	M/D	97 (67.8)	41 (42.3)	23 (23.7)	24 (24.7)	9 (9.3)
	P/D	22 (15.4)	11 (50.0)	5 (22.7)	6 (27.3)	0 (0.0)
	Gender	n=143	n=67 (46.9%)	n=30 (21.0%)	n=36 (25.2%)	n=10 (7.0%)	0.553383
	Male	138 (96.5)	64 (46.4)	30 (21.7)	34 (24.6)	10 (7.2)
	Female	5 (3.5)	3 (60.0)	0 (0.0)	2 (40.0)	0 (0.0)
	Age	n=143	n=67 (46.9%)	n=30 (21.0%)	n=36 (25.2%)	n=10 (7.0%)	0.653399
	<65	36 (25.2)	15 (41.7)	7 (19.4)	10 (27.8)	4 (11.1)
	>=65	107 (74.8)	52 (48.6)	23 (21.5)	26 (24.3)	6 (5.6)
