# Supplementary material for: PRRX1 is a master transcription factor of stromal fibroblasts for myofibroblastic lineage progression
Source: Nat Commun. 2022 May 19;13:2793. doi: 10.1038/s41467-022-30484-4 (PMC9120014; doi:10.1038/s41467-022-30484-4)
Supplement: Supplementary file 5 — Supplementary Data 2 [file 41467_2022_30484_MOESM5_ESM.xlsx]

## Sheet: Supplementary_Table_annotaion
	Supplementary Table annotation
	Tab name	Table ID	Description	Figure
	TableS2A_MEF_Super-enhancers	Supplementary Table 2A	Enhancers and Super enhancers of Mouse embryonic fibroblast	Figure 4
	TableS2B_Wound_Super-enhancers	Supplementary Table 2B	Enhancers and Super enhancers of murine wound healing fibroblast
	TableS2C_MMTV_Super-enhancers	Supplementary Table 2C	Enhancers and Super enhancers of MMTV CAF
	TableS2D_CAF1_Super-enhancers	Supplementary Table 2D	Enhancers and Super enhancers of MMTV CAF1 in 'Cluster A'	Figure 6
	TableS2E_CAF2_Super-enhancers	Supplementary Table 2E	Enhancers and Super enhancers of MMTV CAF2 in 'Cluster A'
	TableS2F_CAF3_Super-enhancers	Supplementary Table 2F	Enhancers and Super enhancers of MMTV CAF3 in 'Cluster A'
	TableS2G_CAF4_Super-enhancers	Supplementary Table 2G	Enhancers and Super enhancers of MMTV CAF4 in 'Cluster A'
	TableS2H_CAF5_Super-enhancers	Supplementary Table 2H	Enhancers and Super enhancers of MMTV CAF5 in 'Cluster B'
	TableS2E_CAF6_Super-enhancers	Supplementary Table 2I	Enhancers and Super enhancers of MMTV CAF6 in 'Cluster B'
	TableS2E_CAF7_Super-enhancers	Supplementary Table 2J	Enhancers and Super enhancers of MMTV CAF7 in 'Cluster B'
	TableS2E_CAF8_Super-enhancers	Supplementary Table 2K	Enhancers and Super enhancers of MMTV CAF8 in 'Cluster B'
	TableS2E_CAF9_Super-enhancers	Supplementary Table 2L	Enhancers and Super enhancers of MMTV CAF9 in 'Cluster B'

## Sheet: TableS2A_MEF_Super-enhancers
	Supplementary Table 2A
	CHROM	START	STOP	NUM_LOCI	CONSTITUENT_SIZE	enhancerRank	isSuper
	chr15	102807694	102844790	7	7	1	1
	chr8	114241261	114272054	7	7	2	1
	chr6	52109202	52183989	31	31	3	1
	chr2	30546136	30579203	10	10	4	1
	chr15	77626936	77681848	19	19	5	1
	chr6	31009755	31076021	24	24	6	1
	chr2	115866644	115903739	13	13	7	1
	chr8	86710915	86731704	7	7	8	1
	chr4	137024299	137058855	8	8	9	1
	chr19	8995225	9073463	18	18	10	1
	chr8	87483675	87514649	11	11	11	1
	chr1	6261813	6319977	19	19	12	1
	chr19	5786865	5818360	11	11	13	1
	chr4	45465822	45543948	21	21	14	1
	chr15	85464741	85519511	20	20	15	1
	chr10	79601600	79642079	13	13	16	1
	chr7	29702692	29767356	18	18	17	1
	chr8	87236383	87273535	9	9	18	1
	chr19	46521929	46598771	22	22	19	1
	chr3	107484375	107579119	36	36	20	1
	chr6	34529285	34593897	28	28	21	1
	chr2	152608385	152656788	19	19	22	1
	chr8	109024036	109054246	7	7	23	1
	chr8	87304076	87335221	8	8	24	1
	chr11	96148217	96213501	18	18	25	1
	chr11	18906466	18927291	5	5	26	1
	chr11	86417967	86470445	22	22	27	1
	chr19	9097747	9157396	12	12	28	1
	chr19	38079006	38129710	18	18	29	1
	chr18	75523399	75552439	12	12	30	1
	chr2	36069945	36135023	18	18	31	1
	chr5	137521733	137591931	21	21	32	1
	chr2	32722808	32753931	10	10	33	1
	chr17	71058970	71104660	13	13	34	1
	chr3	88292803	88316900	8	8	35	1
	chr5	93514644	93581442	23	23	36	1
	chr11	120092634	120123212	7	7	37	1
	chr8	111228912	111246930	3	3	38	1
	chr5	31900806	31950185	16	16	39	1
	chr9	102618235	102640163	11	11	40	1
	chr3	90379041	90417729	12	12	41	1
	chr19	5038584	5072396	11	11	42	1
	chr10	120040652	120104917	22	22	43	1
	chr9	102653659	102685496	17	17	44	1
	chr11	118184093	118227237	11	11	45	1
	chr17	26698175	26758580	29	29	46	1
	chr1	165203939	165250278	16	16	47	1
	chr19	5837016	5851815	3	3	48	1
	chr14	120674566	120754718	26	26	49	1
	chr8	129108229	129138583	13	13	50	1
	chr18	60870704	60934502	13	13	51	1
	chr11	98791843	98824884	13	13	52	1
	chr3	5209589	5238200	10	10	53	1
	chr11	117824683	117877583	21	21	54	1
	chr8	125071417	125109596	8	8	55	1
	chr9	65387352	65435783	15	15	56	1
	chr17	35081233	35118976	9	9	57	1
	chr17	84467984	84487502	6	6	58	1
	chr5	143793595	143828151	12	12	59	1
	chrX	70704115	70735013	9	9	60	1
	chr18	61792579	61824880	11	11	61	1
	chr15	76026471	76044203	5	5	62	1
	chr17	17961341	17999407	11	11	63	1
	chr3	121277668	121325857	19	19	64	1
	chr4	135672891	135705095	7	7	65	1
	chr6	42290350	42347111	15	15	66	1
	chr6	91142779	91168232	7	7	67	1
	chr19	5424614	5460733	15	15	68	1
	chr4	124363531	124392336	9	9	69	1
	chr5	112304585	112323386	8	8	70	1
	chr5	37055025	37119422	19	19	71	1
	chr7	16858445	16912008	17	17	72	1
	chr10	79533775	79578721	11	11	73	1
	chr14	70553334	70606981	16	16	74	1
	chr5	65241581	65275594	7	7	75	1
	chr6	34659693	34701983	13	13	76	1
	chr8	74659989	74685462	12	12	77	1
	chr9	69279600	69325263	20	20	78	1
	chr8	109448729	109481696	8	8	79	1
	chr12	88212963	88237956	8	8	80	1
	chr11	70460312	70483194	7	7	81	1
	chr17	44828057	44875329	16	16	82	1
	chr19	4191690	4232069	11	11	83	1
	chr9	96652718	96701688	12	12	84	1
	chr6	134870077	134896175	13	13	85	1
	chr7	77496359	77510535	5	5	86	1
	chr8	129348572	129376914	9	9	87	1
	chr3	86948905	86978233	13	13	88	1
	chr16	4640150	4661852	9	9	89	1
	chr9	102524890	102553125	13	13	90	1
	chr4	89088545	89154331	27	27	91	1
	chr18	60753673	60792500	15	15	92	1
	chr11	55219015	55258301	13	13	93	1
	chr2	30291837	30303341	4	4	94	1
	chr8	90789234	90821831	10	10	95	1
	chr5	114819810	114830305	5	5	96	1
	chr4	109328178	109349745	10	10	97	1
	chr7	29156858	29178152	6	6	98	1
	chr11	18765634	18806359	10	10	99	1
	chr4	43394574	43433600	11	11	100	1
	chr2	35111632	35133061	7	7	101	1
	chr17	35998374	36016965	5	5	102	1
	chr7	80662619	80703903	15	15	103	1
	chr5	77783935	77817758	20	20	104	1
	chr4	141091692	141128790	12	12	105	1
	chr17	78783007	78817301	14	14	106	1
	chr5	13354037	13428391	23	23	107	1
	chr15	98341287	98371833	10	10	108	1
	chr5	144383508	144440237	19	19	109	1
	chr5	65194151	65206914	7	7	110	1
	chr4	88761557	88824546	24	24	111	1
	chr1	156921864	156958384	11	11	112	1
	chr17	34026435	34092976	14	14	113	1
	chr5	112217263	112239914	8	8	114	1
	chr9	75250244	75289512	12	12	115	1
	chr15	82971520	83012772	11	11	116	1
	chr10	90619154	90650663	8	8	117	1
	chr9	41385746	41421212	15	15	118	1
	chr11	8558954	8610120	12	12	119	1
	chr17	35176395	35196198	5	5	120	1
	chr2	164257734	164286637	9	9	121	1
	chr11	68872805	68913797	20	20	122	1
	chr8	73027788	73067988	11	11	123	1
	chr19	5723077	5749980	11	11	124	1
	chr5	66910018	66953576	22	22	125	1
	chr15	66693252	66726090	12	12	126	1
	chr11	16690304	16767218	21	21	127	1
	chr4	88926012	88956701	13	13	128	1
	chr12	86176583	86226555	14	14	129	1
	chr4	149918932	149968397	12	12	130	1
	chr17	28465901	28487528	5	5	131	1
	chr6	129162454	129186010	10	10	132	1
	chr11	97659595	97683142	9	9	133	1
	chr5	143578842	143583838	3	3	134	1
	chr3	84116883	84150345	12	12	135	1
	chr4	55709331	55748932	14	14	136	1
	chr10	80380771	80430418	12	12	137	1
	chr1	43184353	43227992	20	20	138	1
	chr4	154501141	154529105	9	9	139	1
	chr2	125856703	125893524	15	15	140	1
	chr9	32501208	32527898	13	13	141	1
	chr2	17967390	17987267	9	9	142	1
	chr8	129040845	129075418	12	12	143	1
	chr12	110636132	110691925	16	16	144	1
	chr17	84580047	84595772	5	5	145	1
	chr4	43970770	43995229	11	11	146	1
	chr6	117444418	117473994	14	14	147	1
	chr2	152729783	152759292	7	7	148	1
	chr17	6106494	6144814	17	17	149	1
	chr17	46980626	47027804	11	11	150	1
	chr7	73503668	73532899	9	9	151	1
	chr15	27701653	27721575	7	7	152	1
	chr1	62750196	62770975	6	6	153	1
	chr7	26566346	26590971	4	4	154	1
	chr9	58147764	58160688	3	3	155	1
	chr5	32435905	32443720	4	4	156	1
	chr14	21690642	21758640	20	20	157	1
	chr2	113281314	113319012	16	16	158	1
	chr2	167391263	167421489	9	9	159	1
	chr9	44287251	44309896	10	10	160	1
	chr15	103188921	103214024	8	8	161	1
	chr12	106217167	106251698	13	13	162	1
	chr3	121386053	121440007	16	16	163	1
	chr10	80864365	80896105	14	14	164	1
	chr3	87709843	87749190	10	10	165	1
	chr7	148620429	148661408	9	9	166	1
	chr8	87180723	87189167	4	4	167	1
	chr4	125917862	125939807	7	7	168	1
	chr19	59534640	59542020	2	2	169	1
	chr2	30319321	30330095	7	7	170	1
	chr17	64008480	64036069	13	13	171	1
	chr19	53464904	53508834	14	14	172	1
	chr1	184434246	184469492	9	9	173	1
	chr10	79446638	79459418	5	5	174	1
	chr3	40986173	41032853	18	18	175	1
	chr8	113333020	113370462	13	13	176	1
	chr13	111686314	111757736	26	26	177	1
	chr5	53914244	53961195	12	12	178	1
	chr14	55044902	55068188	7	7	179	1
	chr4	88682514	88716768	19	19	180	1
	chr8	11256467	11278008	7	7	181	1
	chr13	60510846	60556967	15	15	182	1
	chr4	123080146	123103376	9	9	183	1
	chr15	97645418	97667937	6	6	184	1
	chr19	55815850	55828643	5	5	185	1
	chr4	59328349	59353037	8	8	186	1
	chr2	125719943	125767294	21	21	187	1
	chr2	113456737	113494418	15	15	188	1
	chr11	98634823	98657358	9	9	189	1
	chr2	109514248	109550680	10	10	190	1
	chr2	84873109	84901269	6	6	191	1
	chr15	101196358	101217693	8	8	192	1
	chr13	23624227	23678276	22	22	193	1
	chr19	44355197	44374722	8	8	194	1
	chr11	8338992	8368467	12	12	195	1
	chr17	84373143	84390330	7	7	196	1
	chr2	60693387	60722436	10	10	197	1
	chr3	57080741	57111696	11	11	198	1
	chr9	107436606	107490249	10	10	199	1
	chr15	103033242	103070507	14	14	200	1
	chr2	29547439	29584414	9	9	201	1
	chr3	95454361	95479198	10	10	202	1
	chr5	97222705	97237156	8	8	203	1
	chr4	116792833	116806241	5	5	204	1
	chr4	106512224	106533879	4	4	205	1
	chr10	57773547	57846753	22	22	206	1
	chr4	88572563	88596976	10	10	207	1
	chr17	35932446	35960516	11	11	208	1
	chr12	113814979	113837899	7	7	209	1
	chr14	21584588	21631694	13	13	210	1
	chr16	37777370	37814050	11	11	211	1
	chr14	22802274	22814649	7	7	212	1
	chr1	164133273	164156276	8	8	213	1
	chr6	131266803	131303489	11	11	214	1
	chr11	94931628	94967991	12	12	215	1
	chr10	96079220	96097902	13	13	216	1
	chr14	26276877	26307881	8	8	217	1
	chr4	132648532	132686711	11	11	218	1
	chr8	11370582	11412478	10	10	219	1
	chr19	36188134	36208282	7	7	220	1
	chr15	97598634	97618521	7	7	221	1
	chr19	8777197	8816076	9	9	222	1
	chr2	167603320	167626414	5	5	223	1
	chr17	64051366	64090926	15	15	224	1
	chr11	94774985	94797814	9	9	225	1
	chr11	97277096	97312966	11	11	226	1
	chr9	66872572	66897509	8	8	227	1
	chr18	60808306	60840551	6	6	228	1
	chr6	36758149	36801292	16	16	229	1
	chr8	87549324	87560915	3	3	230	1
	chr5	91106385	91138068	19	19	231	1
	chr2	83554661	83585276	10	10	232	1
	chr8	83380737	83404013	7	7	233	1
	chr1	140225361	140267154	14	14	234	1
	chr18	69752199	69834420	19	19	235	1
	chr4	82945793	82969927	7	7	236	1
	chr5	75135944	75192318	11	11	237	1
	chr19	7044082	7070802	9	9	238	1
	chr6	117118922	117132666	5	5	239	1
	chr15	78744976	78765485	6	6	240	1
	chr6	135266102	135319882	17	17	241	1
	chr14	21871556	21920935	14	14	242	1
	chr8	11310127	11327644	4	4	243	1
	chr15	83261055	83312093	14	14	244	1
	chr7	106498373	106509345	5	5	245	1
	chr15	77713236	77723601	6	6	246	1
	chr1	90965876	91021121	17	17	247	1
	chr5	31204200	31224018	8	8	248	1
	chr10	128347321	128360450	3	3	249	1
	chr8	107688040	107710973	7	7	250	1
	chr4	139152201	139178881	7	7	251	1
	chr15	80990039	81029896	9	9	252	1
	chr4	82146836	82159426	7	7	253	1
	chr8	3408900	3429666	13	13	254	1
	chr9	72488440	72514956	10	10	255	1
	chr4	132594675	132626394	9	9	256	1
	chr7	119822238	119864195	15	15	257	1
	chr11	120206921	120216636	7	7	258	1
	chr7	16985912	16991331	2	2	259	1
	chr11	75268505	75284111	6	6	260	1
	chr7	134152133	134173169	9	9	261	1
	chr17	36156115	36181791	6	6	262	1
	chr1	23262752	23290144	12	12	263	1
	chr15	80900704	80939608	19	19	264	1
	chr11	100824257	100841666	9	9	265	1
	chr8	13517965	13529888	4	4	266	1
	chr11	81820806	81860260	15	15	267	1
	chr4	94749706	94775284	9	9	268	1
	chr5	5684339	5693898	2	2	269	1
	chr8	81725460	81746172	3	3	270	1
	chr11	87974792	88001504	8	8	271	1
	chr2	126126409	126151788	14	14	272	1
	chr11	69793918	69814317	8	8	273	1
	chr17	45692870	45734324	8	8	274	1
	chr7	80734052	80762973	8	8	275	1
	chr4	124785650	124809320	5	5	276	1
	chr2	29917766	29933397	5	5	277	1
	chr6	51113002	51128060	5	5	278	1
	chr4	125763620	125790687	8	8	279	1
	chr9	41270337	41295551	11	11	280	1
	chr3	89215641	89240868	8	8	281	1
	chr17	27684101	27702996	8	8	282	1
	chr10	98700016	98726563	11	11	283	1
	chr1	173177092	173224820	13	13	284	1
	chr4	138748421	138773072	10	10	285	1
	chr11	53568954	53593769	7	7	286	1
	chr10	127034664	127053076	10	10	287	1
	chr7	19886317	19931019	8	8	288	1
	chr11	102145801	102180929	8	8	289	1
	chr2	30107661	30125473	4	4	290	1
	chr15	8885380	8920648	12	12	291	1
	chr8	26302880	26336794	6	6	292	1
	chr15	64195390	64213921	7	7	293	1
	chr19	8945577	8972811	7	7	294	1
	chr15	61948291	61977881	14	14	295	1
	chr3	97845797	97868987	10	10	296	1
	chr2	169945921	169983259	12	12	297	1
	chr10	59357923	59387208	11	11	298	1
	chr6	117851130	117869493	5	5	299	1
	chr19	47388813	47405682	6	6	300	1
	chr15	99378014	99391266	9	9	301	1
	chr8	26120646	26140092	5	5	302	1
	chr3	27576446	27617696	9	9	303	1
	chr16	57526399	57565519	20	20	304	1
	chr7	116662321	116690986	9	9	305	1
	chr1	178720411	178764537	18	18	306	1
	chr15	8738633	8766574	8	8	307	1
	chr17	71338656	71351703	5	5	308	1
	chr4	140829092	140843574	7	7	309	1
	chr16	31584113	31618359	8	8	310	1
	chr8	96695312	96719415	8	8	311	1
	chr1	134184305	134195340	7	7	312	1
	chr7	26052291	26067962	7	7	313	1
	chr14	8675355	8721527	18	18	314	1
	chr8	87584263	87607341	4	4	315	1
	chr10	36854808	36861374	3	3	316	1
	chr16	86122165	86161854	19	19	317	1
	chr5	64749949	64781441	15	15	318	1
	chr2	147997051	148023956	8	8	319	1
	chr2	38367832	38402311	11	11	320	1
	chr15	61859091	61882352	11	11	321	1
	chr5	104801921	104836536	15	15	322	1
	chr4	149317377	149386554	14	14	323	1
	chr15	101957238	101981054	8	8	324	1
	chr11	97048190	97070720	9	9	325	1
	chr7	149657527	149673687	7	7	326	1
	chr7	82778899	82814434	11	11	327	1
	chr17	26640713	26651963	7	7	328	1
	chr16	92610033	92627220	4	4	329	1
	chr15	102500184	102504513	4	4	330	1
	chr17	5839994	5849563	8	8	331	1
	chr10	127103477	127120478	6	6	332	1
	chr8	10946497	10978146	9	9	333	1
	chr8	87356344	87381038	6	6	334	1
	chr6	42491583	42533250	18	18	335	1
	chr2	90894333	90911057	5	5	336	1
	chr8	106910241	106937751	5	5	337	1
	chr12	53914306	53948347	10	10	338	1
	chr11	69475981	69509308	9	9	339	1
	chr3	60304839	60334822	9	9	340	1
	chr11	69209445	69231989	5	5	341	1
	chr16	4586507	4606806	6	6	342	1
	chr14	76227026	76245344	6	6	343	1
	chr9	56755278	56798939	12	12	344	1
	chr8	81551964	81565397	3	3	345	1
	chr5	113635139	113655554	8	8	346	1
	chr5	143681766	143697957	8	8	347	1
	chr11	70002647	70051706	18	18	348	1
	chr15	101922093	101933561	5	5	349	1
	chr2	75521392	75543262	12	12	350	1
	chr2	117927757	117942331	5	5	351	1
	chr8	109768151	109793273	4	4	352	1
	chr7	29587605	29610451	8	8	353	1
	chr3	64913482	64956744	15	15	354	1
	chr13	5859130	5871161	7	7	355	1
	chr4	132567853	132581608	4	4	356	1
	chr7	54263489	54307483	10	10	357	1
	chr7	108056220	108079873	9	9	358	1
	chr10	67596924	67642765	12	12	359	1
	chr9	70055643	70105985	11	11	360	1
	chr14	58363106	58381792	8	8	361	1
	chr11	121534179	121567889	9	9	362	1
	chr6	88910810	88935315	7	7	363	1
	chr2	38841955	38867318	8	8	364	1
	chr2	27690609	27720000	8	8	365	1
	chr14	32472629	32485207	6	6	366	1
	chr1	185857312	185885635	15	15	367	1
	chr5	22914073	22939523	8	8	368	1
	chr6	87788565	87825472	12	12	369	1
	chr6	29221405	29268106	9	9	370	1
	chr4	40784241	40801493	6	6	371	1
	chr11	100918156	100956996	12	12	372	1
	chr6	89808067	89833330	16	16	373	1
	chr4	118774279	118799021	12	12	374	1
	chr14	102167366	102206049	21	21	375	1
	chrX	93291646	93329597	13	13	376	1
	chr16	24487983	24515607	8	8	377	1
	chr8	113441879	113451064	4	4	378	1
	chr7	20401517	20416539	10	10	379	1
	chr4	122537084	122569500	8	8	380	1
	chr2	30720356	30741875	8	8	381	1
	chr19	5938108	5964006	7	7	382	1
	chr19	6046836	6084804	8	8	383	1
	chr16	24418037	24455063	12	12	384	1
	chr16	14351647	14377291	8	8	385	1
	chr12	88111313	88145552	9	9	386	1
	chr15	88685434	88698711	8	8	387	1
	chr11	117793543	117811501	6	6	388	1
	chr2	167881640	167906934	9	9	389	1
	chr1	135838484	135876383	18	18	390	1
	chr13	63332692	63359585	13	13	391	1
	chr4	154590792	154609820	5	5	392	1
	chr10	128216427	128259133	9	9	393	1
	chr2	91844673	91864062	9	9	394	1
	chr2	118585284	118601950	5	5	395	1
	chr6	72295018	72339948	10	10	396	1
	chr16	30057431	30070885	9	9	397	1
	chr11	117671668	117689447	5	5	398	1
	chr6	124866845	124881680	4	4	399	1
	chr8	108375741	108384728	4	4	400	1
	chr2	32770256	32783649	3	3	401	1
	chr10	119898937	119912368	6	6	402	1
	chr18	52686723	52696921	5	5	403	1
	chr9	56340353	56358472	11	11	404	1
	chr7	133934730	133952523	5	5	405	1
	chr5	123588857	123592001	2	2	406	1
	chr16	32639181	32657813	5	5	407	1
	chr3	128902609	128919959	5	5	408	1
	chr8	37653073	37677326	8	8	409	1
	chr6	83051730	83087135	9	9	410	1
	chr8	10993666	11009312	9	9	411	1
	chr6	51417017	51422857	4	4	412	1
	chr16	92684119	92697941	5	5	413	1
	chr7	25172174	25184819	4	4	414	1
	chr2	50995100	51004060	6	6	415	1
	chr10	80630327	80655300	10	10	416	1
	chr2	155050284	155074512	6	6	417	1
	chr3	115816713	115832294	10	10	418	1
	chr1	138579222	138595688	5	5	419	1
	chr4	129488089	129500922	4	4	420	1
	chr12	81321234	81335764	10	10	421	1
	chr17	44144079	44172941	12	12	422	1
	chr6	86470206	86477107	4	4	423	1
	chr5	112705258	112724596	5	5	424	1
	chr10	80592097	80609469	6	6	425	1
	chr15	102061365	102087651	9	9	426	1
	chr2	25390182	25413531	7	7	427	1
	chr10	60270985	60294692	7	7	428	1
	chr15	80085213	80095012	4	4	429	1
	chr17	46403630	46419368	8	8	430	1
	chr15	27434039	27467445	7	7	431	1
	chr15	103116089	103153845	11	11	432	1
	chr1	23195290	23228289	6	6	433	1
	chr17	87501380	87509804	6	6	434	1
	chr11	75461542	75469511	3	3	435	1
	chr5	104183040	104207693	6	6	436	1
	chr6	29380697	29387117	3	3	437	1
	chr15	78664466	78676097	5	5	438	1
	chr10	127927191	127936580	3	3	439	1
	chr5	53871767	53900690	12	12	440	1
	chr8	13668193	13695809	6	6	441	1
	chr2	84473372	84490702	6	6	442	1
	chr7	87918135	87948526	14	14	443	1
	chr15	77189540	77210783	6	6	444	1
	chr6	88874329	88889681	7	7	445	1
	chr17	5796638	5824464	10	10	446	1
	chrX	45792586	45821350	8	8	447	1
	chr3	95862015	95918108	13	13	448	1
	chr7	130241417	130274349	7	7	449	1
	chr3	95021520	95036534	3	3	450	1
	chr2	167750732	167786162	10	10	451	1
	chr4	149640453	149661833	10	10	452	1
	chr3	131432727	131467500	17	17	453	1
	chr7	25234120	25256008	6	6	454	1
	chr11	117117755	117131653	6	6	455	1
	chr7	125622597	125635142	5	5	456	1
	chr9	21592261	21608657	5	5	457	1
	chr8	88960956	88978400	7	7	458	1
	chr7	52714596	52722557	5	5	459	1
	chr14	8642048	8659958	10	10	460	1
	chr5	151976145	152005950	16	16	461	1
	chr2	59450382	59483318	8	8	462	1
	chr16	45837859	45849500	4	4	463	1
	chr19	53603272	53630342	7	7	464	1
	chr1	165041191	165073711	11	11	465	1
	chr10	125402957	125413006	5	5	466	1
	chr8	108159908	108164991	5	5	467	1
	chr19	7556624	7580885	8	8	468	1
	chr2	30683516	30707008	6	6	469	1
	chr5	38935855	38953348	8	8	470	1
	chr6	125428174	125448001	6	6	471	1
	chr2	152552745	152567447	6	6	472	1
	chr12	74136259	74155192	5	5	473	1
	chr3	145312380	145316173	2	2	474	1
	chr5	143656637	143668811	4	4	475	1
	chr4	129845914	129854805	3	3	476	1
	chr16	30502444	30528982	8	8	477	1
	chr2	117723421	117743005	11	11	478	1
	chr10	79304017	79317594	6	6	479	1
	chr7	52104167	52124709	9	9	480	1
	chr1	180971549	180992305	8	8	481	1
	chr15	76149759	76181999	7	7	482	1
	chr11	4194338	4217643	7	7	483	1
	chr11	45869730	45905780	14	14	484	1
	chr7	52379512	52391692	5	5	485	1
	chr7	116744532	116786162	14	14	486	1
	chr12	16843020	16880206	18	18	487	1
	chr2	25974589	26003624	8	8	488	1
	chr8	10910642	10929014	5	5	489	1
	chr1	196755941	196771600	5	5	490	1
	chr17	84259654	84289668	8	8	491	1
	chr3	79779389	79807883	10	10	492	1
	chr15	40484224	40493982	4	4	493	1
	chr7	119433432	119460337	9	9	494	1
	chr7	112884817	112900545	5	5	495	1
	chr3	96023948	96049101	8	8	496	1
	chr2	143985982	143998171	4	4	497	1
	chr1	93697689	93721614	9	9	498	1
	chr15	98816102	98832137	3	3	499	1
	chr10	67548611	67569510	10	10	500	1
	chr17	71186104	71198935	4	4	501	1
	chr10	12578381	12604615	6	6	502	1
	chr6	82964769	82983076	6	6	503	1
	chr3	87942868	87950550	4	4	504	1
	chr17	29565152	29607311	16	16	505	1
	chr7	3644792	3658763	3	3	506	1
	chr13	16103864	16114411	6	6	507	1
	chr9	63545968	63574343	14	14	508	1
	chr2	56967127	56976933	5	5	509	1
	chr2	35334001	35369932	7	7	510	1
	chr10	110943176	110953804	4	4	511	1
	chr2	32198566	32218742	3	3	512	1
	chr11	83370245	83397300	7	7	513	1
	chr19	47959366	47976824	4	4	514	1
	chr5	58106052	58116357	6	6	515	1
	chr1	170354161	170362859	4	4	516	1
	chr3	88411778	88425477	3	3	517	1
	chr7	119595631	119614010	6	6	518	1
	chr16	17797016	17815774	6	6	519	1
	chr5	137735302	137755172	4	4	520	1
	chr6	17002127	17029462	12	12	521	1
	chr5	120120157	120130702	3	3	522	1
	chr13	23831028	23853808	11	11	523	1
	chr8	127157162	127187572	7	7	524	1
	chr8	93393360	93411109	4	4	525	1
	chr8	11550624	11558606	4	4	526	1
	chr8	108116237	108129636	5	5	527	1
	chr5	115934268	115964866	11	11	528	1
	chr17	17737847	17768984	11	11	529	1
	chr11	115024269	115048980	9	9	530	1
	chr16	86388991	86420812	18	18	531	1
	chr14	55191192	55196028	2	2	532	1
	chr16	8847626	8864897	8	8	533	1
	chr8	35870051	35878554	3	3	534	1
	chr3	30894958	30922369	12	12	535	1
	chr11	59919455	59941376	7	7	536	1
	chr15	62151952	62166335	7	7	537	1
	chr17	34254010	34257783	3	3	538	1
	chr2	152495472	152533301	8	8	539	1
	chr3	138404995	138438207	12	12	540	1
	chr2	6994181	7010594	3	3	541	1
	chr18	65725279	65744652	5	5	542	1
	chr15	61817379	61831163	4	4	543	1
	chr5	124928122	124939513	5	5	544	1
	chr6	72484042	72502605	6	6	545	1
	chr2	26758138	26772053	5	5	546	1
	chr8	110013411	110027793	4	4	547	1
	chr17	3315075	3369120	17	17	548	1
	chr7	117364991	117403736	14	14	549	1
	chr12	70457926	70475672	5	5	550	1
	chrX	71489783	71500470	6	6	551	1
	chr17	64143407	64151813	4	4	552	1
	chr3	87563004	87572353	4	4	553	1
	chr11	102956270	102978592	6	6	554	1
	chr14	26568796	26596288	6	6	555	1
	chr2	102712790	102741388	9	9	556	1
	chr17	84425899	84445743	7	7	557	1
	chr2	27627378	27641754	5	5	558	1
	chr13	104805800	104831741	9	9	559	1
	chrX	160803344	160833478	6	6	560	1
	chr3	144232763	144249990	9	9	561	1
	chr4	133036228	133054245	9	9	562	1
	chr6	120062763	120106095	11	11	563	1
	chr17	27069772	27093941	8	8	564	1
	chr6	114866698	114897837	8	8	565	1
	chr6	137506931	137534190	7	7	566	1
	chr7	87970863	87988735	8	8	567	1
	chr17	56165623	56180197	10	10	568	1
	chr6	89293795	89312922	10	10	569	1
	chr5	32494181	32513324	8	8	570	1
	chr18	34660765	34680121	7	7	571	1
	chr2	143729551	143744035	3	3	572	1
	chr12	112668456	112694102	6	6	573	1
	chr8	73987366	74020770	10	10	574	1
	chr2	37278365	37307933	5	5	575	1
	chr14	26324636	26353141	8	8	576	1
	chr8	105739399	105764456	11	11	577	1
	chr3	58219690	58230907	6	6	578	1
	chr17	46164529	46169517	3	3	579	1
	chr9	107514910	107546851	7	7	580	1
	chr4	134470692	134487067	4	4	581	1
	chr4	128404550	128415397	5	5	582	1
	chr6	124755618	124763884	3	3	583	1
	chr5	143722761	143726244	2	2	584	1
	chr1	88331366	88344801	6	6	585	1
	chr2	27742359	27751436	2	2	586	1
	chr18	68140063	68147595	4	4	587	1
	chr2	156891579	156905335	9	9	588	1
	chr6	101304967	101327725	11	11	589	1
	chr7	29120365	29143467	8	8	590	1
	chr15	98699776	98712278	4	4	591	1
	chr19	46113893	46131277	6	6	592	1
	chr11	5734911	5762196	8	8	593	1
	chr5	122595753	122617622	5	5	594	1
	chr7	56501092	56508221	3	3	595	1
	chr8	84364407	84391985	13	13	596	1
	chr1	59538327	59544799	4	4	597	1
	chr7	138108050	138126591	5	5	598	1
	chr11	119788612	119814215	7	7	599	1
	chr10	122347421	122357575	4	4	600	1
	chr9	44128001	44152639	6	6	601	1
	chr13	52057996	52071058	5	5	602	1
	chr7	141280108	141312488	14	14	603	1
	chr2	27657996	27674722	6	6	604	1
	chr1	153509876	153538657	13	13	605	1
	chr5	48374124	48383541	5	5	606	1
	chr4	149610936	149615248	3	3	607	1
	chr1	14293576	14301390	6	6	608	1
	chr19	10257015	10278557	4	4	609	1
	chr11	97163337	97177276	6	6	610	1
	chr4	140857628	140866908	6	6	611	1
	chr5	32162361	32185192	10	10	612	1
	chr15	88999501	89010999	4	4	613	1
	chr1	134229531	134251633	8	8	614	1
	chr4	128710431	128746511	11	11	615	1
	chr15	77075170	77100463	9	9	616	1
	chr17	27758344	27772441	5	5	617	1
	chr10	85753325	85773793	7	7	618	1
	chr1	194597141	194632918	11	11	619	1
	chr3	152170552	152186113	8	8	620	1
	chr17	34724356	34743060	4	4	621	1
	chr2	167511172	167523677	4	4	622	1
	chr4	57557203	57580832	6	6	623	1
	chr9	58284352	58302410	7	7	624	1
	chr3	36366279	36381543	8	8	625	1
	chr8	13640925	13651032	4	4	626	1
	chr9	117156924	117162801	3	3	627	1
	chr8	89386651	89408545	8	8	628	1
	chr7	71069722	71084344	5	5	629	1
	chr8	87159883	87166244	4	4	630	1
	chr18	9721614	9743834	11	11	631	1
	chr2	18594347	18615954	7	7	632	1
	chr2	173086940	173102326	8	8	633	1
	chr10	126725485	126730197	4	4	634	1
	chr15	38382651	38403213	8	8	635	1
	chr6	42439637	42464100	9	9	636	1
	chr7	144495567	144505893	6	6	637	1
	chr13	113101802	113137596	17	17	638	1
	chr6	4453196	4469721	6	6	639	1
	chr2	148344271	148367780	7	7	640	1
	chr4	140235685	140258920	4	4	641	1
	chr8	26178345	26185740	5	5	642	1
	chr7	109113568	109122755	3	3	643	1
	chr18	61709798	61718171	5	5	644	1
	chr17	78599220	78617759	10	10	645	1
	chr5	140266017	140274224	6	6	646	1
	chr6	146857742	146894091	11	11	647	1
	chr15	83386000	83405929	6	6	648	1
	chr5	150178410	150191935	7	7	649	1
	chr4	155206126	155221995	6	6	650	1
	chr11	79516686	79527912	5	5	651	1
	chr2	92575970	92591394	6	6	652	1
	chr2	116791864	116805824	5	5	653	1
	chr5	130645500	130663661	8	8	654	1
	chr2	32817647	32822561	3	3	655	1
	chr18	83071781	83084428	4	4	656	1
	chr11	79550007	79571939	6	6	657	1
	chr3	121129062	121136933	4	4	658	1
	chr4	139130031	139136667	4	4	659	1
	chr10	78560186	78579276	9	9	660	1
	chr7	117839718	117859421	9	9	661	1
	chr1	64163611	64168658	3	3	662	1
	chr19	42083450	42096946	3	3	663	1
	chr18	55059915	55068245	4	4	664	1
	chr7	150238522	150255607	6	6	665	1
	chr1	182938854	182950928	5	5	666	1
	chr5	141080278	141087038	2	2	667	1
	chr2	24301840	24334600	6	6	668	1
	chr9	41608051	41625910	9	9	669	1
	chr19	45122404	45133475	5	5	670	1
	chrX	10291753	10311367	6	6	671	1
	chr19	47927680	47945574	9	9	672	1
	chr2	77104582	77123260	8	8	673	1
	chr2	30917692	30933216	5	5	674	1
	chr10	27686981	27708580	8	8	675	1
	chr5	48303318	48330646	9	9	676	1
	chr10	122321536	122332069	4	4	677	1
	chr19	34326123	34340097	5	5	678	1
	chr18	53395423	53409294	8	8	679	1
	chr2	102783724	102799317	6	6	680	1
	chr2	164594965	164614099	7	7	681	1
	chr3	93321191	93342634	7	7	682	1
	chr8	86118219	86132419	5	5	683	1
	chr9	108241285	108250386	4	4	684	1
	chr4	84146923	84171833	7	7	685	1
	chr19	20462966	20477556	9	9	686	1
	chr10	76085981	76113683	8	8	687	1
	chr9	20954219	20972663	7	7	688	1
	chr7	75439145	75466115	10	10	689	1
	chr1	154966807	154981327	7	7	690	1
	chrX	11654579	11668868	6	6	691	1
	chr1	81734045	81761064	10	10	692	1
	chr4	105987095	106003984	6	6	693	1
	chr15	64301740	64309317	5	5	694	1
	chr17	88655598	88673669	4	4	695	1
	chr11	22863823	22892269	9	9	696	1
	chr2	72118699	72127973	4	4	697	1
	chr3	96067049	96082325	8	8	698	1
	chr11	3795456	3813264	6	6	699	1
	chr11	77991918	78002498	3	3	700	1
	chr7	117420661	117441253	3	3	701	1
	chr13	71782197	71808070	10	10	702	1
	chr10	37310846	37350461	17	17	703	1
	chr15	79178154	79199350	7	7	704	1
	chr9	21125398	21137824	5	5	705	1
	chr12	117496634	117532691	12	12	706	1
	chr8	64052802	64070388	9	9	707	1
	chr5	124889430	124896956	6	6	708	1
	chr8	86238813	86242001	3	3	709	1
	chr1	74042448	74083846	12	12	710	1
	chr13	29040678	29050900	4	4	711	1
	chr4	108804195	108823215	13	13	712	1
	chr15	74823010	74830891	6	6	713	1
	chr10	114819846	114825457	4	4	714	1
	chr15	99645627	99651496	3	3	715	1
	chr17	27268137	27283850	9	9	716	1
	chr3	107596325	107605096	6	6	717	1
	chr5	91305447	91329600	10	10	718	1
	chr16	65815014	65828287	7	7	719	1
	chr8	73220704	73226593	5	5	720	1
	chr6	17256606	17266604	4	4	721	1
	chr6	37562252	37572960	5	5	722	1
	chr13	32995515	33031478	8	8	723	1
	chr6	15670914	15693249	7	7	724	1
	chr12	88167627	88177468	5	5	725	1
	chr1	92938073	92974066	11	11	726	1
	chr16	33870340	33893332	11	11	727	1
	chr10	79487499	79516612	6	6	728	1
	chr5	100997066	101017297	5	5	729	1
	chr5	118897796	118915149	6	6	730	1
	chr14	21514370	21527058	4	4	731	1
	chr7	137781071	137798029	6	6	732	1
	chr1	10689883	10713800	7	7	733	1
	chr5	77380012	77403932	6	6	734	1
	chr9	20776939	20781475	3	3	735	1
	chr9	116277992	116302107	10	10	736	1
	chr11	96828294	96839614	8	8	737	1
	chr12	114033821	114047611	7	7	738	1
	chr18	52718063	52730884	5	5	739	1
	chr1	137652192	137668980	5	5	740	1
	chr6	125363191	125383630	6	6	741	1
	chr4	118100332	118110607	4	4	742	1
	chr9	21556815	21573589	5	5	743	1
	chr8	94878546	94882478	4	4	744	1
	chr15	77042991	77050350	4	4	745	1
	chr17	87600588	87607824	6	6	746	1
	chr1	107868454	107890396	8	8	747	1
	chr8	73891231	73906240	5	5	748	1
	chr11	61888848	61901649	5	5	749	1
	chr13	51394139	51429334	10	10	750	1
	chr17	27155068	27178440	5	5	751	1
	chr10	126497040	126507868	4	4	752	1
	chr11	67328730	67346665	10	10	753	1
	chr8	109572283	109580972	3	3	754	1
	chr6	140568842	140574689	5	5	755	1
	chr4	54961098	54978507	3	3	756	1
	chr5	151911897	151957722	11	11	757	1
	chr15	66962527	66978844	5	5	758	1
	chr7	3289963	3293731	3	3	759	1
	chr10	76188582	76197746	5	5	760	1
	chr11	74644894	74656847	4	4	761	1
	chr2	32274715	32292901	8	8	762	1
	chr5	138042147	138052318	2	2	763	1
	chr12	52781494	52801043	5	5	764	1
	chr16	4541625	4560474	7	7	765	1
	chr17	25960781	25981912	5	5	766	1
	chr4	129713820	129728152	3	3	767	1
	chr9	57268953	57287779	6	6	768	1
	chr13	98010701	98020179	5	5	769	1
	chr4	32256952	32267295	5	5	770	1
	chr7	13609819	13623541	5	5	771	1
	chr10	126360717	126373332	8	8	772	1
	chr6	128229750	128250306	9	9	773	1
	chr5	138219809	138229237	5	5	774	1
	chr17	87842956	87859407	7	7	775	1
	chr17	29621954	29629666	5	5	776	1
	chr9	106331475	106356758	10	10	777	1
	chr12	81466633	81488218	11	11	778	1
	chr13	105232578	105259446	13	13	779	1
	chr10	81022021	81038228	9	9	780	1
	chr17	36131872	36140684	5	5	781	1
	chr15	36712185	36723934	3	3	782	1
	chr6	28791500	28800999	5	5	783	1
	chr12	34642049	34651678	7	7	784	1
	chr5	150409789	150439141	6	6	785	1
	chr8	46665687	46689412	10	10	786	1
	chr17	64949740	64971554	5	5	787	1
	chr10	126415328	126421361	4	4	788	1
	chr17	35973863	35980073	6	6	789	1
	chr9	99029478	99040971	8	8	790	1
	chr15	75739882	75771650	8	8	791	1
	chr8	105304850	105308340	3	3	792	1
	chr2	119940278	119980141	12	12	793	1
	chr7	148128027	148145101	4	4	794	1
	chr13	16827828	16853887	12	12	795	1
	chr11	120047275	120051732	3	3	796	1
	chr8	73284607	73301428	6	6	797	1
	chr5	23768382	23792554	9	9	798	1
	chr8	82159874	82166448	5	5	799	1
	chr6	94578121	94607949	6	6	800	1
	chr9	92161033	92177859	8	8	801	1
	chr19	5001650	5024252	8	8	802	1
	chr16	23512831	23524033	6	6	803	1
	chr11	94183007	94208474	8	8	804	1
	chr7	52229474	52253417	5	5	805	1
	chr18	36433987	36447195	4	4	806	1
	chr5	107540089	107564762	6	6	807	1
	chr8	124703761	124718227	5	5	808	1
	chr8	96786360	96794053	6	6	809	1
	chr15	79900647	79914151	5	5	810	1
	chr7	79583356	79592328	5	5	811	1
	chr7	104913912	104942079	13	13	812	1
	chr12	80589747	80616379	10	10	813	1
	chr8	106959857	106966786	3	3	814	1
	chr14	20547451	20571593	8	8	815	1
	chr15	53160730	53178049	6	6	816	1
	chr7	79643940	79664069	10	10	817	1
	chr18	35704329	35722130	7	7	818	1
	chr11	116678583	116689107	8	8	819	1
	chr14	106290799	106296856	4	4	820	1
	chr15	73247765	73265788	5	5	821	1
	chr3	121347382	121366384	9	9	822	1
	chr3	141972736	142008408	13	13	823	1
	chr4	120239075	120243310	2	2	824	1
	chr15	77736162	77764184	9	9	825	1
	chr15	8393998	8413271	6	6	826	1
	chr4	109122556	109157700	10	10	827	1
	chr1	21029980	21043910	6	6	828	1
	chr10	69113826	69134195	6	6	829	1
	chr10	117147644	117158460	8	8	830	1
	chr11	77594376	77607165	5	5	831	1
	chr6	97153899	97172420	5	5	832	1
	chr2	30450250	30469794	5	5	833	1
	chr10	58773337	58798195	8	8	834	1
	chr2	29474901	29489203	7	7	835	1
	chr11	20531242	20551617	9	9	836	1
	chr10	127519910	127534130	6	6	837	1
	chr7	75407465	75422499	5	5	838	1
	chr12	70980865	70994421	10	10	839	1
	chr4	13712355	13728985	8	8	840	1
	chr4	138786503	138812455	9	9	841	1
	chr3	145535102	145555932	8	8	842	1
	chr11	101017474	101035196	5	5	843	1
	chr5	66994227	67011858	4	4	844	1
	chr9	40600689	40612276	6	6	845	1
	chr7	31336630	31348519	5	5	846	1
	chr3	52999884	53010519	4	4	847	1
	chr3	62404830	62410850	5	5	848	1
	chr17	6165572	6179621	7	7	849	1
	chr15	78259285	78280919	5	5	850	1
	chr18	61205469	61218578	5	5	851	1
	chr1	162955653	162970328	6	6	852	1
	chr1	45356715	45372770	7	7	853	1
	chr11	69179792	69196706	5	5	854	1
	chr4	89174032	89195419	6	6	855	1
	chr17	35016505	35036441	6	6	856	1
	chr2	165706137	165710489	2	2	857	1
	chr7	19425719	19458703	9	9	858	1
	chr11	16422976	16460791	12	12	859	1
	chr8	26707747	26712996	3	3	860	1
	chr14	62300002	62305851	4	4	861	1
	chr16	22151089	22163683	5	5	862	1
	chr1	82279597	82287066	3	3	863	1
	chr15	75672108	75692892	6	6	864	1
	chr17	79841795	79875535	10	10	865	1
	chr11	115816066	115831554	6	6	866	1
	chr19	6118385	6141055	4	4	867	1
	chr16	10781838	10786073	2	2	868	1
	chr4	129782129	129790060	6	6	869	1
	chr2	180436608	180445139	3	3	870	1
	chr18	14127432	14131753	3	3	871	1
	chr11	96684936	96691668	7	7	872	1
	chr16	85896307	85901101	2	2	873	1
	chr17	29215651	29232761	5	5	874	1
	chr19	10049755	10057438	4	4	875	1
	chr1	74331061	74350437	6	6	876	1
	chr8	124421013	124431164	7	7	877	1
	chr15	102229919	102236845	3	3	878	1
	chr18	35113818	35118458	3	3	879	1
	chr17	73296626	73326277	14	14	880	1
	chr17	5978576	6007876	11	11	881	1
	chr8	129184438	129190975	6	6	882	1
	chr11	115866068	115892118	5	5	883	1
	chr11	114530275	114549488	4	4	884	1
	chr18	36564963	36575609	4	4	885	1
	chr6	15708898	15748252	12	12	886	1
	chr4	151362905	151383416	7	7	887	1
	chr19	34254573	34282032	7	7	888	1
	chr2	148222629	148234227	10	10	889	1
	chr17	80221022	80235876	6	6	890	1
	chr12	111925608	111942020	7	7	891	1
	chr15	77157363	77166694	5	5	892	1
	chr15	58886321	58913191	7	7	893	1
	chr15	57723812	57743933	6	6	894	1
	chr12	71795912	71822181	10	10	895	1
	chr2	25111118	25128445	5	5	896	1
	chr9	23260470	23273983	6	6	897	1
	chr18	32536478	32556138	8	8	898	1
	chr13	51941371	51949134	4	4	899	1
	chr2	144093349	144107753	4	4	900	1
	chr19	34624881	34631540	5	5	901	1
	chr2	152673378	152689545	6	6	902	1
	chr4	97438788	97446918	7	7	903	1
	chr4	59201649	59218175	8	8	904	1
	chr1	33714848	33754195	9	9	905	1
	chr6	113026238	113029685	4	4	906	1
	chr10	79849045	79869314	5	5	907	1
	chr14	32001805	32020146	7	7	908	1
	chr16	86340315	86369903	11	11	909	1
	chr16	10976811	10993032	5	5	910	1
	chr3	57291714	57316667	8	8	911	1
	chr9	43833196	43875344	11	11	912	1
	chr11	69714804	69735450	5	5	913	1
	chr18	36886045	36904589	4	4	914	1
	chr5	98250439	98278293	13	13	915	1
	chr2	4480480	4499449	8	8	916	1
	chr9	51076959	51101722	8	8	917	1
	chr3	52864327	52876722	4	4	918	1
	chr14	47502199	47507948	4	4	919	1
	chr1	6204422	6211541	2	2	920	1
	chr1	74433396	74444338	5	5	921	1
	chr2	168277085	168292264	7	7	922	1
	chr7	28257797	28272478	7	7	923	1
	chr8	72985524	73001456	5	5	924	1
	chr11	69828743	69842105	5	5	925	1
	chr15	85910207	85922464	6	6	926	1
	chr17	35834611	35841384	6	6	927	1
	chr17	79744892	79754853	4	4	928	1
	chr11	83268204	83286745	7	7	929	1
	chr8	108474853	108489786	5	5	930	1
	chr16	20716352	20733326	6	6	931	1
	chr6	113641038	113647710	5	5	932	1
	chr18	50212700	50228360	7	7	933	1
	chr15	55058411	55068388	8	8	934	1
	chr17	73600266	73621679	9	9	935	1
	chr6	87222032	87245428	8	8	936	1
	chr1	88419029	88423567	3	3	937	1
	chr11	118280138	118300606	8	8	938	1
	chr7	91477613	91487587	7	7	939	1
	chr7	20496522	20541781	10	10	940	1
	chr2	13329373	13338236	4	4	941	1
	chr8	79953304	79968376	8	8	942	1
	chr3	54916193	54920622	2	2	943	1
	chr11	61932646	61964439	13	13	944	1
	chr4	58197158	58219250	11	11	945	1
	chr15	99326664	99341049	5	5	946	1
	chr8	108662405	108674498	7	7	947	1
	chr5	107586262	107596617	4	4	948	1
	chr4	62390778	62400152	4	4	949	1
	chr1	156887109	156903298	7	7	950	1
	chr2	131373997	131387785	8	8	951	1
	chr15	75899660	75921809	5	5	952	1
	chr10	60734753	60749576	10	10	953	1
	chr16	86281105	86304043	11	11	954	1
	chr7	71421669	71434476	7	7	955	1
	chr1	58756135	58770332	3	3	956	1
	chr9	44529288	44542731	8	8	957	1
	chr2	22877164	22896325	7	7	958	1
	chr10	67739572	67745626	3	3	959	1
	chr6	38773095	38798150	8	8	960	1
	chr16	55520182	55557139	12	12	961	1
	chr15	25326021	25344154	6	6	962	1
	chr6	17428237	17449160	10	10	963	1
	chr2	152157890	152175982	4	4	964	1
	chr17	63924938	63943587	11	11	965	1
	chr16	21205087	21212551	6	6	966	1
	chr6	48778574	48802245	4	4	967	1
	chr3	107625171	107633196	6	6	968	1
	chr10	126626108	126632608	2	2	969	1
	chr8	126802360	126815283	5	5	970	1
	chr4	133307374	133310274	3	3	971	1
	chr5	136427308	136438991	5	5	972	1
	chr5	124120841	124145903	6	6	973	1
	chr2	156543520	156552053	4	4	974	1
	chr5	111845996	111854179	6	6	975	1
	chr19	59412364	59420632	5	5	976	1
	chr8	26645744	26654831	4	4	977	1
	chr11	63893159	63913318	7	7	978	1
	chr1	137625301	137639642	7	7	979	1
	chr16	32858891	32879115	5	5	980	1
	chr15	76288053	76294544	4	4	981	1
	chr16	91961301	91970359	4	4	982	1
	chr18	78482268	78498004	8	8	983	1
	chr5	31482793	31504981	5	5	984	1
	chr7	52959916	52973638	5	5	985	1
	chr16	23983106	23988903	4	4	986	1
	chr7	35094107	35107567	7	7	987	1
	chr10	79712346	79728007	5	5	988	1
	chr2	31615690	31626661	3	3	989	1
	chr10	33903839	33926783	5	5	990	1
	chr9	56061590	56091856	10	10	991	1
	chr5	129506832	129526481	5	5	992	1
	chr4	131816842	131830542	4	4	993	1
	chr11	116704334	116714836	4	4	994	1
	chr3	102274112	102294501	9	9	995	1
	chr5	104475449	104485790	4	4	996	1
	chr2	28379126	28394610	4	4	997	1
	chr2	136935430	136943069	4	4	998	1
	chr2	44965544	44972850	4	4	999	1
	chr9	7961516	7984500	11	11	1000	1
	chr7	134614247	134622989	4	4	1001	1
	chr6	135015186	135025358	5	5	1002	1
	chr15	99416144	99426802	6	6	1003	1
	chr6	108609027	108615347	4	4	1004	1
	chr3	135332906	135354869	9	9	1005	1
	chr11	101685027	101711031	8	8	1006	1
	chr10	118425187	118452444	9	9	1007	1
	chr6	82690504	82723000	8	8	1008	1
	chr11	49046063	49064214	5	5	1009	1
	chr6	99415617	99436229	6	6	1010	1
	chr19	4113592	4148772	9	9	1011	1
	chr5	136178356	136200593	7	7	1012	1
	chr8	121936934	121961212	5	5	1013	1
	chr18	80842627	80857658	7	7	1014	1
	chr5	99370243	99380146	8	8	1015	1
	chr5	145658971	145670886	7	7	1016	1
	chr16	45923885	45946453	11	11	1017	1
	chr2	167061254	167088681	4	4	1018	1
	chr6	125111136	125116395	4	4	1019	1
	chr15	56664818	56690522	9	9	1020	1
	chr14	21647561	21657083	6	6	1021	1
	chr8	73421091	73430333	5	5	1022	1
	chr15	57964223	57973137	6	6	1023	1
	chr9	58093967	58101194	3	3	1024	1
	chr8	83253169	83263723	3	3	1025	0
	chr8	107871586	107879755	3	3	1026	0
	chr14	76868104	76882471	5	5	1027	0
	chr8	69803023	69816955	8	8	1028	0
	chr3	108562164	108585428	11	11	1029	0
	chr6	127098093	127102114	3	3	1030	0
	chr17	30130768	30144124	3	3	1031	0
	chr2	117452206	117505303	12	12	1032	0
	chr3	123024797	123042108	10	10	1033	0
	chr15	98748283	98765294	5	5	1034	0
	chr2	91892309	91899885	6	6	1035	0
	chr9	62659608	62686774	7	7	1036	0
	chr2	121274550	121282987	6	6	1037	0
	chr17	75643476	75657773	7	7	1038	0
	chr16	55818055	55822547	4	4	1039	0
	chr6	71940724	71958647	6	6	1040	0
	chr3	95963458	95976157	3	3	1041	0
	chr13	23515499	23545756	10	10	1042	0
	chr8	74094840	74116550	6	6	1043	0
	chr4	84275839	84283928	5	5	1044	0
	chr1	34160845	34196436	7	7	1045	0
	chr10	43718789	43735932	9	9	1046	0
	chr15	99671103	99682948	5	5	1047	0
	chr8	86760562	86780972	4	4	1048	0
	chr11	59468331	59478389	8	8	1049	0
	chr9	45820521	45855139	12	12	1050	0
	chr1	40493669	40503791	8	8	1051	0
	chr2	72817254	72819847	3	3	1052	0
	chr18	88995964	89021542	11	11	1053	0
	chr18	61051632	61071609	8	8	1054	0
	chr3	94846356	94871396	7	7	1055	0
	chr5	64958141	64979064	4	4	1056	0
	chr7	112770201	112799677	8	8	1057	0
	chr4	63205368	63219971	4	4	1058	0
	chr2	153164369	153174340	4	4	1059	0
	chr17	12961213	12985608	9	9	1060	0
	chr2	13496500	13506029	3	3	1061	0
	chr9	107877359	107889808	7	7	1062	0
	chr15	96529565	96540651	3	3	1063	0
	chr11	97883671	97889636	4	4	1064	0
	chr4	135727949	135741761	10	10	1065	0
	chr8	123605774	123608673	3	3	1066	0
	chr5	134652360	134660800	3	3	1067	0
	chr7	148350433	148358641	5	5	1068	0
	chr6	131240276	131249664	5	5	1069	0
	chr11	119638484	119668669	11	11	1070	0
	chr2	148183250	148205013	8	8	1071	0
	chr11	120434027	120443172	4	4	1072	0
	chr7	4966088	4972269	5	5	1073	0
	chr10	116582499	116589013	6	6	1074	0
	chr6	145804163	145815723	3	3	1075	0
	chr11	32121732	32126663	3	3	1076	0
	chr4	80557370	80571017	7	7	1077	0
	chr9	66823087	66838385	5	5	1078	0
	chr5	117807055	117813757	6	6	1079	0
	chr17	57129919	57151173	6	6	1080	0
	chr16	11008697	11025466	7	7	1081	0
	chr4	11892755	11917763	9	9	1082	0
	chr8	35164387	35171410	2	2	1083	0
	chr16	35489372	35509636	4	4	1084	0
	chr9	59488901	59504616	3	3	1085	0
	chr2	27526680	27535675	5	5	1086	0
	chr7	17495574	17509764	6	6	1087	0
	chr8	4313554	4325376	4	4	1088	0
	chr13	28831089	28851169	7	7	1089	0
	chr8	47824692	47826747	2	2	1090	0
	chr11	74981944	75003786	6	6	1091	0
	chr1	180265341	180268216	3	3	1092	0
	chr12	71926118	71932348	5	5	1093	0
	chr7	71031808	71056922	6	6	1094	0
	chr11	16652797	16677490	5	5	1095	0
	chr19	7278962	7292677	4	4	1096	0
	chr7	30229857	30243338	9	9	1097	0
	chr2	30774394	30788972	6	6	1098	0
	chr9	106269840	106280372	5	5	1099	0
	chr19	32830741	32835312	3	3	1100	0
	chr1	135796033	135818470	8	8	1101	0
	chr18	52788060	52801509	6	6	1102	0
	chr15	56493356	56524567	5	5	1103	0
	chr4	154937015	154956893	6	6	1104	0
	chr4	136895791	136926500	5	5	1105	0
	chr2	157273068	157283130	4	4	1106	0
	chr17	87569543	87573488	4	4	1107	0
	chr8	91214557	91222756	5	5	1108	0
	chr11	77795761	77802558	3	3	1109	0
	chr3	143861802	143868794	4	4	1110	0
	chr6	125300096	125305234	5	5	1111	0
	chr11	48877952	48916745	10	10	1112	0
	chrX	18734936	18745772	7	7	1113	0
	chr19	10353970	10379250	6	6	1114	0
	chr8	86520619	86528546	4	4	1115	0
	chr18	14043999	14059501	8	8	1116	0
	chr3	41088083	41100663	9	9	1117	0
	chr6	91633795	91639225	5	5	1118	0
	chr5	36236295	36250571	3	3	1119	0
	chr5	92634932	92651494	5	5	1120	0
	chr3	90052331	90069808	3	3	1121	0
	chr15	38226483	38231449	5	5	1122	0
	chr8	114061009	114080993	5	5	1123	0
	chr1	163929895	163949821	7	7	1124	0
	chr1	120944541	120950470	3	3	1125	0
	chr9	102736974	102746560	4	4	1126	0
	chr5	138180146	138189488	5	5	1127	0
	chr4	132066024	132071924	3	3	1128	0
	chr4	106919451	106926677	4	4	1129	0
	chr5	136933838	136956028	9	9	1130	0
	chr4	155570187	155577586	8	8	1131	0
	chr1	182761078	182781425	5	5	1132	0
	chr15	95621550	95635186	5	5	1133	0
	chr15	76528291	76554545	8	8	1134	0
	chr8	87948063	87956261	3	3	1135	0
	chr10	127495610	127497961	3	3	1136	0
	chr6	122751924	122776406	5	5	1137	0
	chr9	119227541	119232419	3	3	1138	0
	chr9	107601429	107612211	3	3	1139	0
	chr15	96830985	96839717	3	3	1140	0
	chr7	77161468	77185721	6	6	1141	0
	chr10	127604613	127622368	7	7	1142	0
	chr17	24832820	24873772	8	8	1143	0
	chr9	78326107	78336764	4	4	1144	0
	chr4	106582581	106586572	4	4	1145	0
	chr6	117546949	117564609	9	9	1146	0
	chr5	124981147	125003016	4	4	1147	0
	chr16	86241125	86268473	15	15	1148	0
	chr2	34224103	34228523	4	4	1149	0
	chr13	103685620	103695661	6	6	1150	0
	chr11	98590494	98612273	8	8	1151	0
	chr7	152125471	152132572	5	5	1152	0
	chr17	75863425	75874901	6	6	1153	0
	chr3	93359258	93373005	5	5	1154	0
	chr13	48639893	48647863	8	8	1155	0
	chr7	59105347	59120614	7	7	1156	0
	chr17	46690115	46693628	3	3	1157	0
	chr6	49160215	49167763	4	4	1158	0
	chr2	179848634	179854422	4	4	1159	0
	chr11	58136638	58148703	5	5	1160	0
	chr5	20992154	21003030	7	7	1161	0
	chr2	97260828	97284249	6	6	1162	0
	chr15	76059694	76077669	6	6	1163	0
	chr2	129017990	129032965	4	4	1164	0
	chr13	55565798	55589146	6	6	1165	0
	chr6	124706191	124719397	3	3	1166	0
	chr11	96112980	96133015	7	7	1167	0
	chr7	120312194	120331566	6	6	1168	0
	chr6	98969643	98978605	6	6	1169	0
	chr5	142916274	142940172	7	7	1170	0
	chr9	92433441	92457633	6	6	1171	0
	chr8	109926762	109929127	3	3	1172	0
	chr8	108583019	108593798	4	4	1173	0
	chr17	84510299	84517401	6	6	1174	0
	chr15	76889510	76910130	7	7	1175	0
	chr4	125825348	125828181	3	3	1176	0
	chr17	35258017	35272304	4	4	1177	0
	chr2	74536290	74554254	9	9	1178	0
	chr11	76097413	76106485	6	6	1179	0
	chr1	137581629	137595876	7	7	1180	0
	chr4	133126038	133156112	6	6	1181	0
	chr5	65845824	65870051	8	8	1182	0
	chr12	106781864	106802622	7	7	1183	0
	chr2	32174145	32180843	2	2	1184	0
	chr11	51717697	51736046	6	6	1185	0
	chr10	65813502	65819076	3	3	1186	0
	chr11	102434470	102443648	5	5	1187	0
	chr4	89015224	89048804	8	8	1188	0
	chr10	18150781	18158394	4	4	1189	0
	chr15	99222982	99232640	6	6	1190	0
	chr9	21528314	21534193	3	3	1191	0
	chr10	17064269	17089355	11	11	1192	0
	chr9	108462982	108481352	5	5	1193	0
	chr9	57437522	57467145	6	6	1194	0
	chr11	120479060	120504785	7	7	1195	0
	chr8	73131952	73135033	4	4	1196	0
	chr16	8810777	8830861	5	5	1197	0
	chr2	13360328	13379196	6	6	1198	0
	chr8	42453234	42477572	7	7	1199	0
	chr11	94731635	94742789	3	3	1200	0
	chr5	36004788	36016169	3	3	1201	0
	chr1	174430629	174434479	2	2	1202	0
	chr4	150228912	150245427	9	9	1203	0
	chr8	28197355	28201495	2	2	1204	0
	chr8	32939370	32957461	7	7	1205	0
	chr19	59955081	59974773	10	10	1206	0
	chr11	62352328	62366899	4	4	1207	0
	chr11	119252161	119264096	2	2	1208	0
	chr6	128305653	128315372	5	5	1209	0
	chr4	94269662	94288213	4	4	1210	0
	chr17	14745904	14778095	13	13	1211	0
	chr12	114378990	114394018	4	4	1212	0
	chr17	35370821	35378546	3	3	1213	0
	chr8	109817591	109819605	2	2	1214	0
	chr2	52789517	52827899	10	10	1215	0
	chr10	82321583	82326447	5	5	1216	0
	chr4	57874334	57898423	9	9	1217	0
	chr2	19568384	19587965	10	10	1218	0
	chr4	53410643	53429471	5	5	1219	0
	chr2	156022078	156034447	7	7	1220	0
	chr4	55362367	55364795	3	3	1221	0
	chr5	31866369	31879600	5	5	1222	0
	chr15	77228734	77242055	3	3	1223	0
	chr5	125615341	125621945	2	2	1224	0
	chr18	5396100	5415257	9	9	1225	0
	chr1	45634577	45663383	13	13	1226	0
	chr10	75384135	75406973	5	5	1227	0
	chr19	7016567	7026428	3	3	1228	0
	chr15	76859646	76867732	2	2	1229	0
	chr10	86234833	86251617	7	7	1230	0
	chr4	135866394	135876531	3	3	1231	0
	chr11	75546101	75551497	6	6	1232	0
	chr11	62450690	62462419	4	4	1233	0
	chr7	5003271	5013478	2	2	1234	0
	chr2	109242976	109260658	7	7	1235	0
	chr8	122739604	122752914	7	7	1236	0
	chr1	16646798	16655560	4	4	1237	0
	chr9	121613650	121628687	5	5	1238	0
	chr6	85318432	85332666	8	8	1239	0
	chr15	81689617	81702692	3	3	1240	0
	chr1	108067744	108073645	5	5	1241	0
	chr19	10113802	10118869	4	4	1242	0
	chr16	57418506	57428202	6	6	1243	0
	chr3	66013211	66026410	7	7	1244	0
	chr11	84683144	84693564	3	3	1245	0
	chr4	123249207	123255109	3	3	1246	0
	chr19	5688264	5692350	3	3	1247	0
	chr12	112929939	112951624	5	5	1248	0
	chr8	131207891	131211566	4	4	1249	0
	chr6	91423236	91440447	6	6	1250	0
	chr5	151856347	151873787	8	8	1251	0
	chr5	124802142	124804906	3	3	1252	0
	chr17	36394546	36411783	5	5	1253	0
	chr11	32245420	32263266	8	8	1254	0
	chr17	36046883	36054316	3	3	1255	0
	chr15	74876602	74893545	9	9	1256	0
	chr15	79514867	79521460	4	4	1257	0
	chr11	97598903	97610715	6	6	1258	0
	chr8	28085053	28089040	4	4	1259	0
	chr7	20332558	20335892	2	2	1260	0
	chr4	123582514	123595718	4	4	1261	0
	chr4	84315818	84320696	3	3	1262	0
	chr17	26667007	26673283	5	5	1263	0
	chr15	62115413	62133263	5	5	1264	0
	chr8	8658597	8661783	3	3	1265	0
	chr5	3289930	3310138	6	6	1266	0
	chr10	17443256	17447495	3	3	1267	0
	chr13	36816985	36828482	7	7	1268	0
	chr15	102347414	102350904	3	3	1269	0
	chr13	60275389	60280217	4	4	1270	0
	chr19	47022432	47037049	6	6	1271	0
	chr11	69137085	69154411	8	8	1272	0
	chrX	163767117	163794896	8	8	1273	0
	chr6	91677190	91686289	6	6	1274	0
	chr11	102993790	103006249	5	5	1275	0
	chr6	124633122	124662522	9	9	1276	0
	chr12	33865023	33879120	5	5	1277	0
	chr10	59098867	59106196	4	4	1278	0
	chr5	145874870	145877847	3	3	1279	0
	chr5	114339236	114359074	5	5	1280	0
	chr10	62484143	62487182	3	3	1281	0
	chr10	37199977	37226825	9	9	1282	0
	chr1	151944851	151949722	4	4	1283	0
	chr3	97817089	97831283	8	8	1284	0
	chr2	155644697	155652783	5	5	1285	0
	chr5	64912028	64924317	8	8	1286	0
	chr12	71713717	71725814	3	3	1287	0
	chr16	45873593	45894132	8	8	1288	0
	chr2	145038750	145053869	7	7	1289	0
	chr5	140206572	140212699	6	6	1290	0
	chr4	115883803	115905784	4	4	1291	0
	chr10	24988267	24996781	8	8	1292	0
	chr1	62798361	62824311	7	7	1293	0
	chr9	25050509	25060742	6	6	1294	0
	chr12	43029168	43053805	11	11	1295	0
	chr8	105784757	105796696	5	5	1296	0
	chr1	51176460	51202991	10	10	1297	0
	chr9	63864720	63870275	6	6	1298	0
	chr18	16965298	16979703	4	4	1299	0
	chr17	73538117	73545777	7	7	1300	0
	chr8	35007316	35019938	6	6	1301	0
	chr2	113597625	113609022	3	3	1302	0
	chr1	179632981	179649680	8	8	1303	0
	chr7	4866962	4877563	4	4	1304	0
	chr11	35646106	35657701	6	6	1305	0
	chr7	99886618	99891952	4	4	1306	0
	chr2	3629299	3643777	6	6	1307	0
	chrX	71515854	71528212	5	5	1308	0
	chr6	36825930	36853646	9	9	1309	0
	chr7	52763750	52781346	5	5	1310	0
	chr2	148498009	148507089	6	6	1311	0
	chr4	98049755	98067885	4	4	1312	0
	chr5	135015820	135031730	4	4	1313	0
	chr11	29580237	29595520	6	6	1314	0
	chr5	136524354	136527874	3	3	1315	0
	chr6	37381323	37392683	3	3	1316	0
	chr8	69838738	69851698	9	9	1317	0
	chr9	57485726	57498706	8	8	1318	0
	chr5	114221789	114233411	5	5	1319	0
	chr14	29318128	29324610	4	4	1320	0
	chr9	119887339	119893209	3	3	1321	0
	chr16	18406696	18426347	5	5	1322	0
	chr5	104888948	104895195	3	3	1323	0
	chr8	124866097	124883499	6	6	1324	0
	chr19	5488772	5491019	2	2	1325	0
	chr8	87823594	87826218	2	2	1326	0
	chr13	115237434	115250653	3	3	1327	0
	chr17	34324101	34341674	5	5	1328	0
	chr10	127774474	127782669	4	4	1329	0
	chr2	72147001	72158938	6	6	1330	0
	chr4	55542990	55546061	3	3	1331	0
	chr8	129587650	129597288	4	4	1332	0
	chr5	138596801	138613480	4	4	1333	0
	chr15	82169054	82185032	5	5	1334	0
	chr18	78434937	78452479	4	4	1335	0
	chr6	127980221	127985332	3	3	1336	0
	chr2	155703680	155714368	7	7	1337	0
	chr10	80118886	80139714	7	7	1338	0
	chr19	23210362	23216311	3	3	1339	0
	chr2	33060421	33077169	4	4	1340	0
	chr8	113240437	113246126	4	4	1341	0
	chr17	37084253	37095797	4	4	1342	0
	chr2	35189961	35198132	5	5	1343	0
	chr2	60526117	60541218	8	8	1344	0
	chr12	104663834	104674773	3	3	1345	0
	chr15	98432987	98440061	3	3	1346	0
	chr8	106546467	106552508	4	4	1347	0
	chr1	140511866	140519389	6	6	1348	0
	chr6	34813240	34828389	8	8	1349	0
	chr1	52287583	52290427	3	3	1350	0
	chr2	126499372	126501402	2	2	1351	0
	chr7	117252593	117267830	6	6	1352	0
	chr16	15984104	15992519	3	3	1353	0
	chr5	138696622	138721944	6	6	1354	0
	chr13	53071075	53090013	6	6	1355	0
	chr11	117169863	117193189	8	8	1356	0
	chr3	7495750	7513670	8	8	1357	0
	chr9	56264180	56268851	5	5	1358	0
	chr5	33677842	33694861	6	6	1359	0
	chr1	39815287	39818695	3	3	1360	0
	chr15	83044953	83053820	3	3	1361	0
	chr3	61167167	61172491	5	5	1362	0
	chr14	32581244	32600299	7	7	1363	0
	chr11	6371340	6377006	6	6	1364	0
	chr19	41549674	41570845	8	8	1365	0
	chr19	8849108	8877106	6	6	1366	0
	chr2	179760058	179776893	5	5	1367	0
	chr7	58965533	58983951	6	6	1368	0
	chr11	117703927	117710808	5	5	1369	0
	chr7	13534652	13563819	7	7	1370	0
	chr3	78948754	78967217	9	9	1371	0
	chr2	75230047	75245711	6	6	1372	0
	chr16	16213619	16224990	3	3	1373	0
	chr15	74532270	74551854	5	5	1374	0
	chr7	16632264	16638615	4	4	1375	0
	chr7	134376529	134403983	4	4	1376	0
	chr1	74282737	74295864	6	6	1377	0
	chr11	53607739	53616561	3	3	1378	0
	chr8	80011910	80018087	4	4	1379	0
	chr15	31111021	31120245	8	8	1380	0
	chr15	81632507	81642040	5	5	1381	0
	chr5	125885593	125889663	3	3	1382	0
	chr4	136006558	136025928	5	5	1383	0
	chr5	108415614	108430408	5	5	1384	0
	chr4	151551972	151560550	3	3	1385	0
	chr5	100405471	100408436	3	3	1386	0
	chr14	52634916	52643220	4	4	1387	0
	chr15	98493198	98505940	6	6	1388	0
	chr2	29820220	29827464	5	5	1389	0
	chr10	92601287	92624035	6	6	1390	0
	chr17	24687430	24704370	4	4	1391	0
	chr7	20147623	20163037	4	4	1392	0
	chr14	69888517	69902853	5	5	1393	0
	chr17	25888432	25893633	4	4	1394	0
	chr11	60744135	60749268	4	4	1395	0
	chr18	61554354	61560323	5	5	1396	0
	chr5	53981753	53985521	3	3	1397	0
	chr15	80537340	80547786	8	8	1398	0
	chr1	135028120	135031673	2	2	1399	0
	chr10	59406149	59415223	4	4	1400	0
	chr13	63664547	63669642	3	3	1401	0
	chr7	16548000	16552677	3	3	1402	0
	chr11	3435267	3443490	5	5	1403	0
	chr13	5824989	5845462	4	4	1404	0
	chr11	5144195	5161944	6	6	1405	0
	chr2	60739842	60760673	5	5	1406	0
	chr10	127962760	127985820	7	7	1407	0
	chr13	113552439	113569549	6	6	1408	0
	chr19	56560440	56585060	6	6	1409	0
	chr8	63743974	63763207	7	7	1410	0
	chr11	75213285	75219483	3	3	1411	0
	chr13	105296765	105312305	6	6	1412	0
	chr7	19662170	19679843	4	4	1413	0
	chr4	56950476	56960090	4	4	1414	0
	chr4	48553052	48555690	3	3	1415	0
	chr9	20673270	20702920	6	6	1416	0
	chr15	84867186	84873433	3	3	1417	0
	chr4	132925913	132936550	4	4	1418	0
	chr5	98458100	98463410	3	3	1419	0
	chr17	68326000	68353855	8	8	1420	0
	chr5	115981561	115993777	5	5	1421	0
	chr6	124433616	124443484	7	7	1422	0
	chr14	65976925	66000422	10	10	1423	0
	chr8	33104139	33119331	6	6	1424	0
	chr3	21834696	21861941	8	8	1425	0
	chr2	131728997	131738836	5	5	1426	0
	chr5	141178001	141181384	3	3	1427	0
	chr17	21610871	21626362	7	7	1428	0
	chr8	81032551	81034987	2	2	1429	0
	chr5	125865007	125870302	2	2	1430	0
	chr8	109657859	109674716	3	3	1431	0
	chr4	129001318	129013039	4	4	1432	0
	chr8	96910583	96912457	2	2	1433	0
	chr2	128509700	128524807	7	7	1434	0
	chr7	75095711	75098025	2	2	1435	0
	chr8	81805265	81819218	5	5	1436	0
	chr11	119836180	119850955	5	5	1437	0
	chr1	121017060	121026362	5	5	1438	0
	chr4	148540419	148547295	5	5	1439	0
	chr11	72605057	72609360	2	2	1440	0
	chr3	68809410	68816719	2	2	1441	0
	chr7	119344540	119348559	2	2	1442	0
	chr8	75866888	75878028	3	3	1443	0
	chr9	43034468	43048419	5	5	1444	0
	chr7	135667447	135674631	3	3	1445	0
	chr2	92266967	92273989	2	2	1446	0
	chr7	134984735	134994983	4	4	1447	0
	chr16	49855488	49864110	4	4	1448	0
	chr7	80535735	80538785	3	3	1449	0
	chr19	57312017	57316892	3	3	1450	0
	chr8	73196787	73206473	4	4	1451	0
	chr4	53230724	53253221	5	5	1452	0
	chr19	47354167	47368183	3	3	1453	0
	chr17	25910909	25933346	4	4	1454	0
	chr7	17194909	17201083	3	3	1455	0
	chr8	111666853	111682661	8	8	1456	0
	chr8	114457503	114464816	3	3	1457	0
	chr16	25380912	25407728	8	8	1458	0
	chr2	180698264	180703714	3	3	1459	0
	chr5	91182004	91194921	9	9	1460	0
	chr15	79220562	79233490	4	4	1461	0
	chr5	13497850	13527165	8	8	1462	0
	chr1	71956218	71968977	12	12	1463	0
	chr8	11633844	11636703	4	4	1464	0
	chr12	101425510	101449141	6	6	1465	0
	chr17	25408834	25410740	2	2	1466	0
	chr9	88375279	88377911	3	3	1467	0
	chr7	53171916	53176365	3	3	1468	0
	chr2	109678886	109696238	6	6	1469	0
	chr9	62188750	62191230	2	2	1470	0
	chr2	71478566	71491385	9	9	1471	0
	chr2	65064621	65077222	4	4	1472	0
	chrX	39493051	39504070	5	5	1473	0
	chr16	55966178	55975362	5	5	1474	0
	chr19	11883931	11893680	7	7	1475	0
	chr18	84254326	84257734	3	3	1476	0
	chr5	149806560	149818717	3	3	1477	0
	chr10	12411251	12425436	11	11	1478	0
	chr12	70538019	70559206	7	7	1479	0
	chr12	56562667	56574795	4	4	1480	0
	chr1	181889751	181905360	5	5	1481	0
	chr5	36800129	36808035	7	7	1482	0
	chr14	47991249	47997252	5	5	1483	0
	chr13	69672628	69682451	4	4	1484	0
	chr11	83876187	83894289	6	6	1485	0
	chr4	140694416	140704196	4	4	1486	0
	chr13	94745515	94769290	10	10	1487	0
	chr2	154716489	154718874	3	3	1488	0
	chr2	166884311	166888976	4	4	1489	0
	chr7	148725509	148730383	4	4	1490	0
	chr11	69566788	69579690	4	4	1491	0
	chr17	88462828	88466170	4	4	1492	0
	chr2	172194064	172196652	2	2	1493	0
	chr10	80039111	80052628	5	5	1494	0
	chr3	57376338	57380161	2	2	1495	0
	chr5	101033084	101037336	4	4	1496	0
	chr3	78982098	78987577	3	3	1497	0
	chr19	56775191	56783185	5	5	1498	0
	chr13	54398051	54408654	6	6	1499	0
	chr2	126177442	126189597	6	6	1500	0
	chr17	66121764	66134336	4	4	1501	0
	chr3	131152061	131164414	4	4	1502	0
	chr2	163238653	163245673	5	5	1503	0
	chr9	33044900	33054182	4	4	1504	0
	chr7	96707890	96714173	5	5	1505	0
	chr5	33361093	33363292	3	3	1506	0
	chr5	140978765	140991520	4	4	1507	0
	chr4	82071978	82093657	5	5	1508	0
	chr10	95167350	95172431	3	3	1509	0
	chr5	36412698	36428115	4	4	1510	0
	chr6	108394487	108407898	7	7	1511	0
	chr13	119928574	119934767	5	5	1512	0
	chr6	83384960	83394027	4	4	1513	0
	chr2	13466391	13478719	5	5	1514	0
	chr15	88941107	88979852	5	5	1515	0
	chr12	111829658	111842072	3	3	1516	0
	chr8	127472413	127484323	4	4	1517	0
	chr2	22626871	22633511	4	4	1518	0
	chr5	144278899	144289234	3	3	1519	0
	chr2	131538568	131548398	7	7	1520	0
	chr11	75491395	75501571	5	5	1521	0
	chr5	30187814	30220807	9	9	1522	0
	chr11	54673852	54682739	4	4	1523	0
	chr11	88326518	88342436	6	6	1524	0
	chr2	167642576	167660847	5	5	1525	0
	chr14	56197488	56223121	6	6	1526	0
	chr10	25079372	25092514	4	4	1527	0
	chr18	31499588	31511154	5	5	1528	0
	chr5	122950352	122961533	4	4	1529	0
	chr4	102787109	102795811	4	4	1530	0
	chr4	34497453	34504253	6	6	1531	0
	chr4	48673214	48679695	4	4	1532	0
	chr4	32325355	32337949	4	4	1533	0
	chr5	88982995	88994885	5	5	1534	0
	chr3	121787735	121807329	4	4	1535	0
	chr18	77285930	77304563	5	5	1536	0
	chr10	79371564	79390226	3	3	1537	0
	chr8	107778406	107788668	2	2	1538	0
	chr2	25211645	25228098	5	5	1539	0
	chr17	24300191	24306517	3	3	1540	0
	chr5	24346308	24348997	3	3	1541	0
	chr2	163170277	163190479	6	6	1542	0
	chr15	101076633	101100174	7	7	1543	0
	chr11	22730204	22745641	5	5	1544	0
	chr5	30558789	30569366	5	5	1545	0
	chr11	74795323	74806540	5	5	1546	0
	chr7	121315147	121327265	10	10	1547	0
	chr6	30250732	30258247	4	4	1548	0
	chr5	107626235	107642517	5	5	1549	0
	chr7	133645390	133647506	3	3	1550	0
	chr4	154547321	154553583	5	5	1551	0
	chr13	72094450	72101499	5	5	1552	0
	chr5	23929209	23932810	3	3	1553	0
	chr8	70696028	70715575	8	8	1554	0
	chr2	72834019	72844112	4	4	1555	0
	chr10	39333123	39345303	2	2	1556	0
	chr18	80662014	80666584	3	3	1557	0
	chr8	85387686	85399490	4	4	1558	0
	chr18	46682368	46686109	4	4	1559	0
	chr7	119635156	119646862	8	8	1560	0
	chr10	17269340	17305691	9	9	1561	0
	chr11	62627737	62638999	5	5	1562	0
	chr5	122730861	122749853	5	5	1563	0
	chr7	81602088	81610008	6	6	1564	0
	chr8	13337981	13340925	4	4	1565	0
	chr7	79779226	79806744	6	6	1566	0
	chr5	42235152	42246927	4	4	1567	0
	chr1	45549361	45559657	3	3	1568	0
	chr10	111007841	111020467	4	4	1569	0
	chr11	77302872	77327154	8	8	1570	0
	chr2	154279883	154290886	9	9	1571	0
	chr19	6276354	6278694	3	3	1572	0
	chr9	108686355	108710902	3	3	1573	0
	chr4	131901456	131909390	2	2	1574	0
	chr15	40184642	40199958	8	8	1575	0
	chr2	24754816	24775438	6	6	1576	0
	chr7	71384633	71395210	3	3	1577	0
	chr19	30104630	30107137	3	3	1578	0
	chr4	142867825	142895538	10	10	1579	0
	chr16	45070235	45094391	8	8	1580	0
	chr14	56434093	56443900	4	4	1581	0
	chr17	80459877	80461929	3	3	1582	0
	chr19	10677287	10680295	2	2	1583	0
	chr5	44172056	44180192	4	4	1584	0
	chr6	72458579	72470385	4	4	1585	0
	chr18	6235138	6241337	6	6	1586	0
	chr2	125103860	125130439	11	11	1587	0
	chr7	134338959	134352932	4	4	1588	0
	chr11	20224856	20233165	4	4	1589	0
	chr15	76983360	76999650	4	4	1590	0
	chr10	80783800	80798367	4	4	1591	0
	chr11	116959547	116976720	6	6	1592	0
	chr11	87398193	87409341	4	4	1593	0
	chr13	96378344	96388034	5	5	1594	0
	chr17	74289953	74299834	5	5	1595	0
	chr19	45727215	45734718	2	2	1596	0
	chr15	85888912	85897636	4	4	1597	0
	chr1	55141974	55145332	4	4	1598	0
	chr6	86421997	86431338	4	4	1599	0
	chr2	131512327	131525589	10	10	1600	0
	chr2	154896787	154905780	4	4	1601	0
	chr7	51036139	51046447	6	6	1602	0
	chr13	55927505	55932369	3	3	1603	0
	chr4	127026566	127032861	5	5	1604	0
	chr6	86952797	86960087	3	3	1605	0
	chr10	90700415	90706922	3	3	1606	0
	chr18	75842115	75857571	7	7	1607	0
	chr5	120953306	120967536	5	5	1608	0
	chr19	7491840	7500278	6	6	1609	0
	chr10	67468929	67472828	4	4	1610	0
	chr15	78813058	78819557	5	5	1611	0
	chr14	121761615	121779046	5	5	1612	0
	chr5	125659089	125669956	6	6	1613	0
	chr3	88129130	88141572	3	3	1614	0
	chr9	61955781	61970939	7	7	1615	0
	chr12	86671680	86689988	7	7	1616	0
	chr16	4880043	4886469	4	4	1617	0
	chr16	33380627	33400659	4	4	1618	0
	chr15	101150973	101173018	6	6	1619	0
	chr11	60350861	60357244	3	3	1620	0
	chr2	91076907	91105689	6	6	1621	0
	chr4	40216087	40226726	3	3	1622	0
	chr9	56919489	56924381	6	6	1623	0
	chr15	25551871	25555110	3	3	1624	0
	chr7	150810870	150835382	6	6	1625	0
	chr6	17152308	17176079	7	7	1626	0
	chr16	33667781	33684918	6	6	1627	0
	chr4	154856214	154865898	5	5	1628	0
	chr16	23449995	23457141	5	5	1629	0
	chr17	71634148	71660114	8	8	1630	0
	chr1	39424266	39426164	3	3	1631	0
	chr6	7414282	7428903	6	6	1632	0
	chr8	67205357	67212206	5	5	1633	0
	chr8	28371073	28373605	3	3	1634	0
	chr10	80204790	80219525	4	4	1635	0
	chr2	128205381	128219283	7	7	1636	0
	chr9	82860832	82869275	8	8	1637	0
	chr1	60874281	60883923	6	6	1638	0
	chr2	90315341	90344418	9	9	1639	0
	chr4	81071458	81088518	6	6	1640	0
	chr8	6805266	6816304	11	11	1641	0
	chr11	67885714	67906544	7	7	1642	0
	chr2	97301756	97309270	4	4	1643	0
	chr6	4397424	4407146	3	3	1644	0
	chr13	22126981	22143195	10	10	1645	0
	chr10	22897305	22924227	7	7	1646	0
	chr10	119857491	119870938	7	7	1647	0
	chr1	194675411	194681318	6	6	1648	0
	chr9	99336724	99349206	7	7	1649	0
	chr10	127472937	127475522	2	2	1650	0
	chr4	86316138	86323757	5	5	1651	0
	chr5	145015308	145018868	3	3	1652	0
	chr3	79683662	79690324	5	5	1653	0
	chr4	102167932	102184220	6	6	1654	0
	chr2	10222666	10236440	8	8	1655	0
	chr14	23632839	23642953	6	6	1656	0
	chr4	137769793	137773530	5	5	1657	0
	chr8	38015169	38039497	6	6	1658	0
	chr8	73796073	73806357	4	4	1659	0
	chr10	120014289	120024775	6	6	1660	0
	chr10	66999902	67011964	4	4	1661	0
	chr3	141147282	141179074	7	7	1662	0
	chr14	35110114	35130460	6	6	1663	0
	chr8	28215172	28220106	4	4	1664	0
	chr19	29324392	29328657	4	4	1665	0
	chr8	119780259	119781787	2	2	1666	0
	chr5	53763788	53774246	4	4	1667	0
	chr3	89883079	89889186	5	5	1668	0
	chr18	37984854	37995755	2	2	1669	0
	chr6	37413918	37418738	4	4	1670	0
	chr9	21216506	21245066	7	7	1671	0
	chr8	36651540	36662781	5	5	1672	0
	chr11	55274457	55283780	4	4	1673	0
	chr16	38088672	38092913	5	5	1674	0
	chr6	113247037	113258586	4	4	1675	0
	chr7	119018993	119025686	6	6	1676	0
	chr5	115605299	115608668	4	4	1677	0
	chr7	148227852	148235116	4	4	1678	0
	chr7	120283468	120294986	4	4	1679	0
	chr8	83536840	83539251	3	3	1680	0
	chr19	10763437	10772529	4	4	1681	0
	chr4	148651819	148682215	8	8	1682	0
	chr12	81360637	81371702	3	3	1683	0
	chr1	172783213	172798989	6	6	1684	0
	chr3	95529215	95543801	8	8	1685	0
	chr17	34818922	34822537	2	2	1686	0
	chr11	106640681	106650087	3	3	1687	0
	chr9	108587554	108596367	5	5	1688	0
	chr11	102069974	102091742	7	7	1689	0
	chr11	83104900	83116346	4	4	1690	0
	chr11	117093832	117101746	3	3	1691	0
	chr10	94977158	94989206	5	5	1692	0
	chr17	67701220	67704129	3	3	1693	0
	chr2	35288119	35303438	6	6	1694	0
	chr11	54836860	54846738	4	4	1695	0
	chr2	157193586	157203647	5	5	1696	0
	chr3	68844333	68849193	3	3	1697	0
	chr10	128133086	128142477	4	4	1698	0
	chr11	78177103	78196819	5	5	1699	0
	chr7	134913505	134920724	2	2	1700	0
	chrX	166111679	166130319	5	5	1701	0
	chr16	20610638	20630104	5	5	1702	0
	chr11	96605622	96620117	6	6	1703	0
	chrX	7327913	7343457	4	4	1704	0
	chr2	167587135	167590541	3	3	1705	0
	chr17	80879121	80890262	6	6	1706	0
	chr13	63284300	63295062	7	7	1707	0
	chr9	55937911	55956046	6	6	1708	0
	chr13	46057452	46066440	4	4	1709	0
	chr12	76831326	76840451	4	4	1710	0
	chr17	66701395	66715734	6	6	1711	0
	chr11	3190056	3201151	3	3	1712	0
	chr4	57811663	57818181	3	3	1713	0
	chr12	74211177	74224870	3	3	1714	0
	chr11	40215066	40221939	7	7	1715	0
	chr6	55382632	55402428	6	6	1716	0
	chr19	55319574	55332428	4	4	1717	0
	chr7	19851697	19855477	3	3	1718	0
	chr14	20895229	20902596	2	2	1719	0
	chr14	26179217	26198094	6	6	1720	0
	chrX	12641539	12650132	4	4	1721	0
	chr8	34752344	34764418	2	2	1722	0
	chr4	150173633	150183546	5	5	1723	0
	chr19	12080147	12088057	5	5	1724	0
	chr5	121833945	121848141	6	6	1725	0
	chr19	43742235	43749751	3	3	1726	0
	chr10	12524138	12539705	6	6	1727	0
	chr8	73389521	73404253	3	3	1728	0
	chr11	93817022	93830028	3	3	1729	0
	chr15	75434067	75447308	6	6	1730	0
	chr2	27359716	27371086	3	3	1731	0
	chr15	12041033	12047948	4	4	1732	0
	chr9	115216854	115219933	3	3	1733	0
	chr1	59624279	59637581	5	5	1734	0
	chr4	53452847	53467315	5	5	1735	0
	chr2	132073193	132089250	5	5	1736	0
	chr11	98901467	98909836	6	6	1737	0
	chr15	79963699	79969215	3	3	1738	0
	chr8	93352973	93364390	3	3	1739	0
	chr2	167369275	167378246	3	3	1740	0
	chr17	34161849	34168383	2	2	1741	0
	chr5	138100751	138125765	4	4	1742	0
	chr18	56866978	56868278	2	2	1743	0
	chr11	48684758	48688372	4	4	1744	0
	chr12	70597930	70614410	4	4	1745	0
	chr11	96710942	96724834	7	7	1746	0
	chr4	3759939	3763047	3	3	1747	0
	chr4	44168231	44181426	5	5	1748	0
	chr19	5912557	5925208	4	4	1749	0
	chr2	145500800	145509592	5	5	1750	0
	chr6	133567472	133585608	8	8	1751	0
	chr18	36652772	36656913	2	2	1752	0
	chr1	157883479	157892799	4	4	1753	0
	chr13	114404230	114408574	2	2	1754	0
	chr2	131829988	131834493	4	4	1755	0
	chr7	141415422	141428950	5	5	1756	0
	chr16	33830221	33837618	5	5	1757	0
	chr14	68541913	68559652	5	5	1758	0
	chr11	18820481	18853668	9	9	1759	0
	chr3	95085481	95097134	3	3	1760	0
	chr12	114238458	114253177	5	5	1761	0
	chr12	86934412	86945476	6	6	1762	0
	chr1	64882433	64907742	9	9	1763	0
	chr7	117917501	117941686	6	6	1764	0
	chr9	59539356	59543189	3	3	1765	0
	chr16	15186342	15208563	4	4	1766	0
	chr10	69558337	69562069	3	3	1767	0
	chr2	84554895	84567755	4	4	1768	0
	chr17	14297731	14310382	5	5	1769	0
	chr10	92768458	92772976	3	3	1770	0
	chr12	9576576	9591997	4	4	1771	0
	chr5	150209239	150216372	4	4	1772	0
	chr11	115265186	115281833	5	5	1773	0
	chr15	78938876	78941249	3	3	1774	0
	chr17	56395704	56416792	6	6	1775	0
	chr15	78858587	78861544	2	2	1776	0
	chr19	53385787	53404325	6	6	1777	0
	chr3	152058598	152065610	4	4	1778	0
	chr7	106281281	106292233	5	5	1779	0
	chr18	7868950	7870800	2	2	1780	0
	chr11	3231343	3249299	5	5	1781	0
	chr15	9064069	9070511	5	5	1782	0
	chr3	65747255	65761850	5	5	1783	0
	chr1	151796794	151810263	4	4	1784	0
	chr7	99815893	99818986	3	3	1785	0
	chr8	90745077	90752689	4	4	1786	0
	chr18	12279887	12290453	5	5	1787	0
	chr8	73173126	73184029	5	5	1788	0
	chr15	64345910	64365860	6	6	1789	0
	chr7	105804717	105817437	3	3	1790	0
	chr1	158544499	158550918	5	5	1791	0
	chr1	196703739	196712627	7	7	1792	0
	chr13	17781986	17797766	5	5	1793	0
	chr8	110110552	110112182	2	2	1794	0
	chr8	46020816	46023748	2	2	1795	0
	chr8	47294066	47310886	4	4	1796	0
	chr2	121419616	121428009	5	5	1797	0
	chr11	93849765	93857885	3	3	1798	0
	chr2	128250650	128254311	2	2	1799	0
	chr13	43357249	43367937	3	3	1800	0
	chr15	25913732	25916004	3	3	1801	0
	chr10	42479469	42485095	6	6	1802	0
	chr2	131030902	131035951	3	3	1803	0
	chr2	116946661	116954330	2	2	1804	0
	chr14	121637932	121647344	4	4	1805	0
	chr2	167311590	167329077	3	3	1806	0
	chr18	5133904	5142015	4	4	1807	0
	chr1	151991861	152012753	6	6	1808	0
	chr17	47638613	47655591	9	9	1809	0
	chr6	21936410	21942875	6	6	1810	0
	chr12	25779745	25784757	3	3	1811	0
	chr8	77607553	77617725	5	5	1812	0
	chr15	77558916	77571966	4	4	1813	0
	chr15	74786211	74798560	2	2	1814	0
	chr10	76664896	76673963	5	5	1815	0
	chr4	155264821	155268777	5	5	1816	0
	chr4	155069044	155079340	4	4	1817	0
	chr10	85624113	85645844	7	7	1818	0
	chr17	87361048	87364385	5	5	1819	0
	chr4	33334365	33348983	5	5	1820	0
	chr7	111999826	112010328	6	6	1821	0
	chr5	137429317	137442628	3	3	1822	0
	chr11	120558940	120575519	6	6	1823	0
	chr16	95988718	96000507	5	5	1824	0
	chr17	34781925	34798598	5	5	1825	0
	chr2	68699281	68701784	3	3	1826	0
	chr5	5502233	5514693	5	5	1827	0
	chr11	30165977	30168536	3	3	1828	0
	chr8	123013460	123023260	4	4	1829	0
	chr4	88042966	88060966	7	7	1830	0
	chr12	86103752	86114381	7	7	1831	0
	chr7	30766289	30779976	3	3	1832	0
	chr11	60023635	60034030	3	3	1833	0
	chr13	49673011	49682330	6	6	1834	0
	chr6	133985447	133994093	5	5	1835	0
	chr5	34908170	34925044	6	6	1836	0
	chr2	60645012	60665522	7	7	1837	0
	chr4	131945011	131958827	6	6	1838	0
	chr10	31326531	31329274	2	2	1839	0
	chr15	63228827	63248188	7	7	1840	0
	chr14	47584222	47590778	5	5	1841	0
	chr19	21346416	21349502	4	4	1842	0
	chr1	14451563	14461197	8	8	1843	0
	chr7	54094846	54101446	2	2	1844	0
	chr11	115992204	116004388	4	4	1845	0
	chr1	39945249	39958364	5	5	1846	0
	chr3	108958567	108968142	4	4	1847	0
	chr19	42055468	42066991	3	3	1848	0
	chr2	173896270	173902214	6	6	1849	0
	chr2	117771565	117787846	8	8	1850	0
	chr10	23276919	23291556	8	8	1851	0
	chr15	63820951	63837990	6	6	1852	0
	chr2	117692984	117708833	5	5	1853	0
	chr11	35784741	35794324	9	9	1854	0
	chr5	23950892	23958379	4	4	1855	0
	chr5	123220621	123229630	2	2	1856	0
	chr15	9000482	9016867	5	5	1857	0
	chr13	31898163	31912678	4	4	1858	0
	chr7	152291718	152297355	4	4	1859	0
	chr19	56796166	56799974	3	3	1860	0
	chr8	129207302	129222794	6	6	1861	0
	chr8	97227077	97239049	4	4	1862	0
	chr9	100977898	100982513	3	3	1863	0
	chr17	79926578	79947280	7	7	1864	0
	chr3	95491997	95506566	7	7	1865	0
	chr1	36526880	36542510	6	6	1866	0
	chr2	125608320	125619001	7	7	1867	0
	chr15	98455960	98465282	5	5	1868	0
	chr10	16264841	16275082	6	6	1869	0
	chr12	53735193	53739202	2	2	1870	0
	chr3	122201746	122218489	4	4	1871	0
	chr2	59959595	59963534	5	5	1872	0
	chr16	84698968	84720747	7	7	1873	0
	chr3	96398002	96405907	4	4	1874	0
	chr7	121246148	121261099	6	6	1875	0
	chr5	137774581	137793645	4	4	1876	0
	chr2	44816675	44833318	7	7	1877	0
	chr11	6306362	6316042	3	3	1878	0
	chr2	117627386	117638650	8	8	1879	0
	chr2	112199100	112219525	6	6	1880	0
	chr17	79123280	79136340	4	4	1881	0
	chr1	36065645	36087794	6	6	1882	0
	chr19	5602166	5610194	2	2	1883	0
	chr11	118898580	118917942	7	7	1884	0
	chr10	85559500	85579715	8	8	1885	0
	chr3	89070801	89083342	5	5	1886	0
	chr10	85904434	85910013	5	5	1887	0
	chr2	119163680	119177215	4	4	1888	0
	chr2	165142171	165152475	6	6	1889	0
	chr8	23865001	23876036	7	7	1890	0
	chr1	151680441	151710058	8	8	1891	0
	chr16	22839228	22858206	7	7	1892	0
	chr17	80101128	80113484	3	3	1893	0
	chr8	118225863	118232189	3	3	1894	0
	chr8	107155036	107165808	2	2	1895	0
	chr6	129131057	129136017	4	4	1896	0
	chrX	100812034	100818880	4	4	1897	0
	chr15	96116933	96118987	3	3	1898	0
	chr16	22263672	22266363	3	3	1899	0
	chr17	88839625	88842367	3	3	1900	0
	chr2	130099784	130109998	2	2	1901	0
	chr5	31350238	31357375	4	4	1902	0
	chr15	85430425	85441786	3	3	1903	0
	chr3	49553796	49561017	4	4	1904	0
	chr5	105948109	105952764	5	5	1905	0
	chr18	24018378	24036161	4	4	1906	0
	chr16	94745834	94758681	3	3	1907	0
	chr11	48630738	48651131	7	7	1908	0
	chr19	32366442	32380129	5	5	1909	0
	chr5	30033255	30037961	4	4	1910	0
	chr16	44136328	44140197	3	3	1911	0
	chr18	65121816	65132267	3	3	1912	0
	chr1	38655833	38667471	6	6	1913	0
	chr17	27339746	27344448	4	4	1914	0
	chr7	4088221	4101168	3	3	1915	0
	chr9	13293582	13301012	4	4	1916	0
	chr14	8774137	8794190	5	5	1917	0
	chr17	37406655	37414416	5	5	1918	0
	chr4	62059810	62070004	3	3	1919	0
	chr2	118196581	118200004	4	4	1920	0
	chr14	22640012	22650637	5	5	1921	0
	chr18	38009047	38020389	4	4	1922	0
	chr10	74674512	74687026	6	6	1923	0
	chr17	13108763	13110487	3	3	1924	0
	chr3	68297518	68298971	2	2	1925	0
	chr2	173555591	173563334	2	2	1926	0
	chr18	69503880	69508023	3	3	1927	0
	chr6	88147242	88154762	5	5	1928	0
	chr1	127329859	127332640	3	3	1929	0
	chr15	36536919	36539195	3	3	1930	0
	chr8	49001150	49018160	5	5	1931	0
	chr11	80191279	80197986	4	4	1932	0
	chr3	90312333	90329750	5	5	1933	0
	chr15	34012029	34013744	3	3	1934	0
	chr4	55338645	55348752	5	5	1935	0
	chr13	41416697	41436358	6	6	1936	0
	chr10	37054742	37078158	7	7	1937	0
	chr5	116009775	116015639	4	4	1938	0
	chr12	16897790	16902224	3	3	1939	0
	chr4	68197179	68211404	7	7	1940	0
	chr5	13974557	13993399	7	7	1941	0
	chr1	58709518	58720021	2	2	1942	0
	chr1	33774491	33782118	6	6	1943	0
	chr19	3833309	3852032	4	4	1944	0
	chr1	123256422	123274860	7	7	1945	0
	chr16	15251029	15254392	3	3	1946	0
	chr8	23699861	23704538	2	2	1947	0
	chr7	148194059	148196418	2	2	1948	0
	chrX	70918158	70931724	3	3	1949	0
	chr2	51132052	51144490	5	5	1950	0
	chr14	23923946	23935253	7	7	1951	0
	chr5	91503666	91512060	4	4	1952	0
	chr8	111273132	111288349	6	6	1953	0
	chr7	28003706	28018191	5	5	1954	0
	chr9	61218989	61220856	2	2	1955	0
	chr7	26465917	26474616	3	3	1956	0
	chr15	51675706	51709181	4	4	1957	0
	chr11	50244500	50255660	4	4	1958	0
	chr18	4732146	4738225	4	4	1959	0
	chr7	135603478	135605681	3	3	1960	0
	chr2	151350795	151368530	4	4	1961	0
	chr7	117129531	117146966	8	8	1962	0
	chr19	29593438	29597520	3	3	1963	0
	chr8	37790375	37807751	8	8	1964	0
	chr1	64663534	64670965	2	2	1965	0
	chr14	77176242	77189798	4	4	1966	0
	chr7	87331890	87352366	5	5	1967	0
	chr19	42155150	42174335	6	6	1968	0
	chr8	114120900	114124278	5	5	1969	0
	chr11	32542588	32546723	2	2	1970	0
	chr12	53593731	53605465	4	4	1971	0
	chr9	67053552	67062830	4	4	1972	0
	chr7	65912805	65916898	4	4	1973	0
	chr8	113551425	113557949	2	2	1974	0
	chr3	104855765	104861765	5	5	1975	0
	chr11	20432157	20443521	4	4	1976	0
	chr14	63741544	63750659	3	3	1977	0
	chr2	148246904	148272680	6	6	1978	0
	chr17	78720880	78727865	6	6	1979	0
	chr6	117494245	117498112	3	3	1980	0
	chr18	75160365	75165754	3	3	1981	0
	chr2	178188965	178200924	4	4	1982	0
	chr18	24270460	24280255	4	4	1983	0
	chr1	135989903	135996278	4	4	1984	0
	chr8	36017144	36028298	2	2	1985	0
	chr15	8832840	8847607	3	3	1986	0
	chr11	68931643	68939142	4	4	1987	0
	chr4	133369879	133372405	2	2	1988	0
	chr1	92635252	92651206	8	8	1989	0
	chr17	29169238	29172119	2	2	1990	0
	chr9	63603035	63606293	4	4	1991	0
	chr3	101403082	101408341	5	5	1992	0
	chr17	56601424	56616208	5	5	1993	0
	chr14	47132684	47150209	7	7	1994	0
	chr10	61124628	61144290	4	4	1995	0
	chr19	46396110	46423756	4	4	1996	0
	chr2	152455554	152480632	5	5	1997	0
	chr5	147644888	147656959	2	2	1998	0
[truncated: 16,312 more rows]

## Sheet: TableS2B_Wound_Super-enhancers
	Supplementary Table 2B
	CHROM	START	STOP	NUM_LOCI	CONSTITUENT_SIZE	enhancerRank	isSuper
	chr8	124456829	124718067	72	72	1	1
	chr8	87209899	87324585	44	44	2	1
	chr15	102790142	102865351	24	24	3	1
	chr8	73028599	73227208	44	44	4	1
	chr19	5771152	5878559	32	32	5	1
	chr5	125499327	125669844	49	49	6	1
	chr11	96113024	96215908	43	43	7	1
	chr11	86382468	86467481	41	41	8	1
	chr15	85464688	85535518	32	32	9	1
	chr15	77594816	77679544	31	31	10	1
	chr17	35908376	36057981	35	35	11	1
	chr5	31864348	31967855	35	35	12	1
	chr6	31009804	31099051	45	45	13	1
	chr19	8784957	8974123	34	34	14	1
	chr6	52108586	52190291	30	30	15	1
	chr8	129021769	129141392	25	25	16	1
	chr2	167586813	167693212	19	19	17	1
	chr4	137004648	137066996	15	15	18	1
	chr2	30499317	30609277	18	18	19	1
	chr14	26276946	26355304	35	35	20	1
	chr10	79487335	79579580	31	31	21	1
	chr17	26698831	26776011	32	32	22	1
	chr19	5388528	5511016	25	25	23	1
	chr19	8994631	9074575	21	21	24	1
	chr6	91124067	91217595	21	21	25	1
	chr19	5001656	5118176	30	30	26	1
	chr11	87861482	88018165	34	34	27	1
	chr11	94774223	94819680	17	17	28	1
	chr5	151855200	152000438	37	37	29	1
	chr5	143530749	143586786	13	13	30	1
	chr2	152606778	152674028	24	24	31	1
	chr11	55203716	55284710	25	25	32	1
	chr18	60755531	60840502	26	26	33	1
	chr4	138748456	138817546	35	35	34	1
	chr15	76017998	76094453	20	20	35	1
	chr9	63498855	63606333	38	38	36	1
	chr9	102620340	102687169	29	29	37	1
	chr3	88292213	88357882	22	22	38	1
	chr11	97599174	97702744	29	29	39	1
	chr4	45465754	45543986	24	24	40	1
	chr10	79601586	79636863	22	22	41	1
	chr19	6982162	7070814	20	20	42	1
	chr8	114233172	114271953	17	17	43	1
	chr5	137521685	137591947	25	25	44	1
	chr19	47929756	47995015	28	28	45	1
	chr11	120410693	120504809	19	19	46	1
	chr11	117793532	117877033	31	31	47	1
	chr4	57795652	57899329	30	30	48	1
	chr8	13595148	13688307	17	17	49	1
	chr17	14745892	14831765	31	31	50	1
	chr6	88848494	88935332	26	26	51	1
	chr3	90378446	90420617	15	15	52	1
	chr19	46522926	46599567	25	25	53	1
	chr8	127141769	127205995	21	21	54	1
	chr7	29692258	29767344	33	33	55	1
	chr2	32723311	32783568	15	15	56	1
	chr9	21528397	21608613	24	24	57	1
	chr10	127014096	127058529	17	17	58	1
	chr11	68850776	68940030	28	28	59	1
	chr17	29565110	29634271	28	28	60	1
	chr4	154483971	154553577	22	22	61	1
	chr8	90796690	90864240	21	21	62	1
	chr16	25376170	25442068	25	25	63	1
	chr19	5688344	5749985	16	16	64	1
	chr17	35068750	35140147	15	15	65	1
	chr8	125071209	125109760	13	13	66	1
	chr4	139130018	139178852	12	12	67	1
	chr19	9096958	9157369	16	16	68	1
	chr11	118184504	118240903	15	15	69	1
	chr7	26004230	26102515	24	24	70	1
	chr8	10920828	11009958	22	22	71	1
	chr3	107536098	107599939	20	20	72	1
	chr16	4624782	4684364	15	15	73	1
	chr19	38079164	38129705	25	25	74	1
	chr17	5796525	5849529	14	14	75	1
	chr15	79154277	79245252	22	22	76	1
	chr5	115934252	116023036	21	21	77	1
	chr17	34024976	34092969	15	15	78	1
	chr14	8641308	8706081	24	24	79	1
	chr9	41386479	41440656	22	22	80	1
	chr1	74042452	74116107	20	20	81	1
	chr17	78776125	78817347	22	22	82	1
	chr5	136354067	136471766	21	21	83	1
	chr10	59342518	59415249	23	23	84	1
	chr11	70460331	70515918	12	12	85	1
	chr11	116668049	116714869	16	16	86	1
	chr17	71056880	71104698	22	22	87	1
	chr4	155135004	155222057	16	16	88	1
	chr19	44322522	44389720	18	18	89	1
	chr5	142876949	142953383	16	16	90	1
	chr2	173056092	173106899	22	22	91	1
	chr11	48612666	48688592	14	14	92	1
	chr16	32639134	32683020	19	19	93	1
	chr15	95621569	95716868	17	17	94	1
	chr2	152452815	152533358	23	23	95	1
	chr9	41278245	41364771	19	19	96	1
	chr4	140827501	140870334	16	16	97	1
	chr14	70535750	70606268	20	20	98	1
	chr18	75523497	75565103	19	19	99	1
	chr2	167363868	167422842	18	18	100	1
	chr6	82947318	83006321	14	14	101	1
	chr15	27683157	27752900	19	19	102	1
	chr3	86948788	86978210	14	14	103	1
	chr19	47356922	47421360	13	13	104	1
	chr17	64010124	64088153	18	18	105	1
	chr3	27550771	27617641	22	22	106	1
	chr11	59978463	60036701	18	18	107	1
	chr18	60871617	60934995	17	17	108	1
	chr4	125774046	125840263	14	14	109	1
	chr3	89182865	89240834	18	18	110	1
	chr3	95454334	95506592	17	17	111	1
	chr5	37082675	37139520	16	16	112	1
	chr4	128670741	128759355	20	20	113	1
	chr5	31152561	31224374	10	10	114	1
	chr17	36106566	36180008	14	14	115	1
	chr1	134184128	134252020	14	14	116	1
	chr1	92918568	92994820	20	20	117	1
	chr9	65389962	65436021	17	17	118	1
	chr11	98792886	98832212	22	22	119	1
	chr5	124423958	124502850	14	14	120	1
	chr9	44113417	44226404	15	15	121	1
	chr15	82952314	83013346	17	17	122	1
	chr15	97642535	97670553	15	15	123	1
	chr15	77160894	77242117	16	16	124	1
	chr10	128328253	128372269	12	12	125	1
	chr5	114807282	114833647	14	14	126	1
	chr5	111846608	111865199	7	7	127	1
	chr12	81309798	81361747	18	18	128	1
	chr2	27741276	27791831	16	16	129	1
	chr3	87941574	87981912	11	11	130	1
	chr8	86707862	86735234	14	14	131	1
	chr11	5733912	5792789	21	21	132	1
	chr10	120052791	120103194	20	20	133	1
	chr15	78729877	78790987	11	11	134	1
	chr11	79516629	79567163	18	18	135	1
	chr2	35288033	35369766	14	14	136	1
	chr11	120092477	120123212	15	15	137	1
	chr1	6263096	6304157	21	21	138	1
	chr2	35111614	35145048	13	13	139	1
	chr12	113814957	113845243	8	8	140	1
	chr11	69793881	69842984	19	19	141	1
	chr10	80363383	80425206	15	15	142	1
	chr15	88953412	89042173	13	13	143	1
	chr10	80841002	80893428	24	24	144	1
	chr5	143657241	143697896	17	17	145	1
	chr2	30297162	30330100	13	13	146	1
	chr6	34534045	34590839	18	18	147	1
	chr15	77711949	77759915	20	20	148	1
	chr17	46385175	46435335	16	16	149	1
	chr18	61792252	61825962	21	21	150	1
	chr3	87710659	87790472	10	10	151	1
	chr5	32436731	32462791	13	13	152	1
	chr11	3023439	3044957	8	8	153	1
	chr2	32171705	32251264	13	13	154	1
	chr11	69178052	69231788	12	12	155	1
	chr5	53848317	53934317	22	22	156	1
	chr10	80204796	80261513	16	16	157	1
	chr7	29120112	29178221	17	17	158	1
	chr3	40985566	41032816	16	16	159	1
	chr8	106864263	106937748	13	13	160	1
	chr6	42299349	42347197	19	19	161	1
	chr6	133985450	134041011	21	21	162	1
	chr17	44838128	44875375	13	13	163	1
	chr7	73484384	73532868	18	18	164	1
	chr11	117092931	117137764	16	16	165	1
	chr2	32426605	32511287	16	16	166	1
	chr7	26539563	26587194	8	8	167	1
	chr4	43395014	43432820	22	22	168	1
	chr9	69279491	69326553	19	19	169	1
	chr4	132568233	132626471	16	16	170	1
	chr17	56395765	56465643	17	17	171	1
	chr5	144383482	144439449	19	19	172	1
	chr15	66675318	66732909	17	17	173	1
	chr14	120674369	120710809	18	18	174	1
	chr10	92738536	92824252	19	19	175	1
	chr8	129348561	129376519	10	10	176	1
	chr6	34656990	34700316	24	24	177	1
	chr19	4097002	4171557	13	13	178	1
	chr5	112305477	112322952	9	9	179	1
	chrX	70704149	70735826	16	16	180	1
	chr4	149918972	149968415	14	14	181	1
	chr2	165680913	165713897	12	12	182	1
	chr5	77784542	77836950	19	19	183	1
	chr5	93522273	93581444	17	17	184	1
	chr7	16858436	16911441	15	15	185	1
	chr11	50021127	50066131	10	10	186	1
	chr4	135672920	135704394	12	12	187	1
	chr6	4438147	4487188	26	26	188	1
	chr11	4161614	4208608	16	16	189	1
	chr4	154581908	154624533	12	12	190	1
	chr8	11370616	11412422	17	17	191	1
	chr5	136146037	136220584	18	18	192	1
	chr2	167750623	167788464	15	15	193	1
	chr3	121250960	121320879	20	20	194	1
	chr15	99602335	99650329	12	12	195	1
	chr15	83234001	83305412	18	18	196	1
	chr11	117671230	117711138	10	10	197	1
	chr8	87489477	87514141	11	11	198	1
	chrX	71489792	71574698	17	17	199	1
	chr8	79997671	80043014	13	13	200	1
	chr12	106217156	106271258	16	16	201	1
	chr10	127080570	127114376	8	8	202	1
	chr8	73388997	73434966	10	10	203	1
	chr15	99222893	99304924	11	11	204	1
	chr17	28450630	28488387	14	14	205	1
	chr11	8325269	8367835	12	12	206	1
	chr16	10974502	11025836	15	15	207	1
	chr4	151362705	151414649	13	13	208	1
	chr2	115874930	115901708	17	17	209	1
	chr2	156878608	156905239	14	14	210	1
	chr19	4191673	4232103	12	12	211	1
	chr19	42055499	42097892	10	10	212	1
	chr10	80024447	80086171	13	13	213	1
	chr2	30092661	30142144	11	11	214	1
	chr4	125904963	125939828	12	12	215	1
	chr12	88213705	88240391	15	15	216	1
	chr13	60510701	60569441	20	20	217	1
	chr8	74658848	74685444	12	12	218	1
	chr13	63340989	63381867	18	18	219	1
	chr11	18907725	18927252	6	6	220	1
	chr5	125866025	125889644	7	7	221	1
	chr9	44286490	44309966	15	15	222	1
	chr5	23899670	23958322	11	11	223	1
	chr7	105631109	105693523	17	17	224	1
	chr9	20935508	20988479	17	17	225	1
	chr13	55546972	55614662	10	10	226	1
	chr8	124856916	124900674	16	16	227	1
	chr10	79287106	79324155	10	10	228	1
	chr8	124143309	124193545	13	13	229	1
	chr11	98634805	98671308	15	15	230	1
	chr15	101904496	101936385	6	6	231	1
	chr5	112218010	112239395	13	13	232	1
	chr5	22915681	22942360	11	11	233	1
	chr8	93352976	93411113	12	12	234	1
	chr4	124363089	124392351	13	13	235	1
	chr9	58144267	58163199	7	7	236	1
	chr4	150126181	150184130	17	17	237	1
	chr9	75249897	75289691	14	14	238	1
	chr18	37965775	38012325	17	17	239	1
	chr5	150386303	150439129	15	15	240	1
	chr3	97817126	97867993	12	12	241	1
	chr8	108375694	108424553	9	9	242	1
	chr11	77975892	78002509	8	8	243	1
	chr11	102955667	103003056	12	12	244	1
	chr15	96526917	96576029	13	13	245	1
	chr8	73276375	73316168	11	11	246	1
	chr19	6276338	6306867	13	13	247	1
	chr17	6106088	6143144	14	14	248	1
	chr5	122734714	122775799	8	8	249	1
	chr9	107436578	107490516	12	12	250	1
	chr7	4947366	5032098	15	15	251	1
	chr6	129162052	129187872	10	10	252	1
	chr3	41367778	41410300	10	10	253	1
	chr16	43500537	43516737	10	10	254	1
	chr1	43185068	43226040	15	15	255	1
	chr1	164094408	164173895	18	18	256	1
	chr8	26085454	26139068	12	12	257	1
	chr16	8810770	8864977	11	11	258	1
	chr7	148620819	148661696	10	10	259	1
	chr4	140962277	141010872	8	8	260	1
	chr4	141092440	141131115	16	16	261	1
	chr7	108056371	108092267	10	10	262	1
	chr17	25960781	26012610	9	9	263	1
	chr17	46992016	47027967	12	12	264	1
	chr11	102145781	102181851	13	13	265	1
	chr15	80880935	80937468	15	15	266	1
	chr8	87125711	87189131	13	13	267	1
	chr11	102858121	102929408	15	15	268	1
	chr19	5912570	5966911	12	12	269	1
	chr11	96681109	96724814	16	16	270	1
	chr7	77470820	77511102	13	13	271	1
	chr2	30650350	30726727	10	10	272	1
	chr17	27054266	27110260	9	9	273	1
	chr7	52229502	52274935	9	9	274	1
	chr16	37777380	37814132	11	11	275	1
	chr17	26640838	26672711	12	12	276	1
	chr11	62415770	62462495	14	14	277	1
	chr4	144804935	144863057	12	12	278	1
	chr17	27155069	27195815	7	7	279	1
	chr1	156897669	156957233	18	18	280	1
	chr4	46614522	46677533	10	10	281	1
	chr14	70046473	70107099	15	15	282	1
	chr2	164256784	164286606	13	13	283	1
	chr1	58768535	58818742	14	14	284	1
	chr7	121297616	121357751	19	19	285	1
	chr2	164595033	164659655	7	7	286	1
	chr4	43569597	43597374	6	6	287	1
	chr15	97586312	97619423	11	11	288	1
	chr14	55045903	55083080	7	7	289	1
	chr7	52346719	52409868	11	11	290	1
	chr4	43970792	43995126	20	20	291	1
	chr17	5941875	6009031	14	14	292	1
	chr8	123630322	123658521	11	11	293	1
	chr1	88366247	88423628	11	11	294	1
	chr7	119806640	119864681	13	13	295	1
	chr3	96355680	96407341	16	16	296	1
	chr9	32503247	32538659	16	16	297	1
	chr1	137625466	137667544	14	14	298	1
	chr1	170159413	170214525	21	21	299	1
	chr9	108940613	108998753	12	12	300	1
	chr14	69875074	69903886	10	10	301	1
	chr17	25889089	25933904	11	11	302	1
	chr5	66915190	66951282	16	16	303	1
	chr5	113567436	113609448	11	11	304	1
	chr11	97277101	97312736	12	12	305	1
	chr17	35362348	35400446	9	9	306	1
	chr8	11310779	11346584	7	7	307	1
	chr11	69475350	69529093	12	12	308	1
	chr2	26758120	26789418	9	9	309	1
	chr5	138042152	138072360	8	8	310	1
	chr2	33032950	33078251	11	11	311	1
	chr9	66860115	66897492	15	15	312	1
	chr2	60703371	60743952	14	14	313	1
	chr3	5211256	5238276	14	14	314	1
	chr6	85283308	85332726	10	10	315	1
	chr2	126110216	126151675	16	16	316	1
	chr2	117692949	117743855	16	16	317	1
	chr4	88682823	88708728	20	20	318	1
	chr3	96024397	96082284	17	17	319	1
	chr6	125081622	125117496	10	10	320	1
	chr12	114033508	114068117	9	9	321	1
	chr15	75724477	75772688	11	11	322	1
	chr2	113461564	113494511	17	17	323	1
	chr5	65194054	65209925	12	12	324	1
	chr15	98343623	98372573	13	13	325	1
	chr7	138066851	138122347	17	17	326	1
	chr11	69690749	69735502	9	9	327	1
	chr15	101054876	101114583	12	12	328	1
	chr3	131439612	131470640	15	15	329	1
	chr4	88770685	88816479	11	11	330	1
	chr19	6046883	6085184	10	10	331	1
	chr4	124744173	124804916	11	11	332	1
	chr17	27684039	27703039	9	9	333	1
	chr16	24909489	24978320	13	13	334	1
	chr8	4227092	4275709	8	8	335	1
	chr9	109954970	110034699	13	13	336	1
	chr6	87227886	87285370	10	10	337	1
	chr3	145295638	145317992	10	10	338	1
	chr5	136559943	136612150	8	8	339	1
	chr8	73891262	73930129	8	8	340	1
	chr5	23767534	23793614	13	13	341	1
	chr7	16972981	17002008	5	5	342	1
	chr15	101196428	101219296	11	11	343	1
	chr2	36072818	36115691	17	17	344	1
	chr9	57437639	57493308	12	12	345	1
	chr7	119433385	119480011	8	8	346	1
	chr11	101278532	101329715	9	9	347	1
	chr15	102061267	102088274	9	9	348	1
	chr6	134870054	134896087	11	11	349	1
	chr8	86479792	86557279	14	14	350	1
	chr8	3393252	3430869	12	12	351	1
	chr17	56148146	56180029	12	12	352	1
	chr10	79712376	79755627	8	8	353	1
	chr4	59314363	59349255	11	11	354	1
	chr8	74094818	74153520	7	7	355	1
	chr17	45692895	45733966	11	11	356	1
	chr8	107777852	107829544	7	7	357	1
	chr2	130985565	131035926	9	9	358	1
	chr19	45064035	45096036	9	9	359	1
	chr10	90620738	90650672	10	10	360	1
	chr9	96674378	96700538	9	9	361	1
	chr11	59919456	59954871	10	10	362	1
	chr10	127580487	127649067	14	14	363	1
	chr2	167048699	167065875	2	2	364	1
	chr17	71186019	71203361	10	10	365	1
	chr5	35330278	35380648	13	13	366	1
	chr17	78687395	78727850	11	11	367	1
	chr2	84877618	84903423	12	12	368	1
	chr14	56158592	56223168	10	10	369	1
	chr17	84470717	84485560	8	8	370	1
	chr4	149349425	149386544	11	11	371	1
	chr9	108363212	108420171	9	9	372	1
	chr17	47731042	47785225	7	7	373	1
	chr15	85888852	85922462	10	10	374	1
	chr2	167457412	167487511	10	10	375	1
	chr7	133903535	133952914	8	8	376	1
	chr14	52604188	52643223	7	7	377	1
	chr18	56866466	56915979	9	9	378	1
	chr3	121129050	121178151	11	11	379	1
	chr17	27267608	27293028	12	12	380	1
	chr3	57080746	57124736	9	9	381	1
	chr14	76229503	76264134	9	9	382	1
	chr10	85763722	85802964	14	14	383	1
	chr7	134152166	134185702	6	6	384	1
	chr5	32137944	32185292	13	13	385	1
	chr8	124748970	124783084	10	10	386	1
	chr15	64188498	64213893	10	10	387	1
	chr6	114811644	114844700	11	11	388	1
	chr10	79209074	79265685	12	12	389	1
	chr8	129184464	129212113	10	10	390	1
	chr8	111228491	111247328	11	11	391	1
	chr1	173177072	173224831	12	12	392	1
	chr7	17459945	17509766	11	11	393	1
	chr5	24327197	24393044	9	9	394	1
	chr8	113426224	113468551	10	10	395	1
	chr9	56755298	56798994	11	11	396	1
	chr15	88649552	88698778	10	10	397	1
	chr2	113261415	113309482	8	8	398	1
	chr3	60302890	60335400	7	7	399	1
	chr4	133216009	133264154	6	6	400	1
	chr11	94931661	94968058	18	18	401	1
	chr8	73987352	74020606	9	9	402	1
	chr11	51419784	51464190	7	7	403	1
	chr15	76157507	76211206	10	10	404	1
	chr5	138596520	138635886	8	8	405	1
	chr8	86221856	86264697	11	11	406	1
	chr19	45122408	45154931	7	7	407	1
	chr4	134810464	134857646	5	5	408	1
	chr16	25011675	25063023	8	8	409	1
	chr17	57129874	57171911	9	9	410	1
	chr17	8090221	8138993	13	13	411	1
	chr4	140167259	140204972	7	7	412	1
	chr5	125914273	125968137	11	11	413	1
	chr5	118899062	118930192	14	14	414	1
	chr17	35181328	35196178	8	8	415	1
	chr6	83051740	83087169	7	7	416	1
	chr5	115140776	115196927	8	8	417	1
	chr5	124957004	125003056	10	10	418	1
	chr11	75267942	75300489	9	9	419	1
	chr2	60526923	60560508	13	13	420	1
	chr2	125104788	125157952	16	16	421	1
	chr4	88573584	88597032	10	10	422	1
	chr19	46112489	46150840	13	13	423	1
	chr4	88927875	88957247	9	9	424	1
	chr13	23622575	23678253	14	14	425	1
	chr8	128120243	128165909	8	8	426	1
	chr5	143794845	143821310	13	13	427	1
	chr9	20748704	20780970	8	8	428	1
	chr2	71367339	71382246	11	11	429	1
	chr11	8558899	8606804	13	13	430	1
	chr10	122320134	122350449	8	8	431	1
	chr10	126724240	126748588	7	7	432	1
	chr11	78325486	78364596	10	10	433	1
	chr9	44516415	44542115	8	8	434	1
	chr8	124414155	124432071	10	10	435	1
	chr6	124755657	124779927	8	8	436	1
	chr19	36187979	36207347	10	10	437	1
	chr2	38367379	38402409	7	7	438	1
	chr5	31482748	31523336	6	6	439	1
	chr2	117934726	117950904	9	9	440	1
	chr2	84460047	84518756	15	15	441	1
	chr11	67310469	67346641	12	12	442	1
	chr3	128902637	128921001	8	8	443	1
	chr12	112668448	112694416	9	9	444	1
	chr5	115569107	115608679	11	11	445	1
	chr5	124111939	124171432	9	9	446	1
	chr11	102291419	102328873	11	11	447	1
	chr5	135015815	135058816	8	8	448	1
	chr7	149643729	149671219	10	10	449	1
	chr8	28317113	28376607	11	11	450	1
	chr7	25171868	25185251	9	9	451	1
	chr6	94570751	94607616	11	11	452	1
	chr15	76867752	76912175	10	10	453	1
	chr10	79445565	79459596	8	8	454	1
	chr11	100250012	100277789	8	8	455	1
	chr3	84117454	84138274	12	12	456	1
	chr6	72295051	72339953	11	11	457	1
	chr17	84378298	84403528	8	8	458	1
	chr4	106501010	106533915	8	8	459	1
	chr8	72298674	72373376	9	9	460	1
	chr4	82946605	82969896	7	7	461	1
	chr6	124690168	124720089	9	9	462	1
	chr3	95021538	95050903	7	7	463	1
	chr1	135838560	135875231	11	11	464	1
	chr5	112709150	112730836	10	10	465	1
	chr7	120283482	120328724	12	12	466	1
	chr15	83385901	83425299	9	9	467	1
	chr11	76098269	76127127	10	10	468	1
	chr5	135624627	135663558	8	8	469	1
	chr11	53111345	53138347	9	9	470	1
	chr8	11250391	11278559	14	14	471	1
	chr7	54263462	54309147	11	11	472	1
	chr4	116792821	116806267	9	9	473	1
	chr14	22802277	22814626	9	9	474	1
	chr4	153331055	153396507	7	7	475	1
	chr16	20651929	20695326	9	9	476	1
	chr17	87646083	87713884	10	10	477	1
	chr5	34856388	34925093	10	10	478	1
	chr1	135957853	135996330	11	11	479	1
	chr4	142867790	142895444	10	10	480	1
	chr7	19918084	19946915	9	9	481	1
	chr12	70259854	70342849	8	8	482	1
	chr10	80781075	80820522	9	9	483	1
	chr14	58349187	58380711	7	7	484	1
	chr2	27595510	27631653	5	5	485	1
	chr14	55172026	55195345	7	7	486	1
	chr8	87356347	87396298	6	6	487	1
	chr2	102712709	102741441	8	8	488	1
	chr15	98432114	98465909	11	11	489	1
	chr13	5836443	5871113	11	11	490	1
	chr9	72487657	72513448	9	9	491	1
	chr3	102274132	102333191	9	9	492	1
	chr5	114221767	114258595	10	10	493	1
	chr5	97222017	97236997	9	9	494	1
	chr5	123587960	123600258	5	5	495	1
	chr2	13466364	13500557	7	7	496	1
	chr5	124875386	124904044	13	13	497	1
	chr8	124956313	125000301	6	6	498	1
	chr5	145875596	145900742	8	8	499	1
	chr2	90894312	90911127	6	6	500	1
	chr4	123084903	123124966	12	12	501	1
	chr1	184434782	184458423	16	16	502	1
	chr11	105143295	105175354	9	9	503	1
	chr2	73308330	73367277	8	8	504	1
	chr2	32535493	32569443	12	12	505	1
	chr11	74625155	74652983	8	8	506	1
	chr9	41610002	41626277	13	13	507	1
	chr16	28862790	28902391	8	8	508	1
	chr3	36348826	36380930	10	10	509	1
	chr2	29904614	29949791	9	9	510	1
	chr10	82614906	82661836	12	12	511	1
	chr2	29547038	29573015	7	7	512	1
	chr8	35869737	35879035	3	3	513	1
	chr1	34167109	34207316	7	7	514	1
	chr5	114404840	114444371	11	11	515	1
	chr18	61204234	61230951	11	11	516	1
	chr14	32000433	32020170	11	11	517	1
	chr11	100921817	100956423	10	10	518	1
	chr10	80629984	80655336	11	11	519	1
	chr19	10029437	10059886	7	7	520	1
	chr6	125418038	125445104	13	13	521	1
	chr6	87788545	87838821	7	7	522	1
	chr19	40315088	40345661	5	5	523	1
	chr5	76371412	76405553	10	10	524	1
	chr8	26629463	26655259	12	12	525	1
	chr4	55712883	55748120	11	11	526	1
	chr5	137943550	137974641	6	6	527	1
	chr11	117170034	117193861	7	7	528	1
	chr17	46811084	46848718	10	10	529	1
	chr2	30808605	30868916	8	8	530	1
	chr7	75095439	75119319	8	8	531	1
	chr5	122595668	122619397	10	10	532	1
	chr10	98704462	98728231	7	7	533	1
	chr18	35974683	36008024	10	10	534	1
	chrX	166413507	166445710	11	11	535	1
	chr7	125622565	125650744	10	10	536	1
	chr1	185857396	185901140	9	9	537	1
	chr12	88116839	88145580	11	11	538	1
	chr19	3905654	3936075	8	8	539	1
	chr4	54961161	54993545	7	7	540	1
	chr4	59202575	59252593	10	10	541	1
	chr7	52104112	52125328	10	10	542	1
	chr4	108788167	108820190	10	10	543	1
	chr8	108460651	108489798	6	6	544	1
	chr2	118572095	118592241	6	6	545	1
	chr17	3314809	3368211	11	11	546	1
	chr5	138696394	138723153	7	7	547	1
	chr7	29587619	29610897	9	9	548	1
	chr13	111698265	111757705	12	12	549	1
	chr17	24832842	24873733	11	11	550	1
	chr15	103188990	103214056	12	12	551	1
	chr6	89293199	89311751	9	9	552	1
	chr10	81004368	81038144	12	12	553	1
	chr11	103221942	103273803	8	8	554	1
	chr4	40768310	40801490	10	10	555	1
	chr3	90017380	90070557	9	9	556	1
	chr13	71781221	71806804	10	10	557	1
	chr8	13516475	13550876	8	8	558	1
	chr4	154937087	154975719	9	9	559	1
	chr5	149806600	149843173	9	9	560	1
	chr17	27936937	27993665	9	9	561	1
	chr15	103043641	103072668	8	8	562	1
	chr1	165210336	165242509	12	12	563	1
	chr7	71034532	71084290	9	9	564	1
	chr7	13595031	13639841	8	8	565	1
	chr1	180971483	180991785	8	8	566	1
	chr7	116662265	116690932	7	7	567	1
	chr5	113633889	113655544	9	9	568	1
	chr10	96079200	96096578	14	14	569	1
	chr7	16531281	16562214	11	11	570	1
	chr4	129471173	129499639	7	7	571	1
	chr14	56254245	56300241	7	7	572	1
	chr16	4586256	4604445	11	11	573	1
	chr12	112906959	112951607	7	7	574	1
	chr7	146433823	146481531	5	5	575	1
	chr3	27482381	27517195	10	10	576	1
	chr18	35091392	35118422	5	5	577	1
	chr4	134053060	134107774	8	8	578	1
	chr15	81958144	81991579	5	5	579	1
	chr10	117143887	117158472	7	7	580	1
	chr11	95246104	95292909	8	8	581	1
	chr8	86760467	86794076	5	5	582	1
	chr10	127740030	127782787	9	9	583	1
	chr4	132648488	132688305	10	10	584	1
	chr9	108586251	108614096	8	8	585	1
	chr19	34623498	34657641	9	9	586	1
	chr9	106331975	106378834	7	7	587	1
	chr16	92610036	92632564	4	4	588	1
	chr2	167514994	167539507	5	5	589	1
	chr8	79944259	79968834	10	10	590	1
	chr6	91662414	91688266	9	9	591	1
	chr10	39333308	39379572	9	9	592	1
	chr13	51394851	51429287	8	8	593	1
	chr10	128216372	128259102	8	8	594	1
	chr19	59530739	59543653	9	9	595	1
	chr8	26310633	26351201	10	10	596	1
	chr3	88969052	89019302	8	8	597	1
	chr15	101957262	101981005	7	7	598	1
	chr7	106497425	106509241	8	8	599	1
	chr5	137735295	137755013	7	7	600	1
	chr14	47575148	47619776	7	7	601	1
	chr4	128389769	128415108	8	8	602	1
	chr5	65253083	65271582	10	10	603	1
	chr8	72426925	72464074	6	6	604	1
	chr5	5684863	5707885	10	10	605	1
	chr17	17963691	17977513	7	7	606	1
	chr11	102076534	102110518	12	12	607	1
	chr9	57352025	57411323	8	8	608	1
	chr6	124854046	124881664	7	7	609	1
	chr16	20499193	20549015	6	6	610	1
	chr8	107849985	107879759	8	8	611	1
	chr19	47566101	47623085	9	9	612	1
	chr10	79132380	79167350	5	5	613	1
	chr18	36867925	36920140	9	9	614	1
	chr5	121010685	121062780	8	8	615	1
	chr15	76437763	76502559	7	7	616	1
	chr2	31993132	32030882	7	7	617	1
	chr2	25389399	25431116	8	8	618	1
	chr11	58997246	59042270	8	8	619	1
	chr14	21871560	21920734	8	8	620	1
	chr2	155049102	155074309	8	8	621	1
	chr1	71939870	71983754	13	13	622	1
	chr4	118778134	118799044	8	8	623	1
	chr4	62390814	62418010	6	6	624	1
	chr4	41660342	41720699	8	8	625	1
	chr14	26165318	26199673	10	10	626	1
	chr10	127472915	127498018	5	5	627	1
	chr7	87918853	87948012	10	10	628	1
	chr5	24083031	24110563	6	6	629	1
	chr8	77607565	77633675	7	7	630	1
	chr4	84146979	84191498	8	8	631	1
	chr9	107511339	107547349	8	8	632	1
	chr7	117420691	117441300	5	5	633	1
	chr10	67599086	67631897	9	9	634	1
	chr16	24418471	24449918	8	8	635	1
	chr3	88419731	88429808	9	9	636	1
	chr11	100565321	100599269	6	6	637	1
	chr14	26554647	26587808	7	7	638	1
	chr15	25551869	25582675	8	8	639	1
	chr9	40588219	40613828	11	11	640	1
	chr9	71601248	71619659	8	8	641	1
	chr8	129443190	129470103	6	6	642	1
	chr8	113313700	113349555	9	9	643	1
	chr4	43012072	43053691	7	7	644	1
	chr3	30867791	30922350	7	7	645	1
	chr17	71338672	71351164	11	11	646	1
	chr15	79489497	79521750	6	6	647	1
	chr12	85506623	85535550	5	5	648	1
	chr14	32454358	32483584	7	7	649	1
	chr17	78599234	78625212	9	9	650	1
	chr5	145657329	145670984	9	9	651	1
	chr9	119887357	119923161	12	12	652	1
	chr15	76287124	76308095	8	8	653	1
	chr3	121781051	121834373	7	7	654	1
	chr7	87515542	87549401	10	10	655	1
	chr8	109035824	109054230	13	13	656	1
	chr8	87584265	87607354	5	5	657	1
	chr16	45070094	45111160	8	8	658	1
	chr10	60270947	60294050	10	10	659	1
	chr4	129781184	129803871	10	10	660	1
	chr14	25025530	25064625	7	7	661	1
	chr5	140251464	140275132	6	6	662	1
	chr13	54666521	54723396	8	8	663	1
	chr15	61947262	61970648	11	11	664	1
	chr3	148640421	148653366	9	9	665	1
	chr11	120319234	120353788	8	8	666	1
	chr6	137073518	137117801	10	10	667	1
	chr15	98748294	98783766	9	9	668	1
	chr4	109330278	109349486	7	7	669	1
	chr16	14350594	14372485	7	7	670	1
	chr6	145693476	145719347	11	11	671	1
	chr17	34253564	34259439	5	5	672	1
	chr4	118082124	118110555	5	5	673	1
	chr19	16440042	16461373	7	7	674	1
	chr5	135087769	135115549	5	5	675	1
	chr17	24278329	24306182	6	6	676	1
	chr8	72806455	72839824	6	6	677	1
	chr19	53464888	53496394	8	8	678	1
	chr6	113257107	113293817	5	5	679	1
	chr8	125735269	125778490	8	8	680	1
	chr5	115750051	115799381	10	10	681	1
	chr7	137790020	137836389	7	7	682	1
	chr7	132616169	132659633	11	11	683	1
	chr9	43034355	43070454	8	8	684	1
	chr7	80678213	80703954	12	12	685	1
	chr1	74331123	74350401	7	7	686	1
	chr17	14662049	14689311	11	11	687	1
	chr2	163170259	163191309	11	11	688	1
	chr5	114041785	114084113	6	6	689	1
	chr11	119775346	119810304	7	7	690	1
	chr2	32816565	32837063	6	6	691	1
	chr16	18234665	18251070	8	8	692	1
	chr5	38935625	38953342	10	10	693	1
	chr19	10257000	10278571	5	5	694	1
	chr6	42492504	42533323	9	9	695	1
	chr4	135411626	135440351	10	10	696	1
	chr5	13364079	13402618	7	7	697	1
	chr17	29215719	29232975	7	7	698	1
	chr12	33859311	33879100	10	10	699	1
	chr6	137505970	137531957	9	9	700	1
	chr11	61377361	61433212	8	8	701	1
	chr3	107625208	107653978	11	11	702	1
	chr12	81211244	81233718	6	6	703	1
	chr11	48889551	48922018	12	12	704	0
	chr17	66118844	66152354	6	6	705	0
	chr10	127962721	128003595	9	9	706	0
	chr8	64052413	64102488	9	9	707	0
	chr10	126399056	126428101	8	8	708	0
	chr8	35006495	35040106	10	10	709	0
	chr14	21584630	21625023	7	7	710	0
	chr15	84788749	84819082	10	10	711	0
	chr4	155023531	155042927	4	4	712	0
	chr11	67215348	67241145	9	9	713	0
	chr7	80734000	80763774	6	6	714	0
	chr2	17949950	17987219	8	8	715	0
	chr2	125748549	125774545	11	11	716	0
	chr8	127447008	127483873	9	9	717	0
	chr11	77577098	77621754	8	8	718	0
	chr15	75650962	75692867	10	10	719	0
	chr17	75642836	75675138	11	11	720	0
	chr6	146833419	146861866	7	7	721	0
	chr5	104182244	104207697	11	11	722	0
	chr4	132064317	132091705	7	7	723	0
	chr11	120206497	120214969	6	6	724	0
	chr11	45869732	45897962	10	10	725	0
	chr13	52058020	52071079	10	10	726	0
	chr2	152729999	152755964	4	4	727	0
	chr8	87548532	87560946	9	9	728	0
	chr11	121534169	121565814	9	9	729	0
	chr11	60512301	60542057	8	8	730	0
	chr2	83564852	83599415	7	7	731	0
	chr18	69751482	69773634	8	8	732	0
	chr4	129278143	129317646	6	6	733	0
	chr3	78932953	78985950	9	9	734	0
	chr9	102528257	102553395	9	9	735	0
	chr6	125264184	125304395	7	7	736	0
	chr1	75188415	75245695	10	10	737	0
	chr9	119227899	119266818	7	7	738	0
	chr12	86187261	86225684	9	9	739	0
	chr2	25049533	25081390	8	8	740	0
	chr4	149423115	149461967	7	7	741	0
	chr3	121409728	121439068	10	10	742	0
	chr10	80118921	80139703	9	9	743	0
	chr8	96696223	96738633	8	8	744	0
	chr11	118263053	118292383	9	9	745	0
	chr16	56852470	56886452	11	11	746	0
	chr1	39945267	39980657	5	5	747	0
	chr10	79849551	79869878	7	7	748	0
	chr5	125725623	125753451	9	9	749	0
	chr7	16614565	16637948	4	4	750	0
	chr16	17796930	17815776	9	9	751	0
	chr11	94851052	94871809	9	9	752	0
	chr7	135020176	135079428	7	7	753	0
	chr3	58218284	58231176	6	6	754	0
	chr17	23806855	23814239	2	2	755	0
	chr1	90158501	90174444	7	7	756	0
	chr10	77068689	77088741	7	7	757	0
	chr8	37654793	37677314	7	7	758	0
	chr6	51113019	51124019	8	8	759	0
	chr7	3569198	3617561	6	6	760	0
	chr19	10341710	10379231	6	6	761	0
	chr2	26459649	26497589	5	5	762	0
	chr8	28134465	28168272	6	6	763	0
	chr10	83850298	83873153	7	7	764	0
	chr10	126918880	126959201	7	7	765	0
	chr2	13293567	13335518	11	11	766	0
	chr2	72124129	72156993	6	6	767	0
	chr11	22730959	22760255	7	7	768	0
	chr10	61111044	61158604	6	6	769	0
	chr15	38383040	38403356	10	10	770	0
	chr11	116970475	116989356	9	9	771	0
	chr11	54734922	54769421	7	7	772	0
	chr11	77302994	77327163	9	9	773	0
	chr2	121400335	121426839	7	7	774	0
	chr5	32494152	32513216	9	9	775	0
	chr15	61860475	61880922	7	7	776	0
	chr2	117810985	117829443	7	7	777	0
	chr5	65826832	65849039	9	9	778	0
	chr2	29475887	29499463	9	9	779	0
	chr15	99361677	99387265	9	9	780	0
	chr3	89700052	89716929	6	6	781	0
	chr15	57712967	57744820	8	8	782	0
	chr2	25974580	26003749	5	5	783	0
	chr4	129713806	129729080	7	7	784	0
	chr12	70549175	70576040	10	10	785	0
	chr15	80085223	80095166	5	5	786	0
	chr5	66994400	67011931	6	6	787	0
	chr7	108970504	109003251	5	5	788	0
	chr3	52845164	52869856	10	10	789	0
	chr2	163213060	163245718	5	5	790	0
	chr7	152123744	152156899	9	9	791	0
	chr2	151787481	151805726	5	5	792	0
	chr12	52930168	52984613	8	8	793	0
	chr2	35539286	35569983	6	6	794	0
	chr10	78037396	78055063	4	4	795	0
	chr15	76527965	76554061	8	8	796	0
	chr18	53395456	53427783	6	6	797	0
	chr7	28258984	28292969	7	7	798	0
	chr5	136933180	136955922	9	9	799	0
	chr10	80592062	80609458	11	11	800	0
	chr14	47970705	47996791	9	9	801	0
	chr11	70783300	70833222	8	8	802	0
	chr2	154540618	154569142	7	7	803	0
	chr17	46760510	46787781	7	7	804	0
	chr17	34764125	34793056	6	6	805	0
	chr18	36652120	36681717	7	7	806	0
	chr7	30275488	30304052	8	8	807	0
	chr3	41088609	41100563	10	10	808	0
	chr9	63775381	63807242	4	4	809	0
	chr4	135502565	135542906	5	5	810	0
	chr8	73796074	73813179	6	6	811	0
	chr7	20496371	20539068	10	10	812	0
	chr8	125528050	125566767	6	6	813	0
	chr13	69671358	69683215	8	8	814	0
	chr2	27655204	27673832	6	6	815	0
	chr14	121638052	121648449	7	7	816	0
	chr16	30502387	30528797	8	8	817	0
	chr19	5637213	5664030	4	4	818	0
	chr5	101035212	101066637	9	9	819	0
	chr15	79908882	79929758	7	7	820	0
	chr6	90305577	90321433	7	7	821	0
	chr11	97047577	97069958	10	10	822	0
	chr11	60727142	60750278	8	8	823	0
	chr8	108661170	108692910	6	6	824	0
	chr7	117365723	117392362	9	9	825	0
	chr7	19662087	19681445	8	8	826	0
	chr10	126338265	126373367	8	8	827	0
	chr10	76085875	76132271	9	9	828	0
	chr7	150238947	150255730	8	8	829	0
	chr7	87970764	88005933	9	9	830	0
	chr2	91846317	91863932	12	12	831	0
	chr15	99416097	99444988	7	7	832	0
	chr16	65814899	65828367	9	9	833	0
	chr5	140978712	140991559	8	8	834	0
	chr4	149640582	149656161	8	8	835	0
	chr5	112011758	112048876	8	8	836	0
	chr17	45872282	45895446	8	8	837	0
	chr10	67549781	67570320	9	9	838	0
	chr11	98569747	98612277	9	9	839	0
	chr16	45836073	45844715	7	7	840	0
	chr2	125856666	125868678	7	7	841	0
	chr11	114530265	114549440	4	4	842	0
	chr7	4740690	4764743	5	5	843	0
	chr2	169945099	169980951	11	11	844	0
	chr15	98493166	98523356	6	6	845	0
	chr8	126506526	126545510	7	7	846	0
	chr1	170353603	170362812	7	7	847	0
	chr5	107627084	107650162	5	5	848	0
	chr5	120120160	120130577	6	6	849	0
	chr4	136913426	136953480	6	6	850	0
	chr8	123011482	123028198	7	7	851	0
	chr9	57269005	57287700	7	7	852	0
	chr2	72817224	72842006	5	5	853	0
	chr9	58095194	58123542	6	6	854	0
	chr4	131885214	131909992	6	6	855	0
	chr2	121274513	121299657	8	8	856	0
	chr2	154198263	154233678	9	9	857	0
	chr19	5344387	5367231	6	6	858	0
	chr11	100824234	100831731	4	4	859	0
	chr12	111925643	111945064	7	7	860	0
	chr5	30032883	30062342	8	8	861	0
	chr17	80101435	80115411	7	7	862	0
	chr4	150228870	150246437	9	9	863	0
	chr8	109460002	109480981	5	5	864	0
	chr8	26895064	26929688	6	6	865	0
	chr6	29381188	29389771	5	5	866	0
	chr6	145803414	145815632	8	8	867	0
	chr17	27758328	27772010	5	5	868	0
	chr2	167883946	167906819	7	7	869	0
	chr10	119899486	119912919	6	6	870	0
	chr2	84555117	84583802	6	6	871	0
	chr19	44973847	45005887	8	8	872	0
	chr10	76978361	77008226	5	5	873	0
	chr11	109511850	109533940	7	7	874	0
	chr5	129506614	129526474	4	4	875	0
	chr5	75149542	75191441	7	7	876	0
	chr8	72758229	72781151	6	6	877	0
	chr17	27334148	27344484	7	7	878	0
	chr8	109555359	109580420	3	3	879	0
	chr5	119009866	119041821	5	5	880	0
	chr5	138219852	138229332	6	6	881	0
	chr16	33872968	33892709	6	6	882	0
	chr3	144232333	144244696	8	8	883	0
	chr1	137556520	137588120	8	8	884	0
	chr2	30450236	30470071	7	7	885	0
	chr3	95861480	95908918	8	8	886	0
	chr3	151774508	151807313	6	6	887	0
	chr4	138643116	138662080	6	6	888	0
	chr3	90280214	90319059	6	6	889	0
	chr1	138579094	138595706	8	8	890	0
	chr11	3795448	3813645	6	6	891	0
	chr5	150178382	150192895	6	6	892	0
	chr9	116277065	116302045	10	10	893	0
	chr6	122751791	122777054	8	8	894	0
	chr14	63741500	63754360	6	6	895	0
	chr2	118179009	118234061	4	4	896	0
	chr5	149762053	149778030	6	6	897	0
	chr7	112884782	112900512	9	9	898	0
	chr15	62153328	62166865	6	6	899	0
	chr11	101114497	101140741	7	7	900	0
	chr1	134025386	134050609	7	7	901	0
	chr17	56748963	56766211	3	3	902	0
	chr15	98815346	98832165	7	7	903	0
	chr8	108118085	108138266	6	6	904	0
	chr8	3493303	3517057	5	5	905	0
	chr1	88330717	88344708	9	9	906	0
	chr12	56565522	56593979	9	9	907	0
	chr7	52959922	52973742	10	10	908	0
	chr5	53737704	53773445	8	8	909	0
	chr4	122536068	122563613	6	6	910	0
	chr9	21298963	21315551	7	7	911	0
	chr4	137469672	137511533	5	5	912	0
	chr8	82065918	82088143	7	7	913	0
	chr8	47824212	47839279	4	4	914	0
	chr19	23210360	23218871	5	5	915	0
	chr2	163624021	163647270	8	8	916	0
	chr4	132825444	132854669	6	6	917	0
	chr9	20673212	20702474	7	7	918	0
	chr9	62459074	62494476	5	5	919	0
	chr6	29222434	29268077	8	8	920	0
	chr4	134470726	134487100	5	5	921	0
	chr17	24769931	24807934	7	7	922	0
	chr17	87502615	87509242	4	4	923	0
	chr2	125180853	125210278	7	7	924	0
	chr11	75465212	75472574	5	5	925	0
	chr11	94182911	94207738	8	8	926	0
	chr1	62750280	62769063	8	8	927	0
	chr17	13806888	13837073	5	5	928	0
	chr2	75524175	75543133	3	3	929	0
	chr5	139455554	139486656	9	9	930	0
	chr14	22640545	22667963	4	4	931	0
	chr8	111409175	111439213	5	5	932	0
	chr17	33954386	33980474	7	7	933	0
	chr8	74054870	74067309	3	3	934	0
	chr9	118388254	118442215	6	6	935	0
	chr1	93697718	93720745	7	7	936	0
	chr5	118961413	118966971	6	6	937	0
	chr12	114238729	114262562	11	11	938	0
	chr11	54673485	54696680	6	6	939	0
	chr2	174153572	174170318	7	7	940	0
	chr17	34161529	34168897	4	4	941	0
	chr11	96828783	96839601	7	7	942	0
	chr8	32259878	32297977	4	4	943	0
	chr15	78259465	78281202	6	6	944	0
	chr18	32536498	32555427	6	6	945	0
	chr11	32105653	32126664	6	6	946	0
	chr11	4087020	4119513	7	7	947	0
	chr8	49059818	49076645	4	4	948	0
	chr11	51669471	51694559	6	6	949	0
	chr17	53706373	53735614	8	8	950	0
	chr3	79780000	79799395	9	9	951	0
	chr16	20412000	20426263	7	7	952	0
	chr15	75900009	75921745	4	4	953	0
	chr1	122131969	122162132	7	7	954	0
	chr7	133618807	133647570	7	7	955	0
	chr15	79347646	79377478	5	5	956	0
	chr10	127926078	127936381	6	6	957	0
	chr2	102783746	102799358	8	8	958	0
	chr3	57274900	57315985	9	9	959	0
	chr7	52713152	52721951	7	7	960	0
	chr10	126626656	126648408	5	5	961	0
	chr6	127083333	127102185	4	4	962	0
	chr5	120945810	120966807	6	6	963	0
	chr19	6118352	6140670	4	4	964	0
	chr15	54944182	54974759	8	8	965	0
	chr2	152152148	152176547	5	5	966	0
	chr6	17414048	17449011	7	7	967	0
	chr1	157063012	157091492	4	4	968	0
	chr12	70457513	70475622	6	6	969	0
	chr2	6993292	7011413	8	8	970	0
	chr4	86311909	86332382	7	7	971	0
	chr9	56349716	56357296	5	5	972	0
	chr3	89050740	89083313	8	8	973	0
	chr7	134376931	134417940	9	9	974	0
	chr4	127006672	127032453	7	7	975	0
	chr7	135667426	135682134	6	6	976	0
	chr15	78664657	78677273	6	6	977	0
	chr6	117856267	117868310	6	6	978	0
	chr2	156003658	156028405	6	6	979	0
	chr6	114866823	114891027	7	7	980	0
	chr11	75196943	75235710	5	5	981	0
	chr9	121187031	121226622	8	8	982	0
	chr19	55815786	55842048	7	7	983	0
	chr5	122804016	122842091	5	5	984	0
	chr18	44601462	44634376	6	6	985	0
	chr12	70980579	70993838	8	8	986	0
	chr2	157271515	157283866	7	7	987	0
	chr6	108608835	108616165	8	8	988	0
	chr7	53039269	53085998	5	5	989	0
	chr15	102500182	102505562	5	5	990	0
	chr17	79819929	79853908	11	11	991	0
	chr2	131374043	131388460	8	8	992	0
	chr5	144310062	144341290	5	5	993	0
	chr13	23830417	23853844	7	7	994	0
	chr17	56601296	56617935	4	4	995	0
	chr19	42199480	42222713	4	4	996	0
	chr9	108462990	108481409	5	5	997	0
	chr7	75438366	75465826	7	7	998	0
	chr15	98698975	98712284	6	6	999	0
	chr16	95970861	95999758	7	7	1000	0
	chr6	124433282	124462812	9	9	1001	0
	chr16	18460438	18498527	6	6	1002	0
	chr14	23903183	23952007	7	7	1003	0
	chr3	107484205	107509874	5	5	1004	0
	chr2	156543324	156555875	7	7	1005	0
	chr14	70729775	70750979	6	6	1006	0
	chr17	6165696	6180886	9	9	1007	0
	chr4	149609007	149615483	4	4	1008	0
	chr11	51753652	51781416	10	10	1009	0
	chr5	36803748	36827578	6	6	1010	0
	chr1	75378398	75396755	7	7	1011	0
	chr3	94757700	94792889	8	8	1012	0
	chr10	76187392	76196667	8	8	1013	0
	chr18	11049726	11059177	7	7	1014	0
	chr17	34724764	34743053	7	7	1015	0
	chrX	91367571	91423022	7	7	1016	0
	chr1	74433365	74444354	7	7	1017	0
	chr12	34641048	34651596	6	6	1018	0
	chr3	104584538	104598042	6	6	1019	0
	chr4	151551987	151565092	5	5	1020	0
	chr4	32307267	32338418	6	6	1021	0
	chr3	38134271	38183239	9	9	1022	0
	chr6	82703493	82723859	7	7	1023	0
	chr11	115024101	115048917	7	7	1024	0
	chr17	24591950	24615914	4	4	1025	0
	chr14	70906000	70920281	4	4	1026	0
	chr5	77380994	77404790	7	7	1027	0
	chr2	26235787	26264506	3	3	1028	0
	chr9	21125563	21140012	3	3	1029	0
	chr5	139936150	139960769	5	5	1030	0
	chr9	45740992	45763124	3	3	1031	0
	chr19	10630470	10651742	3	3	1032	0
	chr17	28344987	28373376	5	5	1033	0
	chr8	28196313	28217940	9	9	1034	0
	chr6	91423233	91440128	7	7	1035	0
	chr17	35022251	35037306	6	6	1036	0
	chr11	101030842	101051396	5	5	1037	0
	chr5	100844249	100858317	6	6	1038	0
	chr2	113594451	113608501	5	5	1039	0
	chr2	179760093	179776928	3	3	1040	0
	chr8	97349111	97381733	4	4	1041	0
	chr11	52462192	52471375	7	7	1042	0
	chr4	140244491	140258980	6	6	1043	0
	chr8	42184619	42218914	8	8	1044	0
	chr10	61763473	61803207	3	3	1045	0
	chr6	136752633	136777090	7	7	1046	0
	chr15	82168909	82185038	7	7	1047	0
	chr15	59590055	59627162	7	7	1048	0
	chr18	6489448	6516371	7	7	1049	0
	chr3	68297672	68313005	5	5	1050	0
	chr4	129840892	129854810	9	9	1051	0
	chr12	16795140	16817911	6	6	1052	0
	chr8	23587539	23619078	5	5	1053	0
	chr5	36236208	36266743	5	5	1054	0
	chr8	125028094	125050719	4	4	1055	0
	chr2	129626003	129645520	3	3	1056	0
	chr16	33577005	33594601	6	6	1057	0
	chr1	88043024	88064455	9	9	1058	0
	chr16	4541634	4559948	5	5	1059	0
	chr19	53604098	53629635	6	6	1060	0
	chr15	85689677	85710092	4	4	1061	0
	chr11	120559630	120588465	4	4	1062	0
	chr8	94879965	94889395	5	5	1063	0
	chr5	139727868	139743385	3	3	1064	0
	chr11	97547602	97564946	5	5	1065	0
	chr2	118358340	118375273	8	8	1066	0
	chr3	145338602	145366717	8	8	1067	0
	chr6	135312532	135323273	4	4	1068	0
	chr10	12508191	12541124	6	6	1069	0
	chr15	81077062	81103433	7	7	1070	0
	chr17	80220743	80236437	9	9	1071	0
	chr7	121244632	121261065	6	6	1072	0
	chr7	3275719	3302497	6	6	1073	0
	chr15	74820310	74831271	6	6	1074	0
	chr1	136696025	136715887	6	6	1075	0
	chr17	66700057	66715757	7	7	1076	0
	chr2	32279365	32307874	6	6	1077	0
	chr1	178742594	178758665	6	6	1078	0
	chr16	8663819	8670563	6	6	1079	0
	chr18	75842226	75857622	5	5	1080	0
	chr16	30821383	30836419	6	6	1081	0
	chr17	75578468	75599460	7	7	1082	0
	chr8	122739533	122752843	5	5	1083	0
	chr1	91004427	91022314	6	6	1084	0
	chr4	102242165	102262487	6	6	1085	0
	chr16	31589602	31598862	4	4	1086	0
	chr1	123256421	123295479	7	7	1087	0
	chr17	37165882	37206963	7	7	1088	0
	chr5	33677854	33694888	9	9	1089	0
	chr13	98010649	98020161	5	5	1090	0
	chr18	84254797	84261381	6	6	1091	0
	chr10	110943169	110954434	5	5	1092	0
	chr3	65177751	65196322	8	8	1093	0
	chr7	29940881	29965323	6	6	1094	0
	chr13	72094372	72101533	5	5	1095	0
	chr6	98969645	98978673	7	7	1096	0
	chr17	12947404	12984815	8	8	1097	0
	chr2	25110763	25128271	5	5	1098	0
	chr15	58868507	58913193	6	6	1099	0
	chr2	167172409	167184990	5	5	1100	0
	chr7	105251590	105266985	7	7	1101	0
	chr10	127520490	127534430	3	3	1102	0
	chr11	22865312	22908572	6	6	1103	0
	chr5	122283550	122299237	9	9	1104	0
	chrX	160803286	160832546	8	8	1105	0
	chr8	74998808	75017088	3	3	1106	0
	chr2	90729828	90758155	4	4	1107	0
	chr15	81689520	81722779	5	5	1108	0
	chr16	30063762	30070901	7	7	1109	0
	chr4	97418760	97445201	8	8	1110	0
	chr11	119251526	119264046	4	4	1111	0
	chr2	152560598	152567982	8	8	1112	0
	chr11	74981268	75003801	6	6	1113	0
	chr6	97155180	97173717	8	8	1114	0
	chr9	36892845	36916397	5	5	1115	0
	chr2	122174587	122203493	5	5	1116	0
	chr17	35257788	35272300	4	4	1117	0
	chr16	20716098	20733272	6	6	1118	0
	chr11	58116602	58144000	4	4	1119	0
	chr18	85018276	85050838	7	7	1120	0
	chr7	27951601	27983205	9	9	1121	0
	chr2	164311787	164344924	7	7	1122	0
	chr12	86533614	86574897	6	6	1123	0
	chr16	25468575	25490145	6	6	1124	0
	chr11	50415648	50445156	6	6	1125	0
	chr10	41980724	41997879	5	5	1126	0
	chr4	116323953	116359438	5	5	1127	0
	chr2	38853418	38863825	5	5	1128	0
	chr6	86473606	86477056	2	2	1129	0
	chr9	59501018	59507618	5	5	1130	0
	chr16	23108143	23136376	3	3	1131	0
	chr15	25697414	25709355	8	8	1132	0
	chr15	100057938	100081720	6	6	1133	0
	chr11	103108498	103129321	8	8	1134	0
	chr2	27698703	27719929	4	4	1135	0
	chr16	17891567	17928040	5	5	1136	0
	chr8	110013411	110028055	7	7	1137	0
	chr1	180249088	180268205	4	4	1138	0
	chr9	72535292	72547951	4	4	1139	0
	chr19	4305900	4334327	4	4	1140	0
	chr17	87569568	87574445	3	3	1141	0
	chr17	24686380	24704392	5	5	1142	0
	chr12	77634299	77646957	7	7	1143	0
	chr14	55482739	55513677	11	11	1144	0
	chr4	11892794	11934412	7	7	1145	0
	chr2	60646075	60668491	6	6	1146	0
	chr8	93836816	93857534	7	7	1147	0
	chr6	94632081	94657023	4	4	1148	0
	chr17	87845125	87872820	7	7	1149	0
	chr7	53152816	53178145	4	4	1150	0
	chr9	21216473	21244400	4	4	1151	0
	chr4	40649658	40669774	5	5	1152	0
	chr3	104854371	104863593	7	7	1153	0
	chr11	115815619	115832031	6	6	1154	0
	chr16	25525583	25535831	6	6	1155	0
	chr11	69137085	69154425	8	8	1156	0
	chr4	131953149	131978214	5	5	1157	0
	chr9	62659550	62686763	6	6	1158	0
	chr17	14855594	14890622	8	8	1159	0
	chr16	96348177	96380935	7	7	1160	0
	chr8	14600247	14608219	6	6	1161	0
	chr3	54900329	54919659	5	5	1162	0
	chr15	102156667	102181704	4	4	1163	0
	chr1	194597176	194633486	7	7	1164	0
	chr14	106290975	106298082	6	6	1165	0
	chr10	79371581	79390301	4	4	1166	0
	chr11	74802082	74828726	8	8	1167	0
	chr5	121641192	121670603	4	4	1168	0
	chr9	23268244	23300233	7	7	1169	0
	chr2	154375417	154397027	4	4	1170	0
	chr7	34981574	35018957	4	4	1171	0
	chr2	121973025	121989672	6	6	1172	0
	chr11	116379643	116394902	6	6	1173	0
	chr17	29468246	29485106	6	6	1174	0
	chr17	21653808	21674547	5	5	1175	0
	chr7	91029495	91040953	4	4	1176	0
	chr2	91076917	91105717	6	6	1177	0
	chr16	13475217	13521840	4	4	1178	0
	chr12	99952777	99985375	5	5	1179	0
	chr7	75151404	75168957	4	4	1180	0
	chr8	121946340	121964082	5	5	1181	0
	chr15	89185782	89204126	4	4	1182	0
	chr3	138175637	138190378	7	7	1183	0
	chr17	46682984	46693681	4	4	1184	0
	chr2	167205997	167225695	7	7	1185	0
	chr7	4088255	4116114	4	4	1186	0
	chr17	84581818	84587743	6	6	1187	0
	chr6	39493576	39542693	4	4	1188	0
	chr19	7114057	7131960	4	4	1189	0
	chr16	24489812	24499026	8	8	1190	0
	chr1	140225456	140245494	10	10	1191	0
	chr16	43573539	43591443	6	6	1192	0
	chr2	4463350	4482468	5	5	1193	0
	chr16	18408368	18426320	7	7	1194	0
	chr14	121761967	121778907	5	5	1195	0
	chr6	17256577	17267340	4	4	1196	0
	chr3	103564436	103613733	5	5	1197	0
	chr17	25023021	25033703	4	4	1198	0
	chr4	128909096	128941079	5	5	1199	0
	chr13	49393997	49415195	4	4	1200	0
	chr2	29643063	29683093	6	6	1201	0
	chr11	115866724	115892108	5	5	1202	0
	chr5	30950061	30972402	7	7	1203	0
	chr2	181316546	181336235	8	8	1204	0
	chr14	51544884	51564315	5	5	1205	0
	chr18	47017175	47027040	8	8	1206	0
	chr19	10676633	10681114	3	3	1207	0
	chr2	179991472	180008751	4	4	1208	0
	chr5	117806619	117813762	7	7	1209	0
	chr8	124805166	124820975	6	6	1210	0
	chr8	126802129	126815276	5	5	1211	0
	chr11	113590840	113613446	6	6	1212	0
	chr7	108450454	108496824	5	5	1213	0
	chrX	11654554	11669172	8	8	1214	0
	chr12	74880681	74910977	5	5	1215	0
	chr8	26746413	26773495	8	8	1216	0
	chr16	32858863	32878461	4	4	1217	0
	chr11	119835336	119850964	5	5	1218	0
	chr2	127073222	127096196	5	5	1219	0
	chr7	20401445	20415980	6	6	1220	0
	chr1	182940608	182950918	6	6	1221	0
	chr11	35644861	35657744	9	9	1222	0
	chr4	147412073	147416717	4	4	1223	0
	chr15	31153650	31176453	5	5	1224	0
	chr1	121005675	121024474	7	7	1225	0
	chr11	5897263	5907556	5	5	1226	0
	chr6	42441184	42464505	6	6	1227	0
	chr3	54339045	54363648	6	6	1228	0
	chr14	21514322	21527153	4	4	1229	0
	chr18	36564226	36576173	6	6	1230	0
	chr5	104809497	104836494	7	7	1231	0
	chr8	108274743	108313968	7	7	1232	0
	chr9	50559794	50583497	5	5	1233	0
	chr4	154440483	154460930	5	5	1234	0
	chr15	101150608	101173096	7	7	1235	0
	chr5	130535575	130566006	5	5	1236	0
	chr19	7279063	7291898	4	4	1237	0
	chr5	64547496	64566652	5	5	1238	0
	chr7	148127957	148142628	3	3	1239	0
	chr9	121257046	121281324	7	7	1240	0
	chr13	72761688	72777028	5	5	1241	0
	chr9	108241090	108250401	4	4	1242	0
	chr8	83381998	83403534	5	5	1243	0
	chr4	44025200	44042723	5	5	1244	0
	chr12	50484535	50502521	4	4	1245	0
	chr1	59538398	59544887	3	3	1246	0
	chr16	21318771	21339923	4	4	1247	0
	chr15	73069134	73077910	8	8	1248	0
	chr9	78351353	78376040	8	8	1249	0
	chr7	130241455	130274374	5	5	1250	0
	chr10	126500943	126507811	4	4	1251	0
	chr3	115816628	115832451	10	10	1252	0
	chr19	10763418	10783234	3	3	1253	0
	chr18	69662197	69683212	5	5	1254	0
	chr6	88146262	88154807	7	7	1255	0
	chr1	36501957	36532733	8	8	1256	0
	chr8	95351464	95379477	5	5	1257	0
	chr5	148560185	148605041	7	7	1258	0
	chr2	37278337	37307967	6	6	1259	0
	chr10	82784870	82823211	5	5	1260	0
	chr4	133307434	133313207	4	4	1261	0
	chr3	51137026	51182206	6	6	1262	0
	chr11	116028127	116059851	4	4	1263	0
	chr11	59651700	59661679	5	5	1264	0
	chr6	128371397	128389229	4	4	1265	0
	chr9	108686445	108710923	4	4	1266	0
	chr12	111829637	111842114	4	4	1267	0
	chr11	120645321	120661711	5	5	1268	0
	chr3	151852587	151873626	6	6	1269	0
	chr1	169199450	169215068	5	5	1270	0
	chr18	52686343	52695516	5	5	1271	0
	chr13	48640829	48662603	6	6	1272	0
	chr5	105924854	105952295	7	7	1273	0
	chr11	62928457	62949670	6	6	1274	0
	chr7	30229937	30243245	6	6	1275	0
	chr11	6288828	6315994	6	6	1276	0
	chr11	102417132	102443668	5	5	1277	0
	chr16	30587593	30601904	4	4	1278	0
	chr14	32198023	32217688	6	6	1279	0
	chr17	44148555	44168517	8	8	1280	0
	chr4	133130396	133155401	3	3	1281	0
	chr12	16856914	16879987	8	8	1282	0
	chr10	114749622	114769258	3	3	1283	0
	chr17	4994067	5000240	3	3	1284	0
	chr3	95530347	95558583	3	3	1285	0
	chr2	131059982	131088944	4	4	1286	0
	chr16	23983048	23990081	7	7	1287	0
	chr8	72986570	73000549	6	6	1288	0
	chr17	30130710	30144675	3	3	1289	0
	chr5	123775919	123796380	3	3	1290	0
	chrX	45805314	45816520	6	6	1291	0
	chr4	155069031	155079374	5	5	1292	0
	chr15	74532258	74552004	4	4	1293	0
	chr11	59319471	59334026	3	3	1294	0
	chr4	97511872	97535446	6	6	1295	0
	chr4	106581648	106586064	4	4	1296	0
	chr12	88167547	88176067	5	5	1297	0
	chr12	104662781	104675332	6	6	1298	0
	chr9	50864575	50885523	5	5	1299	0
	chr9	36853254	36862279	6	6	1300	0
	chr2	180436581	180445135	3	3	1301	0
	chr11	72974006	72990919	4	4	1302	0
	chr9	45820485	45840274	5	5	1303	0
	chr18	34892315	34936901	4	4	1304	0
	chr16	57536459	57563187	4	4	1305	0
	chr8	123471509	123496008	4	4	1306	0
	chr7	86040196	86059803	3	3	1307	0
	chr17	26260676	26280258	5	5	1308	0
	chr6	140569741	140574708	3	3	1309	0
	chr4	150272552	150288915	5	5	1310	0
	chr7	97590873	97624970	5	5	1311	0
	chr6	72494567	72502521	4	4	1312	0
	chr5	121888483	121903998	4	4	1313	0
	chr17	47131850	47147266	5	5	1314	0
	chr6	83389741	83406961	6	6	1315	0
	chr9	22190151	22195323	5	5	1316	0
	chr11	32247520	32263185	5	5	1317	0
	chr14	68524994	68550971	4	4	1318	0
	chr4	62163534	62186209	3	3	1319	0
	chr7	31337210	31348565	4	4	1320	0
	chr2	50995110	51003480	5	5	1321	0
	chr2	25211664	25228051	5	5	1322	0
	chr12	9097917	9120909	4	4	1323	0
	chr1	82279530	82287701	6	6	1324	0
	chr19	27410957	27445740	6	6	1325	0
	chr3	95964571	95976657	4	4	1326	0
	chr5	134913777	134932871	5	5	1327	0
	chr2	126177469	126189676	8	8	1328	0
	chr5	130007116	130030949	4	4	1329	0
	chr8	111271854	111288340	8	8	1330	0
	chr17	47506013	47532141	5	5	1331	0
	chr5	124799239	124804263	3	3	1332	0
	chr10	81090180	81112356	4	4	1333	0
	chr15	58704405	58736169	5	5	1334	0
	chr13	51941256	51949258	5	5	1335	0
	chr16	14158977	14179044	7	7	1336	0
	chr8	11550622	11558613	4	4	1337	0
	chr4	148667298	148682240	5	5	1338	0
	chr16	92694049	92699326	5	5	1339	0
	chr1	74282697	74295983	6	6	1340	0
	chr15	36537765	36561526	5	5	1341	0
	chr7	134614178	134623033	4	4	1342	0
	chr7	31065229	31107046	6	6	1343	0
	chr11	96883475	96912347	5	5	1344	0
	chr8	8644647	8661671	4	4	1345	0
	chr11	106336436	106362639	6	6	1346	0
	chr13	41417281	41454224	3	3	1347	0
	chr3	88129175	88141577	5	5	1348	0
	chr19	53385128	53404268	7	7	1349	0
	chr14	56434075	56445434	5	5	1350	0
	chr1	187027544	187053670	6	6	1351	0
	chr16	20353967	20374454	5	5	1352	0
	chr7	90887175	90893911	6	6	1353	0
	chr15	61815884	61820341	4	4	1354	0
	chr11	67372822	67394983	3	3	1355	0
	chr12	8364140	8393718	6	6	1356	0
	chr17	66854915	66869364	6	6	1357	0
	chr7	56501190	56508304	6	6	1358	0
	chr2	131219195	131248869	5	5	1359	0
	chr10	86148410	86169081	3	3	1360	0
	chr11	115265219	115281741	5	5	1361	0
	chr6	131289586	131303480	11	11	1362	0
	chr8	125658332	125666420	6	6	1363	0
	chr2	154482248	154503761	6	6	1364	0
	chr1	154973908	154981388	4	4	1365	0
	chr8	113489180	113521493	5	5	1366	0
	chr6	91633821	91641437	7	7	1367	0
	chr19	34267079	34281439	4	4	1368	0
	chr5	117566138	117585358	5	5	1369	0
	chr1	107868227	107890450	5	5	1370	0
	chr15	64301786	64309808	8	8	1371	0
	chr6	85382232	85402283	4	4	1372	0
	chr5	32000125	32018493	3	3	1373	0
	chr8	113237079	113246164	4	4	1374	0
	chr8	86118141	86132403	6	6	1375	0
	chr14	48372177	48396443	7	7	1376	0
	chr5	147875405	147906110	5	5	1377	0
	chr10	68804671	68816026	4	4	1378	0
	chr2	30980218	31008013	4	4	1379	0
	chr9	55937872	55955982	6	6	1380	0
	chr5	64671776	64690248	8	8	1381	0
	chr2	101570504	101591487	5	5	1382	0
	chr15	36418353	36426308	8	8	1383	0
	chr8	88967877	88978506	5	5	1384	0
	chr3	88893707	88906311	6	6	1385	0
	chr2	29712452	29745712	5	5	1386	0
	chr5	99369856	99380056	6	6	1387	0
	chr3	37247763	37270052	5	5	1388	0
	chr7	109045063	109056872	4	4	1389	0
	chr10	5712827	5736533	7	7	1390	0
	chr17	86544097	86567929	5	5	1391	0
	chr4	120240380	120244136	3	3	1392	0
	chr17	15635057	15664068	5	5	1393	0
	chr16	10781723	10786054	4	4	1394	0
	chr8	35660118	35681663	6	6	1395	0
	chr17	45822799	45833491	5	5	1396	0
	chr3	65648685	65676891	5	5	1397	0
	chr15	32171095	32176122	5	5	1398	0
	chr18	55059328	55067481	7	7	1399	0
	chr2	151732844	151742540	7	7	1400	0
	chr7	117846317	117859641	6	6	1401	0
	chr6	37381316	37392908	7	7	1402	0
	chr3	95659591	95698194	4	4	1403	0
	chr2	157964025	157993556	5	5	1404	0
	chr8	87932307	87956305	8	8	1405	0
	chr5	36291033	36316812	5	5	1406	0
	chr5	107585308	107596600	6	6	1407	0
	chr16	31273757	31291356	5	5	1408	0
	chr9	61219208	61225410	5	5	1409	0
	chr11	5421164	5441734	3	3	1410	0
	chr2	35414207	35437327	5	5	1411	0
	chr6	128305495	128315316	5	5	1412	0
	chr2	31615232	31627502	7	7	1413	0
	chr10	116582341	116589447	8	8	1414	0
	chr11	40547595	40569385	4	4	1415	0
	chr10	86241036	86252682	4	4	1416	0
	chr2	24805554	24831829	5	5	1417	0
	chr2	158594126	158620844	7	7	1418	0
	chr15	74785796	74799159	3	3	1419	0
	chr14	47501339	47505208	5	5	1420	0
	chr17	87600444	87606821	7	7	1421	0
	chr19	46402789	46423697	3	3	1422	0
	chr9	78463739	78482207	6	6	1423	0
	chr6	50329881	50346204	7	7	1424	0
	chr3	51874147	51908567	7	7	1425	0
	chr12	3349260	3389830	6	6	1426	0
	chr11	118884645	118918081	4	4	1427	0
	chr6	38483024	38502380	6	6	1428	0
	chr8	10629792	10665579	3	3	1429	0
	chr12	113910490	113931617	5	5	1430	0
	chr14	121579673	121591224	4	4	1431	0
	chr11	93816763	93829364	2	2	1432	0
	chr1	37921513	37947644	7	7	1433	0
	chr11	116274568	116298627	6	6	1434	0
	chr19	3833281	3852032	6	6	1435	0
	chr11	84683089	84694155	5	5	1436	0
	chr1	132981140	133004765	3	3	1437	0
	chr11	3231727	3249377	3	3	1438	0
	chr19	56774812	56797388	8	8	1439	0
	chr18	61047706	61057718	5	5	1440	0
	chr16	44122843	44140196	6	6	1441	0
	chr11	50088835	50105651	3	3	1442	0
	chr16	31188559	31200453	6	6	1443	0
	chr14	31362533	31377992	2	2	1444	0
	chr19	4793685	4812016	6	6	1445	0
	chr5	53980457	53984848	5	5	1446	0
	chr5	116867740	116872295	4	4	1447	0
	chr11	50244483	50256023	5	5	1448	0
	chr18	69503848	69510890	4	4	1449	0
	chr7	149269710	149281553	4	4	1450	0
	chr18	83079647	83087371	6	6	1451	0
	chr8	28085088	28089478	5	5	1452	0
	chr11	115465364	115489350	4	4	1453	0
	chr5	119184026	119207675	3	3	1454	0
	chr4	63206038	63220536	4	4	1455	0
	chr13	23515528	23545606	7	7	1456	0
	chrX	20425878	20447579	5	5	1457	0
	chr11	86922000	86940882	3	3	1458	0
	chr3	27082078	27109536	5	5	1459	0
	chr10	74675307	74686920	6	6	1460	0
	chr2	58398658	58419942	4	4	1461	0
	chr4	33334357	33349074	6	6	1462	0
	chr11	102464412	102468717	4	4	1463	0
	chr5	137429279	137442138	5	5	1464	0
	chr8	11477177	11497768	4	4	1465	0
	chr15	64450735	64458531	5	5	1466	0
	chr4	102168005	102185023	4	4	1467	0
	chr10	125403462	125411303	6	6	1468	0
	chr16	55819985	55838914	6	6	1469	0
	chr7	19577176	19610023	3	3	1470	0
	chr8	35815552	35826396	7	7	1471	0
	chr2	74536308	74553766	5	5	1472	0
	chr2	28380744	28395173	5	5	1473	0
	chr5	31350239	31358601	5	5	1474	0
	chr9	63898263	63932926	5	5	1475	0
	chr8	48957567	48976984	5	5	1476	0
	chr11	79002257	79038589	5	5	1477	0
	chr5	136253953	136270402	3	3	1478	0
	chr8	125428868	125448092	4	4	1479	0
	chr9	36946665	36954284	3	3	1480	0
	chr4	147514656	147533848	6	6	1481	0
	chr4	107107338	107141349	5	5	1482	0
	chr6	15671294	15693157	6	6	1483	0
	chr19	44463374	44482625	5	5	1484	0
	chr17	24551157	24563776	3	3	1485	0
	chr1	58708820	58720646	5	5	1486	0
	chr5	135484538	135505261	5	5	1487	0
	chr19	4430241	4442173	5	5	1488	0
	chr19	6235491	6255134	6	6	1489	0
	chr7	148350470	148358605	5	5	1490	0
	chr19	32830799	32835262	4	4	1491	0
	chr7	134338945	134351751	4	4	1492	0
	chr18	65122476	65151110	4	4	1493	0
	chr16	20610640	20630077	6	6	1494	0
	chr15	76701677	76734712	5	5	1495	0
	chr18	13099897	13132102	4	4	1496	0
	chrX	71598616	71639192	6	6	1497	0
	chrX	71159948	71175974	5	5	1498	0
	chr7	147288157	147323698	5	5	1499	0
	chr15	77787029	77801638	2	2	1500	0
	chr7	134519343	134565408	5	5	1501	0
	chr1	136302744	136316272	4	4	1502	0
	chr19	12077492	12087905	7	7	1503	0
	chr10	62473904	62487255	3	3	1504	0
	chr13	29042927	29050842	3	3	1505	0
	chr8	79851202	79874927	5	5	1506	0
	chr2	152221676	152240387	5	5	1507	0
	chr15	76980210	76984711	5	5	1508	0
	chr7	117129440	117162207	4	4	1509	0
	chr2	165213587	165233809	7	7	1510	0
	chr7	25669845	25689611	4	4	1511	0
	chr2	155644700	155652691	4	4	1512	0
	chr10	36856730	36860575	3	3	1513	0
	chr8	108923507	108939357	3	3	1514	0
	chr12	8919717	8929625	7	7	1515	0
	chr4	132925909	132935811	5	5	1516	0
	chr17	89024889	89028936	3	3	1517	0
	chr12	81466542	81481297	7	7	1518	0
	chr5	149172207	149184423	6	6	1519	0
	chr2	119163538	119177199	3	3	1520	0
	chr11	59468554	59478823	6	6	1521	0
	chr12	114378967	114393889	4	4	1522	0
	chr16	22150734	22163345	4	4	1523	0
	chr5	24501526	24536094	5	5	1524	0
	chr17	24195349	24210238	5	5	1525	0
	chr9	20877660	20896856	3	3	1526	0
	chr16	21204976	21211501	4	4	1527	0
	chr11	94731669	94743515	7	7	1528	0
	chr6	34813279	34828380	4	4	1529	0
	chr11	30096141	30112574	7	7	1530	0
	chr3	68808258	68811138	3	3	1531	0
	chr7	152383824	152408189	3	3	1532	0
	chr5	108415703	108430349	7	7	1533	0
	chr7	52764614	52781384	6	6	1534	0
	chr5	141080241	141086818	5	5	1535	0
	chr15	56510974	56525971	4	4	1536	0
	chr5	150310438	150340969	8	8	1537	0
	chr18	34664497	34669445	4	4	1538	0
	chr1	172783163	172815385	4	4	1539	0
	chr5	145706689	145727029	4	4	1540	0
	chr9	40539312	40566243	6	6	1541	0
	chr11	5144190	5161971	5	5	1542	0
	chr16	35489439	35518308	7	7	1543	0
	chr5	104475419	104486070	4	4	1544	0
	chr17	46909222	46919878	5	5	1545	0
	chr6	108394921	108408646	8	8	1546	0
	chr11	97171086	97177405	4	4	1547	0
	chr9	62191088	62211870	4	4	1548	0
	chr11	115992188	116004560	4	4	1549	0
	chr5	32335854	32354862	6	6	1550	0
	chr6	135266149	135290687	5	5	1551	0
	chr18	68140120	68146628	6	6	1552	0
	chr8	36651038	36662788	5	5	1553	0
	chr7	109112955	109121299	4	4	1554	0
	chr6	113640960	113647528	4	4	1555	0
	chr18	52718018	52729526	7	7	1556	0
	chr15	81743503	81767439	4	4	1557	0
	chr19	57052480	57082753	3	3	1558	0
	chr4	133036317	133047624	3	3	1559	0
	chr7	4866661	4877557	4	4	1560	0
	chr11	53576764	53584723	4	4	1561	0
	chr18	32712081	32724601	6	6	1562	0
	chr4	41071112	41084208	4	4	1563	0
	chr9	99030788	99040045	4	4	1564	0
	chr18	25643971	25670021	6	6	1565	0
	chr18	75160343	75178609	3	3	1566	0
	chr15	88906252	88919801	4	4	1567	0
	chr4	128634723	128648217	6	6	1568	0
	chr10	107598817	107621720	4	4	1569	0
	chr15	99162428	99174405	4	4	1570	0
	chr11	83377956	83397382	6	6	1571	0
	chr11	90086158	90111282	5	5	1572	0
	chr17	74290619	74299912	8	8	1573	0
	chr12	31950509	31958055	5	5	1574	0
	chr7	134913499	134921624	4	4	1575	0
	chr6	72831364	72850209	3	3	1576	0
	chr15	59479173	59482568	3	3	1577	0
	chr12	113866082	113886083	5	5	1578	0
	chr2	109517653	109535406	4	4	1579	0
	chrX	10291786	10296591	5	5	1580	0
	chr6	88450123	88469157	3	3	1581	0
	chr9	107878039	107905164	5	5	1582	0
	chrX	7274440	7305888	5	5	1583	0
	chr5	150820640	150848232	6	6	1584	0
	chr2	31101917	31114249	4	4	1585	0
	chr7	13534662	13563950	7	7	1586	0
	chr8	67151393	67171682	5	5	1587	0
	chr4	9570865	9596042	3	3	1588	0
	chr19	3999390	4012535	4	4	1589	0
	chr11	83269191	83287131	5	5	1590	0
	chr12	31741200	31759856	5	5	1591	0
	chr17	36394549	36408616	4	4	1592	0
	chr17	63229208	63233302	4	4	1593	0
	chr15	85396792	85406562	7	7	1594	0
	chr19	38029809	38035120	6	6	1595	0
	chr8	97296250	97312865	4	4	1596	0
	chr9	56263059	56268157	4	4	1597	0
	chr19	15997770	16015925	4	4	1598	0
	chr10	21496251	21516797	5	5	1599	0
	chr13	55423594	55433625	6	6	1600	0
	chr10	5627634	5636283	8	8	1601	0
	chr3	93358749	93373030	5	5	1602	0
	chr10	7382853	7400764	3	3	1603	0
	chr10	77032388	77046690	7	7	1604	0
	chr5	149995536	150014739	4	4	1605	0
	chr2	56967140	56975986	4	4	1606	0
	chr14	23632901	23642963	8	8	1607	0
	chr19	43949887	43961412	5	5	1608	0
	chr11	115947318	115970994	5	5	1609	0
	chr17	87361545	87370263	5	5	1610	0
	chr11	84627623	84642341	4	4	1611	0
	chr2	118982132	119000093	5	5	1612	0
	chr15	25844827	25863007	3	3	1613	0
	chr17	88655615	88662549	5	5	1614	0
	chr5	91119212	91135870	6	6	1615	0
	chr4	108505969	108520670	3	3	1616	0
	chr1	136914309	136919028	5	5	1617	0
	chr9	56978762	57005842	3	3	1618	0
	chr18	47068712	47094323	5	5	1619	0
	chr8	108007803	108038929	5	5	1620	0
	chr18	35890004	35931811	6	6	1621	0
	chr6	113421593	113438786	5	5	1622	0
	chr7	87311253	87343672	5	5	1623	0
	chr15	81019681	81030001	4	4	1624	0
	chr8	105304757	105309320	3	3	1625	0
	chr14	26407058	26426703	3	3	1626	0
	chr1	174133856	174150910	5	5	1627	0
	chr11	54836811	54846780	8	8	1628	0
	chr16	4777679	4790511	3	3	1629	0
	chr2	166821522	166847481	6	6	1630	0
	chr8	97429200	97441825	3	3	1631	0
	chr7	132682698	132698048	4	4	1632	0
	chr3	145539703	145555137	6	6	1633	0
	chr17	56849123	56861788	4	4	1634	0
	chr15	81415306	81418182	3	3	1635	0
	chr6	72458645	72470442	5	5	1636	0
	chr4	94761150	94772628	6	6	1637	0
	chr17	64949771	64961147	3	3	1638	0
	chr15	55062248	55088102	5	5	1639	0
	chr11	106815418	106837441	5	5	1640	0
	chr15	51684655	51709201	6	6	1641	0
	chr5	104888923	104894777	6	6	1642	0
	chr17	23684100	23701487	4	4	1643	0
	chr5	144279549	144288675	2	2	1644	0
	chr9	116237595	116252703	7	7	1645	0
	chr9	65732470	65758056	6	6	1646	0
	chr10	114821261	114825406	4	4	1647	0
	chr10	119638500	119664375	4	4	1648	0
	chr9	121614603	121629194	5	5	1649	0
	chr5	33361070	33366857	4	4	1650	0
	chr2	145710488	145731255	5	5	1651	0
	chr8	33086899	33119389	4	4	1652	0
	chr5	114857679	114863217	5	5	1653	0
	chr7	119597228	119611238	5	5	1654	0
	chr11	50482840	50489127	7	7	1655	0
	chr19	42826759	42854307	4	4	1656	0
	chr2	18594294	18615934	6	6	1657	0
	chr17	34973365	34987629	4	4	1658	0
	chr8	106959681	106966824	4	4	1659	0
	chr5	109089653	109123489	4	4	1660	0
	chr8	125842272	125856900	4	4	1661	0
	chr8	81729863	81733675	3	3	1662	0
	chr17	37068662	37095098	4	4	1663	0
	chr4	123581838	123594840	4	4	1664	0
	chr10	75384113	75395058	3	3	1665	0
	chr1	195224942	195241062	6	6	1666	0
	chr17	66450577	66473003	4	4	1667	0
	chr9	65477915	65489776	5	5	1668	0
	chr2	75481096	75497736	4	4	1669	0
	chr15	98396064	98400473	4	4	1670	0
	chr8	26707731	26712988	4	4	1671	0
	chr2	27359218	27370902	4	4	1672	0
	chr16	30736126	30750488	7	7	1673	0
	chr16	30790429	30799357	5	5	1674	0
	chr5	138093063	138113625	3	3	1675	0
	chr11	49057098	49064235	4	4	1676	0
	chr8	63744843	63762662	5	5	1677	0
	chr18	46964269	46981451	4	4	1678	0
	chr15	64142154	64147447	4	4	1679	0
	chr7	79654986	79687611	6	6	1680	0
	chr5	134652460	134660722	4	4	1681	0
	chr3	36439670	36471412	5	5	1682	0
	chr5	138180533	138189836	5	5	1683	0
	chr17	46164539	46168136	3	3	1684	0
	chr19	4615376	4625954	3	3	1685	0
	chr3	141992325	142022803	5	5	1686	0
	chrX	70918720	70926986	3	3	1687	0
	chr3	98143581	98186259	4	4	1688	0
	chr6	128235726	128250320	5	5	1689	0
	chr11	72655742	72663030	5	5	1690	0
	chr7	134984770	134994381	4	4	1691	0
	chr10	83901141	83904834	5	5	1692	0
	chr15	78882562	78905860	4	4	1693	0
	chr10	4522410	4542537	6	6	1694	0
	chr16	96302976	96313039	4	4	1695	0
	chr17	33896571	33920301	6	6	1696	0
	chr3	143861841	143868900	6	6	1697	0
	chr7	35098228	35106854	5	5	1698	0
	chr17	34324115	34342390	5	5	1699	0
	chr19	37982023	37996868	4	4	1700	0
	chr7	26162785	26181367	4	4	1701	0
	chr11	101691358	101710471	7	7	1702	0
	chr1	64661952	64667692	4	4	1703	0
	chr5	111657091	111677458	5	5	1704	0
	chr5	141115866	141124652	4	4	1705	0
	chr11	29579698	29594465	5	5	1706	0
	chr15	85430334	85441708	4	4	1707	0
	chr2	165142994	165152377	5	5	1708	0
	chr11	103815167	103846948	6	6	1709	0
	chr18	75653019	75662836	3	3	1710	0
	chr12	100574815	100595373	4	4	1711	0
	chr2	30205539	30220105	5	5	1712	0
	chr9	70077926	70097060	6	6	1713	0
	chr13	22114070	22143158	5	5	1714	0
	chr17	35298683	35302839	4	4	1715	0
	chr3	94846319	94870024	5	5	1716	0
	chr17	32229047	32255163	4	4	1717	0
	chrX	20264427	20281393	3	3	1718	0
	chr1	72258549	72301454	5	5	1719	0
	chr8	82162817	82166391	4	4	1720	0
	chr11	69566704	69579662	5	5	1721	0
	chr8	124102462	124116490	5	5	1722	0
	chrX	93316769	93330474	4	4	1723	0
	chr11	6427444	6447362	3	3	1724	0
	chr16	77494462	77505575	8	8	1725	0
	chr4	123479632	123492469	6	6	1726	0
	chr4	148540399	148546721	5	5	1727	0
	chr10	5133984	5152101	6	6	1728	0
	chr15	83043604	83053868	4	4	1729	0
	chr3	95072161	95087339	3	3	1730	0
	chr17	48046666	48062621	4	4	1731	0
	chr4	135728946	135741750	5	5	1732	0
	chr10	74554691	74569791	5	5	1733	0
	chr3	53004086	53008463	3	3	1734	0
	chrX	73065180	73088553	4	4	1735	0
	chr8	67204727	67212170	4	4	1736	0
	chr10	82321377	82325320	3	3	1737	0
	chr9	34923098	34926399	4	4	1738	0
	chr15	76341830	76369640	5	5	1739	0
	chr2	4322245	4342642	3	3	1740	0
	chr10	118667477	118677477	4	4	1741	0
	chr15	27336080	27349112	4	4	1742	0
	chr4	131816710	131830506	4	4	1743	0
	chr8	130880872	130883568	3	3	1744	0
	chr1	21064002	21069701	6	6	1745	0
	chr18	5402176	5432194	5	5	1746	0
	chr7	16793995	16807144	5	5	1747	0
	chr10	77920997	77933628	4	4	1748	0
	chr5	66540663	66558072	4	4	1749	0
	chr4	55338707	55363080	5	5	1750	0
	chr17	24342826	24357526	4	4	1751	0
	chr12	114336153	114345204	4	4	1752	0
	chr3	88383712	88399326	5	5	1753	0
	chr7	152291929	152297160	4	4	1754	0
	chr17	15960826	15967842	5	5	1755	0
	chr19	36993219	37000817	2	2	1756	0
	chr14	21748064	21758497	3	3	1757	0
	chr5	141211574	141244795	4	4	1758	0
	chr10	127806020	127815981	4	4	1759	0
	chr7	148725498	148748325	4	4	1760	0
	chr15	72979962	72988422	6	6	1761	0
	chr16	91962245	91970556	6	6	1762	0
	chr2	165794082	165818315	4	4	1763	0
	chr5	34511978	34530867	5	5	1764	0
	chr17	71634693	71659942	3	3	1765	0
	chr8	23867829	23894663	4	4	1766	0
	chr16	33830133	33837587	6	6	1767	0
	chr4	138894349	138908356	2	2	1768	0
	chr6	112875236	112898833	5	5	1769	0
	chr11	106117588	106133746	4	4	1770	0
	chr13	52157048	52176153	3	3	1771	0
	chr18	36033362	36054966	5	5	1772	0
	chr10	60734717	60749516	6	6	1773	0
	chrX	7709471	7723215	4	4	1774	0
	chr18	35713360	35722101	4	4	1775	0
	chr16	33916194	33927140	5	5	1776	0
	chr6	131332074	131338718	5	5	1777	0
	chr15	96115580	96118967	3	3	1778	0
	chr5	141177861	141181601	4	4	1779	0
	chr2	92582827	92592016	4	4	1780	0
	chr9	56919584	56925152	5	5	1781	0
	chr7	3645605	3657646	4	4	1782	0
	chr1	36748007	36766651	3	3	1783	0
	chr6	127942095	127961583	4	4	1784	0
	chr5	28397290	28400323	5	5	1785	0
	chr7	57014743	57034546	5	5	1786	0
	chr15	38226561	38231647	4	4	1787	0
	chr2	131728397	131737429	4	4	1788	0
	chr4	94269618	94287073	4	4	1789	0
	chr7	25244966	25255970	7	7	1790	0
	chr11	96600681	96610753	6	6	1791	0
	chr10	69115377	69133503	5	5	1792	0
	chr16	38088656	38092880	3	3	1793	0
	chr2	166886117	166890541	5	5	1794	0
	chr8	74932415	74945945	4	4	1795	0
	chr19	40537272	40553552	5	5	1796	0
	chr14	26004541	26008080	3	3	1797	0
	chr19	7556464	7569141	6	6	1798	0
	chr4	107537987	107563070	4	4	1799	0
	chr2	130099809	130109762	3	3	1800	0
	chr9	120480771	120491718	3	3	1801	0
	chr5	147644862	147657443	3	3	1802	0
	chr16	22838825	22858171	5	5	1803	0
	chr18	36829726	36839557	4	4	1804	0
	chr17	73601045	73613748	5	5	1805	0
	chr8	75866743	75877890	3	3	1806	0
	chr6	71939940	71957424	4	4	1807	0
	chr3	51984476	52003031	6	6	1808	0
	chr8	114148354	114167628	2	2	1809	0
	chr2	29820160	29830397	5	5	1810	0
	chr15	38620257	38640672	4	4	1811	0
	chr11	119717662	119725368	4	4	1812	0
	chr10	59811924	59816803	5	5	1813	0
	chr16	31980109	32002871	3	3	1814	0
	chr9	106270654	106274875	5	5	1815	0
	chr1	40493682	40502498	4	4	1816	0
	chr1	64165110	64168657	4	4	1817	0
	chr13	16104455	16111293	5	5	1818	0
	chr10	59740643	59745336	3	3	1819	0
	chr11	69391580	69395453	5	5	1820	0
	chr7	150969437	150986883	3	3	1821	0
	chr8	26208841	26211873	3	3	1822	0
	chr11	115335105	115353026	4	4	1823	0
	chr9	96640649	96654265	3	3	1824	0
	chr2	24296245	24310599	5	5	1825	0
	chr15	8392329	8396276	4	4	1826	0
	chr6	120064396	120095945	5	5	1827	0
	chr19	10943444	10969947	3	3	1828	0
	chr6	115840819	115851594	5	5	1829	0
	chr9	74913002	74939531	4	4	1830	0
	chr18	80660919	80666600	3	3	1831	0
	chr4	46463493	46465334	2	2	1832	0
	chr11	86570742	86573271	3	3	1833	0
	chr8	86176141	86190442	3	3	1834	0
	chr10	59836804	59844590	4	4	1835	0
	chr2	92266949	92273979	2	2	1836	0
	chr1	21030963	21043267	4	4	1837	0
	chr13	63404623	63426751	5	5	1838	0
	chr1	122499416	122503738	4	4	1839	0
	chr1	137308093	137327385	3	3	1840	0
	chr10	67739586	67745922	6	6	1841	0
	chr4	62361214	62366465	3	3	1842	0
	chr6	37562335	37572907	6	6	1843	0
	chr13	113554537	113568384	5	5	1844	0
	chr16	16213761	16225175	8	8	1845	0
	chr3	122174454	122190219	5	5	1846	0
	chr3	29996238	30019824	6	6	1847	0
	chr3	37300714	37319377	3	3	1848	0
	chr8	15067539	15073633	5	5	1849	0
	chr5	36004821	36016212	5	5	1850	0
	chr1	182769686	182781443	4	4	1851	0
	chr10	95169054	95175115	5	5	1852	0
	chr11	98054442	98064835	3	3	1853	0
	chr1	20997068	21005291	6	6	1854	0
	chr11	103154185	103174284	4	4	1855	0
	chr3	108565626	108584246	3	3	1856	0
	chr10	118425160	118441216	5	5	1857	0
	chr8	106546459	106552513	3	3	1858	0
	chr13	105237170	105257784	5	5	1859	0
	chr13	33016685	33031557	5	5	1860	0
	chr7	65914112	65933028	6	6	1861	0
	chr7	20147563	20163093	5	5	1862	0
	chr15	77076529	77089843	6	6	1863	0
	chr3	89764309	89767713	3	3	1864	0
	chr3	108357421	108394585	5	5	1865	0
	chr5	110523841	110539527	4	4	1866	0
	chr5	112755549	112772409	3	3	1867	0
	chr12	113961203	113981310	3	3	1868	0
	chr10	89194838	89228554	5	5	1869	0
	chr15	78812918	78818161	5	5	1870	0
	chr6	39156215	39193927	5	5	1871	0
	chr4	154856158	154865801	3	3	1872	0
	chr12	8447293	8460270	4	4	1873	0
	chr4	32257805	32267266	8	8	1874	0
	chr8	13338401	13341434	5	5	1875	0
	chr1	39815014	39818723	4	4	1876	0
	chr18	9731961	9743990	7	7	1877	0
	chr15	102977450	103013599	4	4	1878	0
	chr11	106640652	106650372	4	4	1879	0
	chr16	84703130	84735744	6	6	1880	0
	chr14	48906405	48915358	5	5	1881	0
	chr18	36440423	36447186	3	3	1882	0
	chr10	27686959	27708553	7	7	1883	0
	chr3	89577030	89589257	4	4	1884	0
	chr14	56503512	56518891	5	5	1885	0
	chr7	112770223	112789206	6	6	1886	0
	chr18	39646065	39650927	4	4	1887	0
	chr6	31166740	31170163	3	3	1888	0
	chr8	131209850	131227842	2	2	1889	0
	chr5	130647273	130661761	5	5	1890	0
	chr9	27608423	27629752	4	4	1891	0
	chr4	83020197	83026658	4	4	1892	0
	chr7	106617311	106631740	2	2	1893	0
	chr11	83084853	83116385	7	7	1894	0
	chr6	124650207	124662549	3	3	1895	0
	chr9	56061585	56083258	4	4	1896	0
	chr16	43457078	43475608	5	5	1897	0
	chr2	26300581	26314166	3	3	1898	0
	chr2	157193681	157203090	4	4	1899	0
	chr6	129130028	129134877	6	6	1900	0
	chr2	163470682	163501612	4	4	1901	0
	chr4	140093102	140111599	3	3	1902	0
	chr8	122892699	122906967	5	5	1903	0
	chr7	135381708	135391744	6	6	1904	0
	chr8	73834783	73839898	4	4	1905	0
	chr9	43915428	43938444	6	6	1906	0
	chr16	77418923	77422998	5	5	1907	0
	chr18	77285927	77304477	5	5	1908	0
	chr11	34646231	34679834	6	6	1909	0
	chr17	69571319	69579383	4	4	1910	0
	chr3	136320007	136334757	5	5	1911	0
	chr19	41324202	41338771	2	2	1912	0
	chr5	91503579	91513142	5	5	1913	0
	chr2	132073766	132089234	4	4	1914	0
	chr6	72548231	72567004	4	4	1915	0
	chr14	121496942	121509018	5	5	1916	0
	chr12	80573357	80612916	6	6	1917	0
	chr4	136018568	136026442	5	5	1918	0
	chr4	149111750	149148040	3	3	1919	0
	chr19	43748912	43764555	3	3	1920	0
	chr14	8913047	8932760	4	4	1921	0
	chr14	70495658	70507531	6	6	1922	0
	chr18	78134860	78145939	3	3	1923	0
	chr5	64751173	64763078	5	5	1924	0
	chr10	6225405	6240252	5	5	1925	0
	chr10	115697156	115704405	5	5	1926	0
	chr15	98860388	98864334	6	6	1927	0
	chr8	11758133	11779816	4	4	1928	0
	chr16	85898443	85901942	3	3	1929	0
	chr5	139848061	139856790	5	5	1930	0
	chr12	110655713	110664088	4	4	1931	0
	chr19	20464734	20477590	5	5	1932	0
	chr2	103509903	103526415	4	4	1933	0
	chr2	59506902	59514494	3	3	1934	0
	chr7	19850836	19856676	7	7	1935	0
	chr5	136526268	136529645	4	4	1936	0
	chr4	141219536	141238115	3	3	1937	0
	chr8	97661111	97667244	4	4	1938	0
	chr5	33995129	34000928	4	4	1939	0
	chr18	62161869	62178266	6	6	1940	0
	chr9	72637881	72655257	4	4	1941	0
	chr5	135151702	135164300	4	4	1942	0
	chr14	63783652	63797113	3	3	1943	0
	chr4	53410044	53429461	6	6	1944	0
	chr6	90666239	90686657	3	3	1945	0
	chr16	15250092	15254352	4	4	1946	0
	chr14	68331633	68335317	4	4	1947	0
	chr4	155266139	155270215	3	3	1948	0
	chr8	36016591	36028516	3	3	1949	0
	chr2	155756122	155782572	3	3	1950	0
	chr4	98049764	98068095	3	3	1951	0
	chr5	124928083	124933872	2	2	1952	0
	chr11	3435213	3439066	3	3	1953	0
	chr10	77792019	77815272	4	4	1954	0
	chr2	138070685	138082474	6	6	1955	0
	chr6	118072649	118089048	7	7	1956	0
	chr6	49046299	49059952	4	4	1957	0
	chr11	61945097	61962039	5	5	1958	0
	chr10	18868978	18912260	4	4	1959	0
	chr14	106378808	106411723	4	4	1960	0
	chr1	34046446	34068588	5	5	1961	0
	chr7	96689282	96711925	7	7	1962	0
	chr10	77872088	77888608	4	4	1963	0
	chr17	13183904	13200974	3	3	1964	0
	chr8	96364735	96379216	5	5	1965	0
	chr2	150823119	150834961	3	3	1966	0
	chr6	92133814	92164610	4	4	1967	0
	chr12	87418865	87432266	5	5	1968	0
	chr8	129405679	129411559	5	5	1969	0
	chr16	55966755	55974475	3	3	1970	0
	chr8	35163922	35171363	4	4	1971	0
	chr4	140616176	140633729	3	3	1972	0
	chr5	91304975	91320371	6	6	1973	0
	chr7	28954296	28965448	4	4	1974	0
	chr11	86497102	86505526	5	5	1975	0
	chr5	122150346	122163518	4	4	1976	0
	chr8	13780448	13786387	3	3	1977	0
	chr15	84867210	84873363	7	7	1978	0
	chr19	42164444	42174717	4	4	1979	0
	chr7	148556442	148578545	7	7	1980	0
	chr5	121834549	121849564	5	5	1981	0
	chr15	36721673	36723911	3	3	1982	0
	chr8	28238969	28256456	5	5	1983	0
	chr2	6270891	6301491	5	5	1984	0
	chr4	47297786	47324089	4	4	1985	0
	chr4	106916716	106926701	6	6	1986	0
	chr14	55260459	55273090	5	5	1987	0
	chr18	69814934	69834475	4	4	1988	0
	chr3	121348664	121354166	4	4	1989	0
	chr6	120413463	120433359	2	2	1990	0
	chr4	155317457	155336809	3	3	1991	0
	chr13	113130407	113153781	4	4	1992	0
	chr9	108022944	108040513	3	3	1993	0
	chr6	134136903	134150341	3	3	1994	0
	chr4	82150965	82159432	5	5	1995	0
	chr2	11698757	11720096	3	3	1996	0
	chr3	57968114	57977327	6	6	1997	0
	chr11	5688884	5697897	3	3	1998	0
[truncated: 9,910 more rows]

## Sheet: TableS2C_MMTV_Super-enhancers
	Supplementary Table 2C
	CHROM	START	STOP	NUM_LOCI	CONSTITUENT_SIZE	enhancerRank	isSuper
	chr9	7926052	8028495	45	45	1	1
	chr9	6401072	6471493	22	22	2	1
	chr6	37321189	37444826	44	44	3	1
	chr6	17401155	17475440	33	33	4	1
	chr9	7824971	7855948	9	9	5	1
	chr11	86378336	86470918	30	30	6	1
	chr6	31001703	31083183	21	21	7	1
	chr2	27629654	27813370	53	53	8	1
	chr5	107504438	107682721	77	77	9	1
	chr9	6523094	6569597	19	19	10	1
	chr15	102790573	102831140	14	14	11	1
	chr3	107531709	107630771	30	30	12	1
	chr9	6305394	6355479	17	17	13	1
	chr15	85464752	85543266	37	37	14	1
	chr19	5771226	5847679	17	17	15	1
	chr8	87210455	87324606	53	53	16	1
	chr2	125071374	125210297	63	63	17	1
	chr15	61859716	62005044	54	54	18	1
	chr18	60753741	60840391	30	30	19	1
	chr5	125520653	125674064	58	58	20	1
	chr1	74038246	74138940	31	31	21	1
	chr15	101903835	101981132	23	23	22	1
	chr19	5418483	5494017	25	25	23	1
	chr3	88282171	88383713	22	22	24	1
	chr19	8995239	9076638	21	21	25	1
	chr15	77698831	77786909	23	23	26	1
	chr2	32718786	32783717	34	34	27	1
	chr2	167556550	167627728	18	18	28	1
	chr9	7748853	7798570	16	16	29	1
	chr6	17003099	17029975	12	12	30	1
	chr19	9095420	9157397	23	23	31	1
	chr19	46521871	46601083	29	29	32	1
	chr17	84424994	84515455	33	33	33	1
	chr17	26698871	26776075	33	33	34	1
	chr3	90378875	90424588	13	13	35	1
	chr5	143531823	143587448	20	20	36	1
	chr15	66676012	66733727	17	17	37	1
	chr17	71056713	71106158	20	20	38	1
	chr9	7178838	7186417	4	4	39	1
	chr2	167363295	167432749	31	31	40	1
	chr7	116662855	116816044	45	45	41	1
	chr10	127001275	127080601	23	23	42	1
	chr3	121338861	121439262	37	37	43	1
	chr14	26527067	26619664	32	32	44	1
	chr14	26279186	26353194	42	42	45	1
	chr6	4434668	4489581	28	28	46	1
	chr2	30533031	30574484	11	11	47	1
	chr11	117793471	117877710	23	23	48	1
	chr10	79601493	79642626	15	15	49	1
	chr2	125857302	125920629	20	20	50	1
	chr11	94774810	94819756	13	13	51	1
	chr17	14744756	14840491	34	34	52	1
	chr2	35072608	35144978	19	19	53	1
	chr11	96112816	96214544	31	31	54	1
	chr15	27701668	27751524	16	16	55	1
	chr9	7545039	7575428	10	10	56	1
	chr17	29565148	29633914	22	22	57	1
	chr19	5910267	5967165	19	19	58	1
	chr18	60870262	60934709	25	25	59	1
	chr17	87559534	87648475	23	23	60	1
	chr9	41282145	41365997	31	31	61	1
	chr5	31905212	31949909	17	17	62	1
	chr19	47926997	47993946	17	17	63	1
	chr2	173050852	173106930	16	16	64	1
	chr6	52107683	52190186	25	25	65	1
	chr2	36068636	36134952	19	19	66	1
	chr19	4191645	4264928	24	24	67	1
	chr2	152608937	152656728	19	19	68	1
	chr1	165199279	165245487	24	24	69	1
	chr3	121277662	121322361	23	23	70	1
	chr5	143656622	143699855	16	16	71	1
	chr9	8101674	8107711	3	3	72	1
	chr4	45466383	45543959	31	31	73	1
	chr15	64177292	64225505	17	17	74	1
	chr15	83214597	83313328	34	34	75	1
	chr7	77477046	77510479	9	9	76	1
	chr5	77783399	77835941	27	27	77	1
	chr17	6106511	6180881	27	27	78	1
	chr3	95452582	95505961	16	16	79	1
	chr11	68873397	68939147	22	22	80	1
	chr8	114233294	114277956	14	14	81	1
	chr8	72978546	73067852	30	30	82	1
	chr4	150118825	150183187	29	29	83	1
	chr2	30292511	30330076	15	15	84	1
	chr18	37966299	38020296	21	21	85	1
	chr7	29686046	29747770	27	27	86	1
	chr5	144383806	144444667	20	20	87	1
	chr11	98769405	98828642	19	19	88	1
	chr10	59342517	59416002	22	22	89	1
	chr6	91136956	91182082	8	8	90	1
	chr11	118173970	118241002	22	22	91	1
	chr3	87711867	87791528	25	25	92	1
	chr17	84354287	84403411	13	13	93	1
	chr9	8224411	8255602	13	13	94	1
	chr5	112217982	112252648	10	10	95	1
	chr17	28445750	28487107	11	11	96	1
	chr6	37542904	37574894	11	11	97	1
	chr15	27434018	27508574	25	25	98	1
	chr15	99192947	99271708	30	30	99	1
	chr15	102055291	102088292	12	12	100	1
	chr13	23609378	23678754	31	31	101	1
	chr15	82970282	83013351	16	16	102	1
	chr17	45861135	45910030	15	15	103	1
	chr15	78722950	78773584	14	14	104	1
	chr17	26612858	26674495	17	17	105	1
	chr8	129107340	129143386	14	14	106	1
	chr19	5039069	5073596	17	17	107	1
	chr14	8640096	8712619	30	30	108	1
	chr15	77652309	77681810	15	15	109	1
	chr17	27155101	27222651	18	18	110	1
	chr4	144784792	144868594	27	27	111	1
	chr15	97642551	97679846	10	10	112	1
	chr11	55203856	55283472	20	20	113	1
	chr3	89182881	89240792	17	17	114	1
	chr3	122173890	122224615	15	15	115	1
	chr15	97581123	97621344	12	12	116	1
	chr2	126125177	126152793	15	15	117	1
	chr19	42054105	42101630	20	20	118	1
	chr16	32638437	32686346	23	23	119	1
	chr17	35932371	35978833	16	16	120	1
	chr12	88212702	88247024	16	16	121	1
	chr11	117089859	117139434	23	23	122	1
	chr15	79178153	79272761	26	26	123	1
	chr10	120040110	120090365	24	24	124	1
	chr15	98342047	98374424	18	18	125	1
	chr6	34549519	34601015	24	24	126	1
	chr15	76859695	76934553	15	15	127	1
	chr9	32496323	32543432	21	21	128	1
	chr7	119593725	119646774	16	16	129	1
	chr6	82947227	82985437	9	9	130	1
	chr5	112670258	112728203	20	20	131	1
	chr1	43184068	43226910	20	20	132	1
	chr4	89088545	89154397	25	25	133	1
	chr5	75162059	75196779	15	15	134	1
	chr5	66907835	66952033	21	21	135	1
	chr5	53737735	53803991	20	20	136	1
	chr15	38369979	38404573	9	9	137	1
	chr10	79532971	79578783	16	16	138	1
	chrX	70703612	70736765	13	13	139	1
	chr3	84116913	84160118	16	16	140	1
	chr8	129348605	129378318	10	10	141	1
	chr15	101196274	101223373	14	14	142	1
	chr7	30229908	30303430	25	25	143	1
	chr9	65373561	65435786	23	23	144	1
	chr11	69178163	69233161	17	17	145	1
	chr5	125865042	125890328	8	8	146	1
	chr8	113285769	113356600	25	25	147	1
	chr17	73586305	73645865	17	17	148	1
	chr18	75522395	75550957	16	16	149	1
	chr12	112664834	112713791	18	18	150	1
	chr9	41384208	41420062	13	13	151	1
	chr4	149317351	149386556	20	20	152	1
	chr5	115934674	115993799	25	25	153	1
	chr15	34320048	34373963	14	14	154	1
	chr12	106217129	106271019	17	17	155	1
	chr11	120091756	120128920	15	15	156	1
	chr5	53846099	53900659	20	20	157	1
	chr3	97817783	97870584	22	22	158	1
	chr17	17965158	18000009	16	16	159	1
	chr5	32137936	32190855	14	14	160	1
	chr17	44827584	44876508	24	24	161	1
	chr6	34660172	34703028	20	20	162	1
	chr5	22913729	22945120	17	17	163	1
	chr5	151889426	151957798	17	17	164	1
	chr18	61198678	61232304	16	16	165	1
	chr9	75250098	75289778	19	19	166	1
	chr11	81810348	81859458	23	23	167	1
	chr5	114806963	114833819	9	9	168	1
	chr6	83051712	83129439	18	18	169	1
	chr3	86947544	86978210	19	19	170	1
	chr8	90789549	90822505	14	14	171	1
	chr17	78768705	78816857	30	30	172	1
	chr8	34980453	35040024	13	13	173	1
	chr11	116669447	116714169	18	18	174	1
	chr4	57852901	57899371	23	23	175	1
	chr11	79515345	79576429	26	26	176	1
	chr4	137021277	137058978	17	17	177	1
	chr8	125074881	125109111	13	13	178	1
	chr15	85885398	85926869	27	27	179	1
	chr17	5796586	5825073	6	6	180	1
	chr9	69279551	69326556	21	21	181	1
	chr7	138079926	138125830	12	12	182	1
	chr2	30741414	30823154	21	21	183	1
	chr5	32435494	32462793	13	13	184	1
	chr7	119322786	119382693	23	23	185	1
	chr7	150193751	150255785	19	19	186	1
	chr1	164110858	164156861	17	17	187	1
	chr2	128201068	128270474	24	24	188	1
	chr1	58755280	58801965	16	16	189	1
	chr5	142877765	142966444	20	20	190	1
	chr8	113441066	113489968	21	21	191	1
	chr5	137521711	137561346	20	20	192	1
	chr17	34024941	34093047	19	19	193	1
	chr15	77157301	77197560	10	10	194	1
	chr2	125718787	125774495	23	23	195	1
	chr2	38365748	38405090	21	21	196	1
	chr17	27679117	27714215	12	12	197	1
	chr9	20935465	21000016	21	21	198	1
	chr3	27549399	27617571	24	24	199	1
	chr1	184419571	184473183	17	17	200	1
	chr5	123582252	123600897	8	8	201	1
	chr5	136144988	136202751	19	19	202	1
	chr18	61796342	61824836	9	9	203	1
	chr15	101052610	101099089	11	11	204	1
	chr1	71927088	71969895	22	22	205	1
	chr19	8776522	8816095	11	11	206	1
	chr13	60510742	60568308	20	20	207	1
	chr2	29519119	29585909	19	19	208	1
	chr4	57770639	57819733	23	23	209	1
	chr6	129162462	129186098	9	9	210	1
	chr12	86176498	86228016	17	17	211	1
	chr15	103037770	103075455	15	15	212	1
	chr15	99618573	99650239	15	15	213	1
	chr11	51665503	51736103	19	19	214	1
	chr16	37777529	37814132	15	15	215	1
	chr17	35998409	36016944	5	5	216	1
	chr11	45870909	45910597	24	24	217	1
	chr5	143793456	143828017	13	13	218	1
	chr4	138748078	138815148	28	28	219	1
	chr16	8811417	8868106	14	14	220	1
	chr2	169943024	169984243	14	14	221	1
	chr10	80865032	80896077	13	13	222	1
	chr9	44286568	44326664	15	15	223	1
	chr9	102617002	102639631	11	11	224	1
	chr14	70553317	70580281	9	9	225	1
	chr2	44926886	44972880	16	16	226	1
	chr17	46380054	46419415	16	16	227	1
	chr8	87489774	87514127	11	11	228	1
	chr7	26562289	26591057	9	9	229	1
	chr7	119409674	119460668	24	24	230	1
	chr11	70460276	70483153	9	9	231	1
	chr2	165681046	165714113	11	11	232	1
	chr6	94568627	94608832	20	20	233	1
	chr9	43033696	43070517	15	15	234	1
	chr9	34777931	34825187	19	19	235	1
	chr9	8153037	8166173	6	6	236	1
	chr8	126774026	126825887	24	24	237	1
	chr17	5978598	6019295	19	19	238	1
	chr5	112304583	112320819	5	5	239	1
	chr17	35172062	35196181	7	7	240	1
	chr17	56394816	56443414	17	17	241	1
	chr3	141972611	142058182	25	25	242	1
	chr11	116937800	116998035	17	17	243	1
	chr1	156920718	156957325	13	13	244	1
	chr19	47385496	47421929	13	13	245	1
	chr16	14350529	14381625	16	16	246	1
	chr9	102654584	102687106	15	15	247	1
	chr2	32426583	32489548	12	12	248	1
	chr4	88682116	88716851	18	18	249	1
	chr19	44355702	44389505	16	16	250	1
	chr11	5733936	5778567	17	17	251	1
	chr7	132680212	132724883	18	18	252	1
	chr19	36185542	36206194	8	8	253	1
	chr9	107436610	107490447	13	13	254	1
	chr7	105631539	105674367	22	22	255	1
	chr11	100821515	100844756	9	9	256	1
	chr4	40764072	40801475	15	15	257	1
	chr11	97658678	97703324	20	20	258	1
	chr9	70054862	70111663	20	20	259	1
	chr3	79771490	79810314	20	20	260	1
	chr5	114221772	114265631	13	13	261	1
	chr17	34819275	34851612	11	11	262	1
	chr11	69794886	69842249	18	18	263	1
	chr2	13307341	13344292	16	16	264	1
	chr2	152729527	152759798	5	5	265	1
	chr18	82638689	82673695	14	14	266	1
	chr11	74953066	75003783	17	17	267	1
	chr6	42290474	42347016	16	16	268	1
	chr8	129040630	129075510	15	15	269	1
	chr7	54258750	54309798	18	18	270	1
	chr15	32226659	32277563	14	14	271	1
	chr5	36235780	36297892	20	20	272	1
	chr5	91084220	91137070	22	22	273	1
	chr4	57538685	57620207	18	18	274	1
	chr3	107476889	107517896	17	17	275	1
	chr19	7044043	7070828	13	13	276	1
	chr1	134214284	134249960	11	11	277	1
	chr14	21690720	21758395	17	17	278	1
	chr18	32537678	32578269	15	15	279	1
	chr11	117174220	117218779	18	18	280	1
	chr7	117839744	117874981	11	11	281	1
	chr5	20987184	21018784	10	10	282	1
	chr14	76218657	76267578	15	15	283	1
	chr19	6276359	6304747	17	17	284	1
	chr7	119822282	119864094	18	18	285	1
	chr17	34247341	34264162	8	8	286	1
	chr9	58147879	58163143	5	5	287	1
	chr5	37082588	37123116	17	17	288	1
	chr7	52229420	52274500	13	13	289	1
	chr3	57072286	57111794	14	14	290	1
	chr17	45692337	45733978	16	16	291	1
	chr5	135625127	135669396	13	13	292	1
	chr7	119261817	119299565	16	16	293	1
	chr11	98629585	98657677	14	14	294	1
	chr6	94628183	94668410	20	20	295	1
	chr10	57773427	57833265	25	25	296	1
	chr16	24489042	24522349	14	14	297	1
	chr8	86707621	86732023	5	5	298	1
	chr7	80662348	80704221	16	16	299	1
	chr5	31204268	31224375	8	8	300	1
	chr7	16858386	16912175	18	18	301	1
	chr15	62150718	62168115	9	9	302	1
	chr7	137781182	137821629	19	19	303	1
	chr8	129170876	129223304	20	20	304	1
	chr11	50018726	50051682	10	10	305	1
	chr16	24418537	24452588	13	13	306	1
	chr1	92938127	92995492	17	17	307	1
	chr10	80020824	80067643	14	14	308	1
	chr15	8880062	8920427	11	11	309	1
	chr10	80380787	80430070	15	15	310	1
	chr19	6046838	6085455	8	8	311	1
	chr18	35975140	36008098	12	12	312	1
	chr5	64737696	64781356	19	19	313	1
	chr4	94748687	94774556	9	9	314	1
	chr2	113258816	113309587	13	13	315	1
	chr11	97276601	97318395	12	12	316	1
	chr17	56148815	56180124	14	14	317	1
	chr10	128347148	128368970	7	7	318	1
	chr15	76015722	76026427	3	3	319	1
	chr17	23808618	23842042	7	7	320	1
	chr3	60302835	60335057	11	11	321	1
	chr19	8946217	8974126	8	8	322	1
	chr12	9576513	9596125	9	9	323	1
	chr2	113455960	113494997	23	23	324	1
	chr4	124363632	124392339	11	11	325	1
	chr4	125905045	125939781	11	11	326	1
	chr10	90620993	90650621	7	7	327	1
	chr8	13640212	13674934	13	13	328	1
	chr6	85275559	85332463	13	13	329	1
	chr5	93514486	93565374	21	21	330	1
	chr4	150211308	150246632	19	19	331	1
	chr19	53464874	53508884	17	17	332	1
	chr16	45070267	45111110	18	18	333	1
	chr6	17493840	17514429	11	11	334	1
	chr14	120674592	120725328	19	19	335	1
	chr2	60695095	60722362	12	12	336	1
	chr15	76042360	76077634	15	15	337	1
	chr9	34903285	34945442	10	10	338	1
	chr15	81958609	81996213	14	14	339	1
	chr3	96024177	96052657	13	13	340	1
	chr6	72294974	72339766	16	16	341	1
	chr15	103102863	103153527	15	15	342	1
	chr2	125296959	125335837	14	14	343	1
	chr6	29221465	29277599	13	13	344	1
	chr7	71020547	71084400	14	14	345	1
	chr8	3393232	3430917	16	16	346	1
	chr8	127156532	127188397	13	13	347	1
	chr11	77975668	78002049	7	7	348	1
	chr5	122581492	122619390	13	13	349	1
	chr1	135796052	135858324	20	20	350	1
	chr1	62750060	62772191	10	10	351	1
	chr11	96683836	96724798	9	9	352	1
	chr5	65242044	65275543	9	9	353	1
	chr7	29156920	29178268	6	6	354	1
	chr17	12930845	12984422	19	19	355	1
	chr3	95021537	95050951	7	7	356	1
	chr14	55032065	55068113	13	13	357	1
	chr5	65194153	65215363	9	9	358	1
	chr17	13806747	13840910	8	8	359	1
	chr2	84877534	84908591	9	9	360	1
	chr5	23889700	23935024	11	11	361	1
	chr2	31597759	31636960	15	15	362	1
	chr18	68139407	68190458	19	19	363	1
	chr17	46155826	46175557	9	9	364	1
	chr15	80989406	81029835	13	13	365	1
	chr17	56597708	56629789	9	9	366	1
	chr17	45988493	46031311	12	12	367	1
	chr15	83385999	83405879	6	6	368	1
	chr11	75264546	75284009	6	6	369	1
	chr9	40539386	40612432	18	18	370	1
	chr9	20750944	20780787	9	9	371	1
	chr15	66941261	66978860	11	11	372	1
	chr9	121222371	121283535	15	15	373	1
	chr11	121534167	121583196	12	12	374	1
	chr3	40985496	41004101	6	6	375	1
	chr3	41368085	41410320	15	15	376	1
	chr8	11249206	11287993	18	18	377	1
	chr4	141093938	141129246	16	16	378	1
	chr5	125914263	125968182	10	10	379	1
	chr8	11370634	11419351	17	17	380	1
	chr17	73517928	73548390	14	14	381	1
	chr17	68325994	68353348	11	11	382	1
	chr19	46379871	46426578	10	10	383	1
	chr12	33859661	33907497	15	15	384	1
	chr15	80879755	80918253	13	13	385	1
	chr6	37276843	37307922	9	9	386	1
	chr16	4586437	4608214	9	9	387	1
	chr5	107418263	107465796	13	13	388	1
	chr11	48613654	48651389	13	13	389	1
	chr9	44113449	44152167	10	10	390	1
	chr5	32478817	32513265	11	11	391	1
	chr5	136933893	136976186	18	18	392	1
	chr15	99361876	99391476	11	11	393	1
	chr1	154965911	154984092	7	7	394	1
	chr4	149943866	149973993	14	14	395	1
	chr14	32470838	32485056	5	5	396	1
	chr14	21583322	21628912	16	16	397	1
	chr5	33546675	33588333	16	16	398	1
	chr11	102145833	102180982	10	10	399	1
	chr9	72487292	72523169	11	11	400	1
	chr15	98433403	98466243	11	11	401	1
	chr11	102286043	102328887	14	14	402	1
	chr2	33058943	33079933	7	7	403	1
	chr3	102274042	102304710	15	15	404	1
	chr3	95862064	95918218	19	19	405	1
	chr5	75330360	75370873	13	13	406	1
	chr9	14390041	14445854	13	13	407	1
	chr15	64302883	64316188	7	7	408	1
	chr2	167750712	167788138	16	16	409	1
	chr6	87221612	87285485	15	15	410	1
	chr13	51394942	51429306	10	10	411	1
	chr17	46994121	47028047	14	14	412	1
	chr3	79331977	79372407	16	16	413	1
	chr16	57525781	57562967	17	17	414	1
	chr5	151976203	152007071	12	12	415	1
	chr9	23265569	23300185	8	8	416	1
	chr2	167515140	167542980	9	9	417	1
	chr15	78662807	78677574	6	6	418	1
	chr2	75519151	75543147	12	12	419	1
	chr7	87961783	88005997	12	12	420	1
	chr3	108554131	108584396	10	10	421	1
	chr3	41086384	41099078	8	8	422	1
	chr15	64333011	64374076	14	14	423	1
	chr2	30106485	30126177	11	11	424	1
	chr8	11309557	11346702	14	14	425	1
	chr17	35068579	35102594	7	7	426	1
	chr4	88572300	88597017	9	9	427	1
	chr15	88667823	88701162	9	9	428	1
	chr7	52707317	52730730	7	7	429	1
	chr18	36559562	36581206	13	13	430	1
	chr14	22802266	22814644	6	6	431	1
	chr5	136998846	137046905	12	12	432	1
	chr10	127099793	127119973	9	9	433	1
	chr17	84581842	84596594	5	5	434	1
	chr17	84249636	84302659	14	14	435	1
	chr15	88999636	89026817	7	7	436	1
	chr12	74876003	74920359	15	15	437	1
	chr4	88932694	88956688	12	12	438	1
	chr19	38097645	38131573	16	16	439	1
	chr4	124785695	124809240	6	6	440	1
	chr15	77595464	77628987	17	17	441	1
	chr7	19886400	19930526	14	14	442	1
	chr15	99668888	99720558	16	16	443	1
	chr10	60268650	60294636	14	14	444	1
	chr7	106498281	106513548	7	7	445	1
	chr2	28368857	28403246	7	7	446	1
	chr15	75739876	75771739	6	6	447	1
	chr14	25019580	25064461	12	12	448	1
	chr2	118571096	118592639	9	9	449	1
	chr11	102046089	102091717	13	13	450	1
	chr5	150176858	150193091	8	8	451	1
	chr13	52055908	52071067	9	9	452	1
	chr12	71612601	71660508	10	10	453	1
	chr11	74625194	74653078	11	11	454	1
	chr9	58284511	58305358	10	10	455	1
	chr5	75539234	75556521	9	9	456	1
	chr1	165286809	165314480	7	7	457	1
	chr7	119513168	119552310	12	12	458	1
	chr4	139130060	139178876	16	16	459	1
	chr4	116790467	116811824	12	12	460	1
	chr19	45080747	45103205	6	6	461	1
	chr17	31195485	31214310	8	8	462	1
	chr12	81311881	81333715	14	14	463	1
	chr9	21589983	21608584	5	5	464	1
	chr16	25042115	25067245	10	10	465	1
	chr7	29587154	29610430	9	9	466	1
	chr7	134152622	134173024	13	13	467	1
	chr2	102711370	102741967	20	20	468	1
	chr2	91844691	91864053	14	14	469	1
	chr18	6467273	6516426	16	16	470	1
	chr7	108054854	108079902	9	9	471	1
	chr8	124143315	124192996	14	14	472	1
	chr11	98561728	98615746	14	14	473	1
	chr6	114811004	114844200	14	14	474	1
	chr18	56866968	56897495	18	18	475	1
	chr15	76970801	76999687	10	10	476	1
	chr18	53622755	53670306	11	11	477	1
	chr19	10049800	10067790	5	5	478	1
	chr15	6799667	6833308	11	11	479	1
	chr11	69475235	69509192	11	11	480	1
	chr2	30450275	30470110	6	6	481	1
	chr15	79489471	79521529	6	6	482	1
	chr7	16529869	16552292	7	7	483	1
	chr4	154582536	154624531	10	10	484	1
	chr16	10970647	10993626	12	12	485	1
	chr19	43949444	43996230	15	15	486	1
	chr15	102486990	102504558	7	7	487	1
	chr10	21494243	21529654	14	14	488	1
	chr1	173176217	173224835	14	14	489	1
	chr5	104803002	104837368	17	17	490	1
	chr2	83554584	83585307	11	11	491	1
	chr3	88398023	88426369	10	10	492	1
	chr3	30894545	30923297	16	16	493	1
	chr9	63540541	63574335	16	16	494	1
	chr1	178734800	178765772	11	11	495	1
	chr15	57712805	57743945	8	8	496	1
	chr9	56344302	56365024	9	9	497	1
	chr11	94936987	94967953	13	13	498	1
	chr2	29904578	29934204	6	6	499	1
	chr4	55720523	55749849	8	8	500	1
	chr2	109517914	109544241	10	10	501	1
	chr7	52307820	52359658	14	14	502	1
	chr19	10341842	10382126	9	9	503	1
	chr15	61814837	61831185	6	6	504	1
	chr10	75373775	75407963	11	11	505	1
	chr8	47686836	47740951	12	12	506	1
	chr9	6608698	6623501	4	4	507	1
	chr9	66860056	66896549	15	15	508	1
	chr15	79906377	79929262	8	8	509	1
	chr3	99058031	99069034	5	5	510	1
	chr11	100551731	100599926	14	14	511	1
	chr15	85430332	85443887	9	9	512	1
	chr2	29474959	29505513	9	9	513	1
	chr8	106899179	106938162	10	10	514	1
	chr2	25387796	25413612	10	10	515	1
	chr5	122256609	122298447	10	10	516	1
	chr2	30971163	31007984	14	14	517	1
	chr4	89013258	89071436	15	15	518	0
	chr17	50220078	50269486	20	20	519	0
	chr10	80203008	80240074	14	14	520	0
	chr15	100057913	100083189	12	12	521	0
	chr19	55815793	55826765	6	6	522	0
	chr18	35704877	35724197	6	6	523	0
	chr2	167677187	167720991	16	16	524	0
	chr11	4194301	4219500	12	12	525	0
	chr2	26758260	26773517	6	6	526	0
	chr5	130555679	130605629	9	9	527	0
	chr10	79446557	79460595	4	4	528	0
	chr2	164256820	164268269	3	3	529	0
	chr19	53603322	53641110	11	11	530	0
	chr11	77297195	77328793	13	13	531	0
	chr17	89013275	89040063	7	7	532	0
	chr10	119831601	119871807	17	17	533	0
	chr7	82778938	82828395	16	16	534	0
	chr12	88165891	88178812	5	5	535	0
	chr1	194597146	194632979	10	10	536	0
	chrX	18729004	18745840	10	10	537	0
	chr11	53568949	53593673	8	8	538	0
	chr14	69874973	69905305	11	11	539	0
	chr2	77098297	77123365	12	12	540	0
	chr4	118774149	118802025	17	17	541	0
	chr10	79487359	79518792	10	10	542	0
	chr9	21216434	21267596	15	15	543	0
	chr2	103496097	103546955	14	14	544	0
	chr10	128216338	128243392	5	5	545	0
	chr11	67328795	67352553	14	14	546	0
	chr6	124633071	124664121	13	13	547	0
	chr11	120207007	120219264	6	6	548	0
	chr18	53395347	53409801	6	6	549	0
	chr17	71186054	71200216	7	7	550	0
	chr2	73347399	73369463	9	9	551	0
	chr11	59919429	59956896	11	11	552	0
	chr8	35869240	35879684	5	5	553	0
	chr5	24082977	24111021	6	6	554	0
	chr17	88651202	88673575	6	6	555	0
	chr6	72483383	72505017	8	8	556	0
	chr5	124111955	124151207	14	14	557	0
	chr2	126175290	126189725	5	5	558	0
	chr6	39478665	39524066	14	14	559	0
	chr17	34764760	34798626	10	10	560	0
	chr15	51669727	51710470	13	13	561	0
	chr2	17968773	17987255	8	8	562	0
	chr3	144231168	144250273	10	10	563	0
	chr11	32245365	32284299	15	15	564	0
	chr5	135015673	135059148	10	10	565	0
	chr4	135672934	135705133	11	11	566	0
	chr7	148654435	148668577	6	6	567	0
	chr5	32337158	32371894	12	12	568	0
	chr6	135241496	135284302	18	18	569	0
	chr10	80630010	80655676	8	8	570	0
	chr9	44516709	44545941	10	10	571	0
	chr5	138042167	138054317	3	3	572	0
	chr9	59489061	59510950	5	5	573	0
	chr9	56755085	56785689	7	7	574	0
	chr19	23210363	23226140	7	7	575	0
	chr10	25080141	25131854	18	18	576	0
	chr3	93324140	93375170	20	20	577	0
	chr1	74330665	74350729	9	9	578	0
	chr6	134870115	134896027	10	10	579	0
	chr2	168275359	168292917	11	11	580	0
	chr8	123630564	123659219	10	10	581	0
	chr6	8100689	8130326	11	11	582	0
	chr6	38773755	38799186	10	10	583	0
	chr11	3794734	3816061	9	9	584	0
	chr4	123084166	123106102	12	12	585	0
	chr17	57386951	57415550	9	9	586	0
	chr3	138174856	138192129	11	11	587	0
	chr2	35288331	35319490	10	10	588	0
	chr7	52376401	52391750	7	7	589	0
	chr3	115816756	115851760	7	7	590	0
	chr19	5729417	5749995	10	10	591	0
	chr1	88330724	88345822	9	9	592	0
	chr6	114865552	114897926	9	9	593	0
	chr10	122314683	122332067	7	7	594	0
	chr5	118897730	118930023	10	10	595	0
	chr13	111693353	111734863	12	12	596	0
	chr7	90862315	90894074	9	9	597	0
	chr17	73284042	73326684	15	15	598	0
	chr3	138403665	138437200	14	14	599	0
	chr15	64445768	64458266	7	7	600	0
	chr7	117912266	117950604	12	12	601	0
	chr2	35517269	35553551	14	14	602	0
	chr8	26119922	26162671	15	15	603	0
	chr5	138091398	138126726	11	11	604	0
	chr9	8434573	8443053	2	2	605	0
	chr4	59333311	59353083	10	10	606	0
	chr15	102224031	102242517	10	10	607	0
	chr16	21310841	21339857	9	9	608	0
	chr5	100994704	101017345	8	8	609	0
	chr19	10630041	10651770	7	7	610	0
	chr7	20401473	20416612	9	9	611	0
	chr15	98815809	98823904	3	3	612	0
	chr6	29378124	29390310	4	4	613	0
	chr18	5123406	5148560	8	8	614	0
	chr14	31425609	31467726	12	12	615	0
	chr7	26052772	26069536	7	7	616	0
	chr15	25692170	25709339	8	8	617	0
	chr2	20861527	20893485	14	14	618	0
	chr12	113815001	113837416	10	10	619	0
	chr19	6117013	6140683	8	8	620	0
	chr18	34658163	34679695	6	6	621	0
	chr7	25170344	25186627	6	6	622	0
	chr7	89128904	89153605	16	16	623	0
	chr15	98697725	98712241	6	6	624	0
	chr2	152495632	152533298	10	10	625	0
	chr11	78878767	78909234	10	10	626	0
	chr1	153523912	153552780	11	11	627	0
	chr17	15945870	15967192	7	7	628	0
	chr6	87788483	87825539	12	12	629	0
	chr1	34165849	34207354	15	15	630	0
	chr3	5211136	5238075	12	12	631	0
	chr8	123009813	123043380	11	11	632	0
	chr15	52932808	52970737	12	12	633	0
	chr5	114403207	114446464	12	12	634	0
	chr2	27527401	27570700	9	9	635	0
	chr12	114238389	114281622	11	11	636	0
	chr7	16985898	16999821	3	3	637	0
	chr9	22188246	22216121	6	6	638	0
	chr9	102528775	102553042	11	11	639	0
	chr1	90999237	91030373	15	15	640	0
	chr8	4214139	4259586	10	10	641	0
	chr19	34246058	34286810	7	7	642	0
	chr12	70537912	70575268	10	10	643	0
	chr17	25910936	25946300	6	6	644	0
	chr2	38841976	38867202	9	9	645	0
	chr1	180971514	180991746	11	11	646	0
	chr10	81004565	81038257	9	9	647	0
	chr11	119789726	119817218	15	15	648	0
	chr1	88419506	88429532	6	6	649	0
	chr7	120277438	120294978	7	7	650	0
	chr5	32035273	32069615	9	9	651	0
	chr2	156880729	156904445	12	12	652	0
	chr15	74532252	74554109	5	5	653	0
	chr16	45837195	45849646	4	4	654	0
	chr10	67589135	67631762	11	11	655	0
	chr15	99405195	99426223	11	11	656	0
	chr3	108813096	108862742	14	14	657	0
	chr7	17489002	17509775	12	12	658	0
	chr14	21884963	21920865	11	11	659	0
	chr7	125624218	125638189	8	8	660	0
	chr2	156543748	156567102	13	13	661	0
	chr17	27268103	27297939	9	9	662	0
	chr9	21551874	21573283	10	10	663	0
	chr19	10251615	10278227	5	5	664	0
	chr5	124889146	124903033	7	7	665	0
	chr6	89291731	89314261	11	11	666	0
	chr18	35110539	35118558	6	6	667	0
	chr2	90894337	90910130	6	6	668	0
	chr6	17257435	17272313	9	9	669	0
	chr2	25974549	26003691	7	7	670	0
	chr15	62115428	62137363	9	9	671	0
	chr8	122729924	122754170	8	8	672	0
	chr17	35362153	35381970	10	10	673	0
	chr2	4463380	4484067	5	5	674	0
	chr3	37228781	37269853	13	13	675	0
	chr15	78259898	78280276	5	5	676	0
	chr2	131911143	131940870	11	11	677	0
	chr1	6262372	6280691	11	11	678	0
	chr2	152152268	152175997	8	8	679	0
	chr14	32197952	32219748	8	8	680	0
	chr15	102844790	102865268	6	6	681	0
	chr7	87910652	87948527	12	12	682	0
	chr12	8503029	8527601	9	9	683	0
	chr11	97046845	97071738	13	13	684	0
	chr11	78326001	78363963	10	10	685	0
	chr5	38935208	38953378	12	12	686	0
	chr5	5685476	5694109	3	3	687	0
	chr2	84459179	84491301	13	13	688	0
	chr6	135301891	135338450	14	14	689	0
	chr9	96673834	96700392	12	12	690	0
	chr2	167881565	167906954	10	10	691	0
	chr7	28258969	28276159	8	8	692	0
	chr17	64010650	64033806	9	9	693	0
	chr13	56677350	56713645	12	12	694	0
	chr17	87502394	87512764	7	7	695	0
	chr15	31150901	31158834	3	3	696	0
	chr8	74659338	74685442	15	15	697	0
	chr2	167198619	167228706	9	9	698	0
	chr11	102943115	102977946	9	9	699	0
	chr11	77577068	77607268	7	7	700	0
	chr12	16847744	16882255	14	14	701	0
	chr1	140225420	140253446	10	10	702	0
	chr19	7015264	7028930	4	4	703	0
	chr14	26179273	26199689	9	9	704	0
	chr11	8338851	8368424	9	9	705	0
	chr10	96079217	96098047	12	12	706	0
	chr15	77023547	77052646	9	9	707	0
	chr2	35333405	35369418	10	10	708	0
	chr8	124866162	124900151	12	12	709	0
	chr3	79683505	79707845	10	10	710	0
	chr10	60735696	60756681	10	10	711	0
	chr7	133935903	133952504	6	6	712	0
	chr6	7414302	7429559	5	5	713	0
	chr3	52845196	52869976	8	8	714	0
	chr17	25960864	25980971	7	7	715	0
	chr1	45344877	45375545	15	15	716	0
	chr2	26484164	26499936	4	4	717	0
	chr7	80739023	80764551	8	8	718	0
	chr7	52070598	52082203	4	4	719	0
	chr11	96601469	96652219	11	11	720	0
	chr11	61920274	61964488	14	14	721	0
	chr11	120478987	120504772	5	5	722	0
	chr10	119896542	119912387	9	9	723	0
	chr7	52956670	52973708	7	7	724	0
	chr11	83391144	83420544	10	10	725	0
	chr18	80828738	80858158	13	13	726	0
	chr5	31864313	31881407	7	7	727	0
	chr13	110475943	110506503	12	12	728	0
	chr18	52683868	52696814	7	7	729	0
	chr11	75212601	75235907	6	6	730	0
	chr10	79371616	79408244	9	9	731	0
	chr7	149657872	149671257	7	7	732	0
	chr5	107697859	107719123	7	7	733	0
	chr12	112903732	112951622	11	11	734	0
	chr17	24686524	24704364	7	7	735	0
	chr6	124854062	124881693	8	8	736	0
	chr12	8426091	8460321	12	12	737	0
	chr13	5859221	5871077	8	8	738	0
	chr4	86311646	86332421	8	8	739	0
	chr10	79712217	79733642	7	7	740	0
	chr11	62438522	62462481	9	9	741	0
	chr4	128711382	128759391	14	14	742	0
	chr15	37979852	38009119	12	12	743	0
	chr17	53706787	53736672	11	11	744	0
	chr9	62656877	62686805	10	10	745	0
	chr17	74283844	74300446	7	7	746	0
	chr10	61110995	61143161	9	9	747	0
	chr8	28199535	28220083	5	5	748	0
	chr8	107778854	107827838	9	9	749	0
	chr12	77634832	77664462	4	4	750	0
	chr15	103186706	103196738	9	9	751	0
	chr13	23830970	23854572	16	16	752	0
	chr4	131951846	131977815	12	12	753	0
	chr8	107863799	107879779	8	8	754	0
	chr16	65815657	65835462	8	8	755	0
	chr17	79738569	79756742	9	9	756	0
	chr4	82946080	82969912	7	7	757	0
	chr5	30149249	30188580	10	10	758	0
	chr8	111228418	111247308	13	13	759	0
	chr16	33916436	33951446	11	11	760	0
	chr14	32001883	32020183	10	10	761	0
	chr16	33860338	33891473	11	11	762	0
	chr19	46113567	46133819	9	9	763	0
	chr12	80590484	80635921	14	14	764	0
	chr10	126722288	126732130	5	5	765	0
	chr15	25551845	25582706	11	11	766	0
	chr1	122128642	122161680	10	10	767	0
	chr8	73277099	73300941	12	12	768	0
	chr7	25223074	25255931	11	11	769	0
	chr8	87549388	87565325	6	6	770	0
	chr5	145658724	145692985	9	9	771	0
	chr15	80084443	80094324	4	4	772	0
	chr2	168343260	168375470	9	9	773	0
	chr19	5988446	6017987	8	8	774	0
	chr4	150065911	150089392	8	8	775	0
	chr15	38620193	38662605	9	9	776	0
	chr15	59192672	59224104	7	7	777	0
	chr11	50478262	50497094	8	8	778	0
	chr15	81737411	81766897	8	8	779	0
	chr18	24254259	24280258	8	8	780	0
	chr15	96523705	96540579	5	5	781	0
	chr5	31997639	32018541	8	8	782	0
	chr6	4365308	4383215	10	10	783	0
	chr18	62141807	62179044	11	11	784	0
	chr9	6668422	6677328	4	4	785	0
	chr4	40648873	40672072	6	6	786	0
	chr19	7556545	7581277	10	10	787	0
	chr2	148223388	148242126	10	10	788	0
	chr18	80731543	80756734	10	10	789	0
	chr17	71338468	71351679	8	8	790	0
	chr11	60727124	60753337	8	8	791	0
	chr18	61040433	61061269	11	11	792	0
	chr1	185857247	185885602	16	16	793	0
	chr15	74823085	74832060	7	7	794	0
	chr13	94902084	94924970	11	11	795	0
	chr9	63503317	63527436	13	13	796	0
	chr5	136381305	136410256	14	14	797	0
	chr2	117917744	117942860	6	6	798	0
	chr11	75462790	75471806	5	5	799	0
	chr2	163622256	163650223	13	13	800	0
	chr8	88961645	88978379	9	9	801	0
	chr6	125418229	125448678	13	13	802	0
	chr11	117671446	117687482	4	4	803	0
	chr15	27849665	27885932	9	9	804	0
	chr4	109330224	109349742	5	5	805	0
	chr13	54691232	54723566	7	7	806	0
	chr17	47276407	47316486	10	10	807	0
	chr17	27070479	27093714	7	7	808	0
	chr16	33576313	33594567	10	10	809	0
	chr2	131374021	131387917	4	4	810	0
	chr5	99368384	99381592	9	9	811	0
	chr2	130226905	130256538	8	8	812	0
	chr17	31964896	31993312	11	11	813	0
	chr11	51754094	51782314	13	13	814	0
	chr17	75639311	75657373	9	9	815	0
	chr17	78599202	78626327	10	10	816	0
	chr6	8287313	8301593	11	11	817	0
	chr11	106331394	106364345	11	11	818	0
	chr7	52105523	52124848	8	8	819	0
	chrX	47933825	47973688	18	18	820	0
	chr11	93802240	93830056	7	7	821	0
	chr4	89174118	89195324	9	9	822	0
	chr15	76526756	76553524	6	6	823	0
	chr7	135667571	135698537	8	8	824	0
	chr17	24832873	24873781	12	12	825	0
	chr12	88111310	88142707	11	11	826	0
	chr4	43970811	43995160	15	15	827	0
	chr6	99381417	99401604	14	14	828	0
	chr19	8845688	8877092	8	8	829	0
	chr1	93697713	93721752	11	11	830	0
	chr4	149641264	149663543	11	11	831	0
	chr13	110406470	110461563	16	16	832	0
	chr12	114030560	114047861	7	7	833	0
	chr5	124457648	124482012	12	12	834	0
	chr2	132072089	132095581	9	9	835	0
	chr3	21834560	21863031	10	10	836	0
	chr8	34915989	34944275	14	14	837	0
	chr15	98591940	98610958	7	7	838	0
	chr12	71925781	71952809	10	10	839	0
	chr7	148620678	148641301	5	5	840	0
	chr8	109453436	109480772	8	8	841	0
	chr4	125763636	125791098	9	9	842	0
	chr18	5394920	5414064	8	8	843	0
	chr6	90305525	90322679	5	5	844	0
	chr10	127603274	127631878	11	11	845	0
	chr18	36816049	36851141	13	13	846	0
	chr16	45924668	45947387	12	12	847	0
	chr9	63806629	63846254	10	10	848	0
	chr11	22849436	22890853	9	9	849	0
	chr4	88770822	88794978	9	9	850	0
	chr8	73150779	73184037	11	11	851	0
	chr2	72119580	72156922	8	8	852	0
	chr12	111926606	111950119	7	7	853	0
	chr6	7794347	7808292	6	6	854	0
	chr5	140978864	140994011	7	7	855	0
	chr2	131832867	131856290	8	8	856	0
	chr3	68297789	68315763	6	6	857	0
	chr3	145539589	145568822	10	10	858	0
	chr15	72978002	72995968	10	10	859	0
	chr2	73423354	73447572	8	8	860	0
	chr11	94851044	94871757	7	7	861	0
	chr6	42490776	42533300	13	13	862	0
	chr2	6994086	7010702	8	8	863	0
	chr19	45122406	45133382	2	2	864	0
	chr2	37278367	37307919	4	4	865	0
	chr7	87331866	87352280	8	8	866	0
	chr11	119650963	119679438	13	13	867	0
	chr1	40881809	40912907	17	17	868	0
	chr8	26630229	26654836	12	12	869	0
	chr2	151782274	151805773	8	8	870	0
	chr2	92567221	92593963	9	9	871	0
	chr7	26022576	26036524	5	5	872	0
	chr12	85506716	85535591	8	8	873	0
	chr3	54275197	54294505	7	7	874	0
	chr11	76282378	76311708	11	11	875	0
	chr7	19662114	19681423	8	8	876	0
	chr3	87946644	87955326	5	5	877	0
	chr9	108022256	108047467	11	11	878	0
	chr15	75900054	75921637	8	8	879	0
	chr16	26582040	26627192	13	13	880	0
	chr3	89700084	89716960	5	5	881	0
	chr13	43354077	43382669	10	10	882	0
	chr15	56510534	56527331	5	5	883	0
	chr2	179759043	179778321	6	6	884	0
	chr17	35016417	35036458	8	8	885	0
	chr11	87974832	88000595	12	12	886	0
	chr6	101300589	101327628	10	10	887	0
	chr16	15983955	16013154	7	7	888	0
	chr10	21698587	21718499	5	5	889	0
	chr19	32366445	32397197	10	10	890	0
	chr4	134469368	134487104	6	6	891	0
	chr5	115769692	115809278	7	7	892	0
	chr14	70724694	70750649	7	7	893	0
	chr8	73987471	74022481	12	12	894	0
	chr12	31950363	31960143	5	5	895	0
	chr14	70904935	70919731	7	7	896	0
	chr4	129781410	129803861	9	9	897	0
	chr4	151552056	151567709	6	6	898	0
	chr11	106814407	106843688	8	8	899	0
	chr16	23979735	23990092	6	6	900	0
	chr5	141080276	141092973	5	5	901	0
	chrX	166412063	166446583	11	11	902	0
	chr5	138180113	138201314	8	8	903	0
	chr7	86399036	86433342	10	10	904	0
	chr1	107868445	107892279	10	10	905	0
	chr19	10113500	10134815	8	8	906	0
	chr3	90231171	90256023	13	13	907	0
	chr19	4113603	4135952	8	8	908	0
	chr3	95782733	95804961	8	8	909	0
	chr17	34724805	34744225	8	8	910	0
	chr7	117427541	117443950	5	5	911	0
	chr6	124704642	124719278	5	5	912	0
	chr5	140194289	140213269	9	9	913	0
	chr2	91887966	91899969	5	5	914	0
	chr1	33714715	33754354	9	9	915	0
	chr17	24277546	24306511	9	9	916	0
	chr5	77380992	77403962	6	6	917	0
	chr18	35249014	35280340	10	10	918	0
	chr13	81075736	81103379	11	11	919	0
	chr5	123773968	123796485	6	6	920	0
	chr2	4322914	4344994	9	9	921	0
	chr2	30499425	30515536	6	6	922	0
	chr17	3327117	3369096	15	15	923	0
	chr8	26310510	26334912	8	8	924	0
	chr16	30500351	30528211	8	8	925	0
	chr3	95964610	95978452	4	4	926	0
	chr11	105143314	105156708	7	7	927	0
	chr17	49567969	49596503	9	9	928	0
	chr7	112885646	112900434	4	4	929	0
	chr19	53083467	53118530	12	12	930	0
	chr15	59479518	59494859	5	5	931	0
	chr16	57415881	57429389	6	6	932	0
	chr17	80094367	80112887	12	12	933	0
	chr7	130241824	130274283	8	8	934	0
	chr2	143985472	143998282	5	5	935	0
	chr9	102875478	102913034	8	8	936	0
	chr18	78429382	78452781	5	5	937	0
	chr17	79927299	79947480	7	7	938	0
	chr6	137506848	137533723	12	12	939	0
	chr2	102780656	102799461	9	9	940	0
	chr2	31993094	32029895	10	10	941	0
	chr8	129443886	129470190	8	8	942	0
	chr2	116791800	116806643	6	6	943	0
	chr5	100842622	100858300	6	6	944	0
	chr5	122948619	122979366	6	6	945	0
	chr19	28718908	28754244	8	8	946	0
	chr11	113590844	113613451	7	7	947	0
	chr10	80592237	80609530	7	7	948	0
	chr7	73503709	73532940	12	12	949	0
	chr3	152171395	152186235	9	9	950	0
	chr15	98493166	98507644	3	3	951	0
	chr7	134376200	134403982	6	6	952	0
	chr19	47514671	47538812	6	6	953	0
	chr14	25993874	26010453	5	5	954	0
	chr8	79951976	79977991	16	16	955	0
	chr13	55565769	55588972	6	6	956	0
	chr16	4541714	4560490	10	10	957	0
	chr11	48889511	48922061	12	12	958	0
	chr11	104465767	104502847	10	10	959	0
	chr19	10762888	10783858	7	7	960	0
	chr12	70458406	70489374	7	7	961	0
	chr5	137577363	137591967	6	6	962	0
	chr15	95621641	95635889	5	5	963	0
	chr14	63741519	63753531	5	5	964	0
	chr17	27760210	27773568	3	3	965	0
	chr16	84698376	84722083	10	10	966	0
	chr13	55423128	55440327	5	5	967	0
	chr10	76187357	76197516	5	5	968	0
	chr6	85382225	85404867	11	11	969	0
	chr3	90052394	90070594	7	7	970	0
	chr17	35257967	35272363	5	5	971	0
	chr15	102341440	102351006	4	4	972	0
	chr8	109722330	109746108	8	8	973	0
	chr2	60739871	60763449	10	10	974	0
	chr15	102976353	103013573	14	14	975	0
	chr13	51941266	51954206	8	8	976	0
	chr11	102858142	102894259	8	8	977	0
	chr3	131435964	131467318	12	12	978	0
	chr12	52790878	52822589	8	8	979	0
	chr8	108118085	108141522	9	9	980	0
	chr15	40184656	40198944	10	10	981	0
	chr7	16628485	16642581	7	7	982	0
	chr15	36709903	36724012	5	5	983	0
	chr3	145312621	145319844	3	3	984	0
	chr12	71795962	71821475	8	8	985	0
	chr12	17729950	17757327	12	12	986	0
	chr1	39945264	39966142	8	8	987	0
	chr18	82686758	82704334	8	8	988	0
	chr6	88874459	88891939	10	10	989	0
	chr10	79849493	79869292	7	7	990	0
	chr15	88940575	88980442	8	8	991	0
	chr1	72014256	72061154	11	11	992	0
	chr11	70003310	70051723	12	12	993	0
	chr2	117723393	117743792	12	12	994	0
	chr4	53231961	53259066	9	9	995	0
	chr6	83373923	83407007	8	8	996	0
	chr9	13228493	13264720	14	14	997	0
	chr9	21125394	21142448	9	9	998	0
	chr3	37831371	37839214	3	3	999	0
	chr2	155048612	155074496	7	7	1000	0
	chr14	70039070	70065825	13	13	1001	0
	chr10	21547313	21560214	9	9	1002	0
	chr17	45922546	45935875	8	8	1003	0
	chr12	37835846	37851853	12	12	1004	0
	chr2	131512998	131547708	11	11	1005	0
	chr4	149601426	149617383	7	7	1006	0
	chr5	97222008	97236999	7	7	1007	0
	chr10	76994197	77018687	7	7	1008	0
	chr9	57474304	57504042	10	10	1009	0
	chr10	83850319	83885782	9	9	1010	0
	chr7	79643676	79665379	10	10	1011	0
	chr2	121272477	121282951	4	4	1012	0
	chr15	38304553	38322261	4	4	1013	0
	chr11	118882175	118917940	9	9	1014	0
	chr5	124979877	125003015	5	5	1015	0
	chr7	112770180	112799684	7	7	1016	0
	chr2	151732657	151747166	7	7	1017	0
	chr11	70376640	70400174	11	11	1018	0
	chr1	182938579	182950919	8	8	1019	0
	chr5	124926577	124938596	5	5	1020	0
	chr12	86933615	86957090	7	7	1021	0
	chr14	58363089	58380802	11	11	1022	0
	chr15	7809263	7840633	11	11	1023	0
	chr10	12578420	12613005	8	8	1024	0
	chr14	21647489	21667367	11	11	1025	0
	chr3	95675621	95709329	7	7	1026	0
	chr2	3136125	3161851	9	9	1027	0
	chr2	121973626	122006337	7	7	1028	0
	chr11	119836078	119852555	8	8	1029	0
	chr8	36008724	36028216	13	13	1030	0
	chr15	53160611	53178093	5	5	1031	0
	chr7	75095819	75118060	5	5	1032	0
	chr5	138220285	138229262	3	3	1033	0
	chr13	23515437	23557304	12	12	1034	0
	chr8	79997723	80019558	9	9	1035	0
	chr17	28369325	28394324	5	5	1036	0
	chr16	24932222	24961799	12	12	1037	0
	chr15	78809758	78818775	4	4	1038	0
	chr1	73994108	74015718	12	12	1039	0
	chr1	155146652	155180690	11	11	1040	0
	chr8	83381899	83403667	11	11	1041	0
	chr6	34813299	34827842	8	8	1042	0
	chr9	45635683	45658078	7	7	1043	0
	chr11	96830852	96839648	5	5	1044	0
	chr8	87356418	87382184	8	8	1045	0
	chr11	48666859	48688465	7	7	1046	0
	chr5	117566155	117586197	8	8	1047	0
	chr11	22730776	22760112	10	10	1048	0
	chr2	154198240	154235915	9	9	1049	0
	chr19	4149069	4175707	6	6	1050	0
	chr15	75672092	75692934	5	5	1051	0
	chr18	39462159	39485629	11	11	1052	0
	chr7	54353828	54370670	7	7	1053	0
	chr9	50531427	50559787	8	8	1054	0
	chr6	99418382	99446884	7	7	1055	0
	chr9	13291823	13310115	9	9	1056	0
	chr10	126415357	126428075	6	6	1057	0
	chr1	40493652	40505696	7	7	1058	0
	chr18	67529183	67555612	7	7	1059	0
	chr3	66011656	66040164	12	12	1060	0
	chr17	66115489	66133074	7	7	1061	0
	chr8	96695182	96719321	8	8	1062	0
	chr15	100936521	100976329	10	10	1063	0
	chr2	72834020	72888102	12	12	1064	0
	chr10	95162812	95174596	8	8	1065	0
	chr5	65860426	65883807	10	10	1066	0
	chr16	18233675	18249265	7	7	1067	0
	chr11	100272584	100287527	4	4	1068	0
	chr13	98009825	98020899	7	7	1069	0
	chr17	17737543	17763365	7	7	1070	0
	chr6	91197309	91217893	5	5	1071	0
	chr13	22112435	22142727	10	10	1072	0
	chr4	108804666	108823374	14	14	1073	0
	chr5	144309213	144346292	11	11	1074	0
	chr8	81725269	81746185	6	6	1075	0
	chr15	10676269	10701300	9	9	1076	0
	chr2	143729479	143756121	4	4	1077	0
	chr10	80781126	80798888	6	6	1078	0
	chr6	122481338	122522803	10	10	1079	0
	chr19	3322671	3353932	6	6	1080	0
	chr18	36669835	36685862	7	7	1081	0
	chr3	89000278	89037779	8	8	1082	0
	chr4	154507751	154529262	9	9	1083	0
	chr13	94745538	94769195	9	9	1084	0
	chr5	140267092	140274704	3	3	1085	0
	chr7	87533046	87549353	4	4	1086	0
	chr16	11008681	11025461	9	9	1087	0
	chr5	24501531	24536600	8	8	1088	0
	chr11	118277344	118300383	10	10	1089	0
	chr8	8642973	8659898	13	13	1090	0
	chr5	65827514	65845831	6	6	1091	0
	chr4	43038557	43060453	7	7	1092	0
	chr2	32536116	32550041	9	9	1093	0
	chr2	118338351	118375171	9	9	1094	0
	chr1	185729000	185765640	8	8	1095	0
	chr3	135333782	135354835	10	10	1096	0
	chr5	151856257	151873218	8	8	1097	0
	chr13	113229913	113257884	8	8	1098	0
	chrX	11642826	11668815	11	11	1099	0
	chr16	18406761	18426450	7	7	1100	0
	chr17	28600670	28623416	7	7	1101	0
	chr16	85887691	85901237	5	5	1102	0
	chr10	127927336	127939010	5	5	1103	0
	chrX	160802957	160833182	11	11	1104	0
	chr6	82701185	82724826	9	9	1105	0
	chr17	21609103	21626224	7	7	1106	0
	chr1	151944390	151962505	6	6	1107	0
	chr17	78713047	78738885	10	10	1108	0
	chr7	152122112	152132517	6	6	1109	0
	chr6	113639325	113647880	7	7	1110	0
	chr7	132616185	132644284	8	8	1111	0
	chr2	84555063	84582840	7	7	1112	0
	chr17	47731055	47748356	4	4	1113	0
	chr1	74433426	74444280	7	7	1114	0
	chr2	71368238	71382551	3	3	1115	0
	chr8	26572769	26582322	5	5	1116	0
	chr17	29468343	29485067	8	8	1117	0
	chr2	27268267	27298220	9	9	1118	0
	chr4	59201357	59219069	11	11	1119	0
	chr2	131030400	131036427	3	3	1120	0
	chr2	122522704	122544533	8	8	1121	0
	chr12	8364896	8393258	8	8	1122	0
	chr18	36885920	36904078	4	4	1123	0
	chr14	70495738	70516498	6	6	1124	0
	chr16	20412017	20426261	4	4	1125	0
	chr7	54093471	54103937	5	5	1126	0
	chr17	71634780	71660015	10	10	1127	0
	chr1	138570009	138595441	6	6	1128	0
	chr15	96113814	96118998	3	3	1129	0
	chr2	144089739	144106705	9	9	1130	0
	chr17	5841855	5849586	4	4	1131	0
	chr5	136426797	136439007	8	8	1132	0
	chr8	74094163	74116343	5	5	1133	0
	chr11	97163260	97177345	7	7	1134	0
	chr4	80554806	80568528	14	14	1135	0
	chr19	3903640	3912568	5	5	1136	0
	chr15	62030149	62054245	10	10	1137	0
	chr8	73891203	73906237	7	7	1138	0
	chr1	134182855	134195311	11	11	1139	0
	chr2	32198508	32218335	5	5	1140	0
	chr6	122751782	122776751	6	6	1141	0
	chr6	31165857	31171752	4	4	1142	0
	chr5	48303264	48329709	10	10	1143	0
	chr2	125352246	125375804	8	8	1144	0
	chr10	3187030	3228439	12	12	1145	0
	chr18	83071926	83087350	6	6	1146	0
	chr1	58709522	58734242	7	7	1147	0
	chr19	34623281	34631415	4	4	1148	0
	chr18	5161768	5187207	8	8	1149	0
	chr16	96036917	96066876	7	7	1150	0
	chr8	73421814	73431865	4	4	1151	0
	chr10	22896420	22925430	14	14	1152	0
	chr5	91305023	91329967	8	8	1153	0
	chr10	127519983	127534157	6	6	1154	0
	chr11	69714901	69735664	6	6	1155	0
	chr15	98747266	98764643	6	6	1156	0
	chr17	37183189	37207511	7	7	1157	0
	chr5	150205716	150219837	6	6	1158	0
	chr4	141153913	141166007	6	6	1159	0
	chr2	152452898	152465229	5	5	1160	0
	chr10	77069549	77090921	6	6	1161	0
	chr11	49046116	49064202	5	5	1162	0
	chr4	59812898	59841600	9	9	1163	0
	chr5	129514203	129528404	3	3	1164	0
	chr12	111829650	111847352	5	5	1165	0
	chr2	26292549	26314229	5	5	1166	0
	chr6	91663452	91688300	8	8	1167	0
	chr15	67007616	67011007	3	3	1168	0
	chr7	96659465	96672627	4	4	1169	0
	chr19	42147022	42174311	9	9	1170	0
	chr7	104913976	104942192	13	13	1171	0
	chr17	32245517	32258835	7	7	1172	0
	chr15	98860982	98865980	4	4	1173	0
	chr7	148349305	148358600	5	5	1174	0
	chr15	73251978	73265229	3	3	1175	0
	chr13	105235824	105266941	10	10	1176	0
	chr9	41609939	41624170	7	7	1177	0
	chr12	72976128	73000071	6	6	1178	0
	chr3	37296838	37319343	9	9	1179	0
	chr10	59809826	59819529	8	8	1180	0
	chr2	164280786	164295115	5	5	1181	0
	chr9	61216103	61226377	10	10	1182	0
	chr10	76664756	76678354	8	8	1183	0
	chr12	86527065	86545134	5	5	1184	0
	chr7	146452117	146494889	9	9	1185	0
	chr14	23628134	23647687	8	8	1186	0
	chr1	20989102	21004989	9	9	1187	0
	chr3	96067943	96081858	6	6	1188	0
	chr13	21802148	21827307	11	11	1189	0
	chr15	102023348	102038274	4	4	1190	0
	chrX	100799322	100818840	5	5	1191	0
	chr19	10173001	10187874	9	9	1192	0
	chr5	150424966	150444141	4	4	1193	0
	chr10	59725451	59747810	8	8	1194	0
	chr15	77228783	77243785	5	5	1195	0
	chr18	52718190	52730895	9	9	1196	0
	chr16	25377216	25408333	9	9	1197	0
	chr8	13614958	13625773	5	5	1198	0
	chr1	91449628	91477752	6	6	1199	0
	chr3	152132706	152151912	8	8	1200	0
	chr11	72655980	72668025	5	5	1201	0
	chr11	32118740	32126694	5	5	1202	0
	chr13	49393036	49417387	10	10	1203	0
	chr13	16104543	16115646	8	8	1204	0
	chr19	7270212	7291864	7	7	1205	0
	chr8	124413819	124433393	12	12	1206	0
	chr5	64671794	64692009	11	11	1207	0
	chr1	174420544	174450876	11	11	1208	0
	chr12	81466523	81486569	10	10	1209	0
	chr6	15670878	15693544	6	6	1210	0
	chr6	72586384	72610004	7	7	1211	0
	chr17	64145909	64154447	6	6	1212	0
	chr6	72459081	72470459	7	7	1213	0
	chr8	26707769	26731430	6	6	1214	0
	chr1	123252045	123276464	11	11	1215	0
	chr4	140829082	140843204	9	9	1216	0
	chr18	84254748	84263015	6	6	1217	0
	chr3	96397983	96408710	7	7	1218	0
	chr15	3656343	3677504	9	9	1219	0
	chr10	21118215	21146599	7	7	1220	0
	chr17	69569198	69581205	6	6	1221	0
	chr18	43660448	43682952	7	7	1222	0
	chr10	82641312	82661898	12	12	1223	0
	chr8	109023973	109054335	11	11	1224	0
	chr16	30063404	30070963	6	6	1225	0
	chr15	77074485	77089984	7	7	1226	0
	chr3	57290901	57315871	10	10	1227	0
	chr2	13463432	13478669	5	5	1228	0
	chr3	29996364	30020435	9	9	1229	0
	chr4	84146255	84171863	7	7	1230	0
	chr10	111007662	111037442	7	7	1231	0
	chr3	89763359	89768733	3	3	1232	0
	chr17	66450600	66474586	4	4	1233	0
	chr2	167171221	167183647	6	6	1234	0
	chr9	20682186	20702910	7	7	1235	0
	chr9	116276265	116293757	8	8	1236	0
	chr5	23950853	23960449	6	6	1237	0
	chr17	25888843	25895869	3	3	1238	0
	chr5	34856389	34878189	7	7	1239	0
	chr11	114530329	114549544	6	6	1240	0
	chr3	90313177	90360200	7	7	1241	0
	chr10	126938351	126981468	10	10	1242	0
	chr11	20748708	20779035	8	8	1243	0
	chr7	35090405	35107515	11	11	1244	0
	chr19	57052558	57087662	9	9	1245	0
	chr2	60527646	60541243	6	6	1246	0
	chr9	57268464	57287724	6	6	1247	0
	chr11	97883732	97899281	7	7	1248	0
	chr4	62390625	62400272	4	4	1249	0
	chr9	54484146	54497651	9	9	1250	0
	chr9	44205366	44226407	3	3	1251	0
	chr10	80118966	80139726	8	8	1252	0
	chr12	81352037	81371816	7	7	1253	0
	chr6	125363262	125383611	9	9	1254	0
	chr3	90013991	90035746	5	5	1255	0
	chr10	110943172	110953879	5	5	1256	0
	chr2	148005791	148023912	6	6	1257	0
	chr3	135084196	135102746	6	6	1258	0
	chr3	101963493	102008135	12	12	1259	0
	chr16	31189492	31210390	6	6	1260	0
	chr15	27396032	27420581	8	8	1261	0
	chr15	79634393	79664185	8	8	1262	0
	chr8	109768529	109785284	5	5	1263	0
	chr6	89808187	89831419	10	10	1264	0
	chr19	20459612	20477600	8	8	1265	0
	chr9	8134323	8140067	3	3	1266	0
	chr6	8014794	8028488	7	7	1267	0
	chr15	64135859	64145186	5	5	1268	0
	chr17	66075419	66089799	4	4	1269	0
	chr8	108374431	108384731	7	7	1270	0
	chr18	65122766	65150330	7	7	1271	0
	chr18	11050821	11059088	3	3	1272	0
	chr1	21060398	21069692	4	4	1273	0
	chr5	137748544	137756664	3	3	1274	0
	chr11	101017428	101035168	7	7	1275	0
	chr4	118100341	118110462	5	5	1276	0
	chr2	32817507	32822566	2	2	1277	0
	chr11	90081879	90094477	7	7	1278	0
	chr11	109657287	109679964	9	9	1279	0
	chr2	31101965	31119419	5	5	1280	0
	chr19	56885035	56899871	11	11	1281	0
	chr6	37812917	37821015	3	3	1282	0
	chr5	91180713	91208854	11	11	1283	0
	chr1	71798200	71818461	9	9	1284	0
	chr18	55062271	55070036	6	6	1285	0
	chr2	181316531	181336193	5	5	1286	0
	chr15	83035229	83054366	6	6	1287	0
	chr11	106640628	106656808	5	5	1288	0
	chr17	47131822	47147963	4	4	1289	0
	chr15	101004100	101021884	8	8	1290	0
	chr4	132595093	132613294	10	10	1291	0
	chr16	24727255	24739111	6	6	1292	0
	chr19	7114249	7141560	10	10	1293	0
	chr1	182760399	182781453	5	5	1294	0
	chr13	43307094	43339163	9	9	1295	0
	chr11	115873824	115903908	4	4	1296	0
	chr3	90270322	90294819	6	6	1297	0
	chr13	63341548	63359985	7	7	1298	0
	chr1	137581632	137595932	7	7	1299	0
	chr10	67000030	67012242	3	3	1300	0
	chr8	106544080	106552494	4	4	1301	0
	chr14	21514299	21527076	5	5	1302	0
	chr17	26275144	26289653	5	5	1303	0
	chr9	121614396	121630906	7	7	1304	0
	chr5	138596579	138613476	5	5	1305	0
	chr1	156882734	156903642	5	5	1306	0
	chr2	128510331	128524755	5	5	1307	0
	chr7	101076975	101091805	8	8	1308	0
	chr1	195226391	195245586	17	17	1309	0
	chr17	44779619	44814900	8	8	1310	0
	chr16	35490596	35509568	5	5	1311	0
	chr16	37671284	37687808	5	5	1312	0
	chr12	83339802	83360691	13	13	1313	0
	chr9	56260554	56269834	7	7	1314	0
	chr16	10776419	10786108	4	4	1315	0
	chr17	32160084	32179895	8	8	1316	0
	chr6	129130046	129138214	5	5	1317	0
	chr17	64048847	64070593	8	8	1318	0
	chr10	114817845	114825455	5	5	1319	0
	chr10	126360610	126372836	6	6	1320	0
	chr3	89070786	89086238	7	7	1321	0
	chr12	77467134	77474093	4	4	1322	0
	chr8	97290984	97311872	12	12	1323	0
	chr9	59381546	59392881	9	9	1324	0
	chr2	25049330	25066737	5	5	1325	0
	chr2	148680697	148687461	4	4	1326	0
	chr10	82607406	82627183	7	7	1327	0
	chr15	81077827	81102993	8	8	1328	0
	chr2	166887678	166897572	5	5	1329	0
	chr17	30130743	30144194	3	3	1330	0
	chr11	50244542	50255803	7	7	1331	0
	chr10	107037041	107073509	11	11	1332	0
	chr6	97756727	97781581	10	10	1333	0
	chr7	13610323	13623455	4	4	1334	0
	chr17	33947705	33961293	4	4	1335	0
	chr16	21376169	21404319	10	10	1336	0
	chr9	78325014	78336706	4	4	1337	0
	chr8	110013454	110029758	4	4	1338	0
	chr2	131212922	131227847	6	6	1339	0
	chr9	63590943	63605365	7	7	1340	0
	chr15	12040832	12051550	5	5	1341	0
	chr16	22065674	22077183	10	10	1342	0
	chr10	77872637	77892524	7	7	1343	0
	chr4	94267560	94288253	6	6	1344	0
	chr7	52765594	52785980	6	6	1345	0
	chr8	122232818	122240486	3	3	1346	0
	chr16	30821406	30836475	4	4	1347	0
	chr8	108267638	108295421	10	10	1348	0
	chr4	150272846	150301777	5	5	1349	0
	chr17	46835331	46850059	5	5	1350	0
	chr1	21027367	21044002	7	7	1351	0
	chr8	106863481	106883627	5	5	1352	0
	chr6	127819862	127840281	8	8	1353	0
	chr10	76085943	76113615	8	8	1354	0
	chr12	56547874	56575427	8	8	1355	0
	chr9	107527510	107546853	7	7	1356	0
	chr2	71478621	71494796	6	6	1357	0
	chr6	127979637	127996840	7	7	1358	0
	chr8	129258892	129291131	8	8	1359	0
	chr8	127803728	127817802	5	5	1360	0
	chr18	12268414	12291262	6	6	1361	0
	chr5	38575775	38613584	9	9	1362	0
	chr9	9091671	9113855	10	10	1363	0
	chr7	109045038	109057309	3	3	1364	0
	chr6	37607529	37623723	3	3	1365	0
	chr5	116867442	116873195	5	5	1366	0
	chr3	94907392	94922297	8	8	1367	0
	chr3	103593408	103615528	8	8	1368	0
	chr15	53090211	53121511	7	7	1369	0
	chr18	4980657	5015076	12	12	1370	0
	chr4	106500538	106532732	6	6	1371	0
	chr2	13359394	13379315	7	7	1372	0
	chr16	91961292	91970554	5	5	1373	0
	chr9	87616130	87628057	6	6	1374	0
	chr6	108608862	108627404	8	8	1375	0
	chr13	41526909	41554888	8	8	1376	0
	chr4	129488706	129500993	6	6	1377	0
	chr8	124663626	124681267	8	8	1378	0
	chr3	151774375	151790720	7	7	1379	0
	chr11	19730067	19749572	6	6	1380	0
	chr2	152221428	152240291	5	5	1381	0
	chr3	95086611	95100403	6	6	1382	0
	chr2	174153025	174170146	5	5	1383	0
	chr19	12538026	12562886	13	13	1384	0
	chr1	137740721	137760290	5	5	1385	0
	chr2	150821301	150834970	6	6	1386	0
	chr5	65046145	65069230	5	5	1387	0
	chr18	12802007	12813981	6	6	1388	0
	chr2	156301748	156317903	9	9	1389	0
	chr6	28424093	28437379	7	7	1390	0
	chr2	167642446	167661810	5	5	1391	0
	chr9	108586367	108608314	8	8	1392	0
	chr3	143860354	143868934	7	7	1393	0
	chr17	64194593	64213542	4	4	1394	0
	chr5	33678650	33694919	7	7	1395	0
	chr8	4313131	4326589	6	6	1396	0
	chr17	35291746	35302213	4	4	1397	0
	chr13	102487752	102506594	8	8	1398	0
	chr5	139455509	139471859	6	6	1399	0
	chr17	73411767	73433363	9	9	1400	0
	chr10	77921454	77933573	7	7	1401	0
	chr18	39641384	39650951	10	10	1402	0
	chr14	35110025	35131900	9	9	1403	0
	chr17	57129868	57151250	6	6	1404	0
	chr8	80036118	80045273	5	5	1405	0
	chr10	116582381	116589677	5	5	1406	0
	chr10	95007210	95027276	9	9	1407	0
	chr5	147644878	147658522	3	3	1408	0
	chr3	60191807	60216632	8	8	1409	0
	chr5	149805300	149818936	5	5	1410	0
	chr3	68843591	68851624	7	7	1411	0
	chr15	38106273	38130023	7	7	1412	0
	chr16	31589645	31609638	5	5	1413	0
	chr15	31176178	31193844	7	7	1414	0
	chrX	7709480	7722641	3	3	1415	0
	chr10	118426313	118452375	9	9	1416	0
	chr8	108650757	108669041	5	5	1417	0
	chr12	114378963	114395064	9	9	1418	0
	chr1	196757048	196788750	9	9	1419	0
	chr4	151362975	151383261	5	5	1420	0
	chr4	100965318	100992923	8	8	1421	0
	chr10	115697941	115704426	4	4	1422	0
	chr18	52788801	52810196	9	9	1423	0
	chr17	24662236	24667481	4	4	1424	0
	chr15	58076575	58090727	4	4	1425	0
	chr3	88129164	88143083	5	5	1426	0
	chr6	97153836	97173228	10	10	1427	0
	chr4	53398502	53431030	8	8	1428	0
	chr13	78336995	78347442	9	9	1429	0
	chr16	17797764	17810425	6	6	1430	0
	chr3	51357085	51368764	6	6	1431	0
	chr11	75148377	75169474	8	8	1432	0
	chr4	140856326	140866906	8	8	1433	0
	chr18	5509853	5522877	10	10	1434	0
	chr11	51420199	51449395	6	6	1435	0
	chr3	107644143	107667337	8	8	1436	0
	chr19	41322800	41344597	5	5	1437	0
	chr5	53981737	53989278	6	6	1438	0
	chr7	134904480	134920749	4	4	1439	0
	chr1	16091918	16097072	4	4	1440	0
	chr19	55942481	55952429	8	8	1441	0
	chr2	126056139	126077930	10	10	1442	0
	chr10	92749995	92772989	5	5	1443	0
	chr5	64892385	64926894	12	12	1444	0
	chr4	147412858	147419952	3	3	1445	0
	chr18	75644017	75662728	8	8	1446	0
	chr9	108462965	108480819	6	6	1447	0
	chr19	47582987	47612806	7	7	1448	0
	chr17	27335994	27344482	6	6	1449	0
	chr2	113214731	113239824	11	11	1450	0
	chr7	87301932	87317592	9	9	1451	0
	chr5	74875358	74889341	9	9	1452	0
	chr11	94731118	94743152	5	5	1453	0
	chr8	121936965	121964663	8	8	1454	0
	chr13	13631328	13668999	7	7	1455	0
	chr13	41416704	41434642	9	9	1456	0
	chr4	135425258	135439901	6	6	1457	0
	chr8	67204266	67213853	7	7	1458	0
	chr17	80220757	80239614	8	8	1459	0
	chr8	124471570	124480108	6	6	1460	0
	chr11	45928165	45940774	7	7	1461	0
	chr6	66846786	66863077	8	8	1462	0
	chr2	154392656	154398916	5	5	1463	0
	chr14	35302278	35322103	7	7	1464	0
	chr7	152289911	152298059	6	6	1465	0
	chr11	100918805	100931646	5	5	1466	0
	chr2	31790310	31809619	7	7	1467	0
	chr14	32581327	32600355	9	9	1468	0
	chr3	107889170	107899194	2	2	1469	0
	chr6	124431391	124443870	7	7	1470	0
	chr11	44430449	44437996	6	6	1471	0
	chr6	17297373	17309839	8	8	1472	0
	chr2	4238674	4263538	9	9	1473	0
	chr18	36434009	36447183	4	4	1474	0
	chr7	91474908	91489548	9	9	1475	0
	chr11	61411630	61434128	8	8	1476	0
	chr3	58109937	58146417	10	10	1477	0
	chr12	70596840	70618283	11	11	1478	0
	chr2	91076896	91105570	6	6	1479	0
	chr8	125545619	125566706	7	7	1480	0
	chr19	12069477	12088150	8	8	1481	0
	chr11	120434952	120443220	4	4	1482	0
	chr17	66701180	66714772	6	6	1483	0
	chr5	74924501	74933751	5	5	1484	0
	chr19	29716191	29734716	8	8	1485	0
	chr2	30599148	30615067	6	6	1486	0
	chr8	10991329	11009298	7	7	1487	0
	chr14	22640678	22652069	5	5	1488	0
	chr19	40536206	40553144	6	6	1489	0
	chr18	9721555	9743622	10	10	1490	0
	chr7	119154445	119173139	5	5	1491	0
	chr19	10087535	10099826	7	7	1492	0
	chr10	126499938	126507174	4	4	1493	0
	chr16	44136363	44149709	6	6	1494	0
	chr6	72823486	72850262	7	7	1495	0
	chr13	103685481	103695675	6	6	1496	0
	chr1	34082923	34104614	8	8	1497	0
	chr15	99163879	99174588	4	4	1498	0
	chr7	133765558	133773063	4	4	1499	0
	chr4	53194282	53218630	6	6	1500	0
	chr2	164682429	164705674	5	5	1501	0
	chr3	79722641	79753059	8	8	1502	0
	chr17	24334247	24357487	4	4	1503	0
	chr10	6223017	6239976	9	9	1504	0
	chr9	78351132	78375825	8	8	1505	0
	chr8	18723945	18741185	7	7	1506	0
	chr4	57740522	57757076	10	10	1507	0
	chr15	100234372	100253960	6	6	1508	0
	chr8	32938389	32956247	10	10	1509	0
	chr14	76868102	76882531	5	5	1510	0
	chr11	115988886	116003924	5	5	1511	0
	chr11	72605436	72621337	4	4	1512	0
	chr8	87180654	87189181	5	5	1513	0
	chr3	123023611	123042096	13	13	1514	0
	chr11	16690683	16718772	10	10	1515	0
	chr8	10961782	10978296	6	6	1516	0
	chr8	11550584	11558608	4	4	1517	0
	chr9	43551426	43567548	5	5	1518	0
	chr14	41749093	41780814	7	7	1519	0
	chr5	147032318	147062829	7	7	1520	0
	chr8	47824164	47839425	5	5	1521	0
	chr3	58219356	58226658	3	3	1522	0
	chr4	155206489	155225374	9	9	1523	0
	chr6	88910873	88922336	6	6	1524	0
	chr5	122734032	122749693	5	5	1525	0
	chrX	71489072	71500548	6	6	1526	0
	chr15	74876677	74893468	8	8	1527	0
	chr5	112748906	112756346	5	5	1528	0
	chr15	99328701	99341060	6	6	1529	0
	chr1	74283468	74295971	3	3	1530	0
	chr16	20717500	20733284	3	3	1531	0
	chr7	108436329	108463329	10	10	1532	0
	chr3	95530293	95543303	5	5	1533	0
	chr6	86421958	86437990	8	8	1534	0
	chr5	53927498	53935262	4	4	1535	0
	chr19	42218635	42226260	5	5	1536	0
	chr11	102993795	103006742	6	6	1537	0
	chr11	50436543	50457525	8	8	1538	0
	chr17	35834676	35841980	3	3	1539	0
	chr8	124532267	124546120	11	11	1540	0
	chr2	5529524	5539919	9	9	1541	0
	chrX	10291812	10307278	5	5	1542	0
	chr11	53111466	53122927	4	4	1543	0
	chr15	78858607	78868648	3	3	1544	0
	chr11	62352354	62372843	4	4	1545	0
	chr9	106331959	106357764	8	8	1546	0
	chr11	35645140	35657020	6	6	1547	0
	chr15	59654373	59676915	6	6	1548	0
	chr8	73796032	73808893	9	9	1549	0
	chr1	62810190	62825321	11	11	1550	0
	chr3	27504579	27525003	9	9	1551	0
	chr12	110651683	110664077	6	6	1552	0
	chr6	146673865	146704580	10	10	1553	0
	chr9	50863445	50870079	5	5	1554	0
	chr13	21870860	21880060	7	7	1555	0
	chr7	56501177	56508235	3	3	1556	0
	chr11	83875454	83894304	9	9	1557	0
	chr3	89664966	89684484	8	8	1558	0
	chr15	27919436	27937059	5	5	1559	0
	chr19	10675045	10680988	3	3	1560	0
	chr2	130850754	130866977	6	6	1561	0
	chr8	131203984	131213905	3	3	1562	0
	chr17	47809623	47832208	4	4	1563	0
	chr11	59468709	59478938	7	7	1564	0
	chr19	21718240	21738452	5	5	1565	0
	chr1	137652338	137669030	5	5	1566	0
	chr2	92264164	92278056	8	8	1567	0
	chr9	45820492	45841065	9	9	1568	0
	chr2	167448866	167460331	5	5	1569	0
	chr7	105706420	105734334	7	7	1570	0
	chr2	27174147	27192784	9	9	1571	0
	chr11	115816781	115831992	5	5	1572	0
	chr9	6374084	6379658	3	3	1573	0
	chr13	55609002	55614222	2	2	1574	0
	chr15	38764397	38783440	5	5	1575	0
	chr11	3231292	3248898	4	4	1576	0
	chr18	43592531	43599354	5	5	1577	0
	chr4	133658671	133688737	6	6	1578	0
	chr3	152214152	152231685	8	8	1579	0
	chr15	75434006	75447339	5	5	1580	0
	chr7	31337196	31347798	3	3	1581	0
	chr5	75270874	75300650	11	11	1582	0
	chr17	14662190	14684449	10	10	1583	0
	chr9	54651808	54669047	6	6	1584	0
	chrX	71514529	71527832	6	6	1585	0
	chr7	109113685	109123428	5	5	1586	0
	chr5	114077084	114085090	4	4	1587	0
	chr17	4994063	5000046	4	4	1588	0
	chr17	34161571	34168352	4	4	1589	0
	chr7	119474585	119486242	7	7	1590	0
	chr2	109244264	109260672	8	8	1591	0
	chr1	82278483	82287225	5	5	1592	0
	chr16	95923692	95950855	5	5	1593	0
	chr2	157272823	157283098	6	6	1594	0
	chr7	71420692	71434479	5	5	1595	0
	chr5	33993705	34000875	3	3	1596	0
	chr15	84803977	84826236	10	10	1597	0
	chr17	35857763	35889475	7	7	1598	0
	chr2	152673392	152691404	8	8	1599	0
	chr11	120794386	120820008	6	6	1600	0
	chr5	143724191	143731158	2	2	1601	0
	chr11	61889266	61901228	6	6	1602	0
	chr9	21528249	21535361	6	6	1603	0
	chr4	155135060	155158571	9	9	1604	0
	chr18	85018282	85050530	10	10	1605	0
	chr13	104806308	104831674	7	7	1606	0
	chr2	156072476	156104268	11	11	1607	0
	chr2	128557503	128584222	9	9	1608	0
	chr1	88383844	88401610	5	5	1609	0
	chr15	76486631	76509434	8	8	1610	0
	chr6	51111559	51127803	8	8	1611	0
	chr5	44171367	44199572	9	9	1612	0
	chr15	6337266	6342095	3	3	1613	0
	chr2	60646181	60668754	8	8	1614	0
	chr8	114060749	114080955	5	5	1615	0
	chr8	118280188	118306929	8	8	1616	0
	chr14	48740202	48754489	10	10	1617	0
	chr6	34730522	34747622	6	6	1618	0
	chr11	120645332	120661980	4	4	1619	0
	chr3	59082710	59116552	9	9	1620	0
	chr8	49018620	49047638	8	8	1621	0
	chr4	104873753	104899825	9	9	1622	0
	chr11	29580085	29605499	6	6	1623	0
	chr19	5871155	5878404	4	4	1624	0
	chr7	142797057	142805115	4	4	1625	0
	chr2	29725516	29745729	4	4	1626	0
	chr9	117156255	117162733	4	4	1627	0
	chr15	8394022	8401622	4	4	1628	0
	chr15	62397835	62415849	5	5	1629	0
	chr16	20610600	20630119	5	5	1630	0
	chr6	145709403	145744674	13	13	1631	0
	chr4	131901153	131909320	4	4	1632	0
	chr7	134507230	134537512	6	6	1633	0
	chr2	4398117	4425783	10	10	1634	0
	chr2	25110753	25127510	4	4	1635	0
	chr7	3644973	3658063	4	4	1636	0
	chr15	66625194	66654978	7	7	1637	0
	chr18	35340450	35356031	6	6	1638	0
	chr10	85559294	85589767	7	7	1639	0
	chr13	54786379	54795897	6	6	1640	0
	chr1	138022830	138036969	11	11	1641	0
	chr11	20531640	20551196	5	5	1642	0
	chr2	30917685	30932857	4	4	1643	0
	chr2	130099768	130116826	4	4	1644	0
	chr5	137429297	137444019	8	8	1645	0
	chr9	108241818	108250415	4	4	1646	0
	chr7	28003583	28018606	6	6	1647	0
	chr12	86104113	86125848	8	8	1648	0
	chr15	58886330	58913201	8	8	1649	0
	chr4	55541008	55554410	6	6	1650	0
	chr5	137774356	137793511	5	5	1651	0
	chr16	55631968	55639780	5	5	1652	0
	chr17	21669383	21675247	5	5	1653	0
	chr4	11893295	11918202	8	8	1654	0
	chr16	55814935	55822541	3	3	1655	0
	chr10	24988264	24996800	7	7	1656	0
	chr15	5065946	5076866	4	4	1657	0
	chr19	10005697	10029463	6	6	1658	0
	chr19	34327039	34343820	6	6	1659	0
	chr5	32084041	32107682	6	6	1660	0
	chr8	49060394	49076659	5	5	1661	0
	chr1	45529790	45559044	9	9	1662	0
	chr10	85758868	85777075	8	8	1663	0
	chr2	165142360	165152378	5	5	1664	0
	chr11	50182734	50193861	7	7	1665	0
	chr3	89576244	89600424	5	5	1666	0
	chr8	126407088	126412492	4	4	1667	0
	chr8	35581632	35594604	11	11	1668	0
	chr19	5337839	5346329	4	4	1669	0
	chr16	22838811	22858162	7	7	1670	0
	chr15	103209453	103224551	4	4	1671	0
	chr1	41190509	41199582	4	4	1672	0
	chr5	66969614	66995090	8	8	1673	0
	chr11	86164694	86195730	8	8	1674	0
	chr2	164595015	164611641	7	7	1675	0
	chr6	37220277	37233743	6	6	1676	0
	chr2	180436544	180445162	4	4	1677	0
	chr7	140304512	140324173	5	5	1678	0
	chr10	33904544	33926784	7	7	1679	0
	chr5	139848019	139865473	5	5	1680	0
	chr3	104850991	104861689	5	5	1681	0
	chr5	75438564	75443518	5	5	1682	0
	chr4	154937183	154956901	6	6	1683	0
	chr18	80658458	80666965	6	6	1684	0
	chr1	108291617	108304779	8	8	1685	0
	chr5	119009824	119024813	5	5	1686	0
	chr7	75162320	75171376	4	4	1687	0
	chr5	113584019	113594461	9	9	1688	0
	chr11	94183015	94191787	7	7	1689	0
	chr8	124509081	124519555	7	7	1690	0
	chr5	34908204	34925722	6	6	1691	0
	chrX	130209319	130224679	5	5	1692	0
	chr2	180315948	180335217	5	5	1693	0
	chr5	122150582	122171460	5	5	1694	0
	chr3	51200683	51221983	4	4	1695	0
	chr16	15239072	15254293	3	3	1696	0
	chr15	71684152	71700778	7	7	1697	0
	chr14	34060173	34067142	5	5	1698	0
	chr3	94216696	94229765	8	8	1699	0
	chr12	105280053	105304465	12	12	1700	0
	chr7	141415382	141428786	7	7	1701	0
	chr12	101425179	101449087	6	6	1702	0
	chr3	89883142	89889784	6	6	1703	0
	chr14	32232789	32249071	8	8	1704	0
	chr7	127021853	127039542	5	5	1705	0
	chr3	37857120	37878281	6	6	1706	0
	chr15	53507852	53521624	4	4	1707	0
	chr15	5094078	5106118	5	5	1708	0
	chr13	54398540	54419543	5	5	1709	0
	chr19	41549862	41570864	6	6	1710	0
	chr15	58242495	58249417	4	4	1711	0
	chr2	32174039	32185435	4	4	1712	0
	chr9	120479660	120491683	4	4	1713	0
	chr19	5088710	5118242	4	4	1714	0
	chr1	89072726	89083605	4	4	1715	0
	chr8	36650997	36662869	6	6	1716	0
	chr7	125247644	125259279	6	6	1717	0
	chr15	31116931	31126951	3	3	1718	0
	chr8	130882589	130887557	3	3	1719	0
	chr16	91546876	91558320	8	8	1720	0
	chr3	86917018	86923838	4	4	1721	0
	chr9	102736956	102747881	5	5	1722	0
	chr15	79990219	80010582	5	5	1723	0
	chr16	32858879	32878436	5	5	1724	0
	chr2	32274632	32292943	5	5	1725	0
	chr9	36855720	36869404	4	4	1726	0
	chr15	27949639	27956102	3	3	1727	0
	chr5	114320708	114332963	5	5	1728	0
	chr18	82906484	82920544	4	4	1729	0
	chr8	86760362	86780974	5	5	1730	0
	chr17	87842184	87859360	7	7	1731	0
	chr7	135381747	135391810	5	5	1732	0
	chr4	109132933	109156818	6	6	1733	0
	chr1	162448874	162481848	9	9	1734	0
	chrX	20439843	20451245	4	4	1735	0
	chr5	30950590	30969527	5	5	1736	0
	chr13	48949078	48973880	6	6	1737	0
	chr12	109542699	109548520	3	3	1738	0
	chr17	36394614	36408556	3	3	1739	0
	chr9	42069850	42081653	4	4	1740	0
	chr12	7966930	7985092	7	7	1741	0
	chr2	25212378	25227419	3	3	1742	0
	chr1	154516183	154534820	8	8	1743	0
	chr3	88895267	88906658	4	4	1744	0
	chr15	5483366	5492003	5	5	1745	0
	chr3	36437383	36451743	7	7	1746	0
	chr1	38343274	38362848	6	6	1747	0
	chr2	148498000	148507186	5	5	1748	0
	chr15	57966374	57977531	7	7	1749	0
	chr2	13496453	13505333	6	6	1750	0
	chr19	43741485	43749782	5	5	1751	0
	chr13	49437185	49458303	6	6	1752	0
	chr13	41739012	41771715	7	7	1753	0
	chr9	42905640	42915912	5	5	1754	0
	chr5	36314368	36325070	6	6	1755	0
	chr3	103711426	103726243	5	5	1756	0
	chr3	107133302	107138061	3	3	1757	0
	chr2	3190953	3201747	7	7	1758	0
	chr3	87562994	87572737	6	6	1759	0
	chr15	58379439	58410574	8	8	1760	0
	chr5	74676996	74699006	10	10	1761	0
	chr5	139727875	139734376	5	5	1762	0
	chr9	23107813	23120157	9	9	1763	0
	chr11	53318348	53342707	4	4	1764	0
	chr9	123022182	123060279	6	6	1765	0
	chr1	162124696	162143316	5	5	1766	0
	chr11	68260652	68291168	7	7	1767	0
	chr2	32390364	32405715	6	6	1768	0
	chr10	67208802	67223321	5	5	1769	0
	chr6	55342774	55362711	8	8	1770	0
	chr2	131005336	131016711	6	6	1771	0
	chr9	58092182	58101269	4	4	1772	0
	chr11	30166772	30192728	8	8	1773	0
	chr12	55935032	55963606	7	7	1774	0
	chr15	82168680	82185050	5	5	1775	0
	chr16	20490926	20518724	5	5	1776	0
	chr10	78164485	78186547	6	6	1777	0
	chr12	31741276	31753726	6	6	1778	0
	chr15	58211034	58218038	5	5	1779	0
	chr4	128925386	128945932	10	10	1780	0
	chr7	119938252	119968983	5	5	1781	0
	chr13	96378125	96388186	6	6	1782	0
	chr16	30364566	30390574	5	5	1783	0
	chr10	60593585	60610072	6	6	1784	0
	chr11	69136691	69154417	4	4	1785	0
	chr15	78882493	78905853	5	5	1786	0
	chr13	97439489	97457307	6	6	1787	0
	chr3	104592457	104597937	5	5	1788	0
	chr8	86118236	86132340	5	5	1789	0
	chr12	81211482	81217021	4	4	1790	0
	chr11	3435728	3443414	3	3	1791	0
	chr1	93136726	93154177	5	5	1792	0
	chr19	4036516	4046428	5	5	1793	0
	chr7	134984859	134995004	4	4	1794	0
	chr8	128133298	128148010	3	3	1795	0
	chr4	132568198	132581738	9	9	1796	0
	chr7	120307950	120316485	6	6	1797	0
	chr15	76730576	76736530	3	3	1798	0
	chr6	108394954	108407954	7	7	1799	0
	chr15	73467340	73476520	6	6	1800	0
	chr4	13712395	13727055	6	6	1801	0
	chr7	134338922	134352903	4	4	1802	0
	chr7	4866928	4877646	3	3	1803	0
	chr18	68277152	68300303	6	6	1804	0
	chr15	34264838	34281717	6	6	1805	0
	chr16	38694870	38713230	7	7	1806	0
	chr9	87985001	87998560	10	10	1807	0
	chr9	99331141	99347433	5	5	1808	0
	chr10	117147618	117158447	4	4	1809	0
	chr10	79304168	79316657	5	5	1810	0
	chr1	151991994	152012758	7	7	1811	0
	chr10	67549631	67570151	8	8	1812	0
	chr5	20674757	20694634	6	6	1813	0
	chr2	131079361	131090681	4	4	1814	0
	chr15	73074137	73079219	3	3	1815	0
	chr1	92730223	92739897	5	5	1816	0
	chr18	69751284	69758744	6	6	1817	0
	chr19	61016559	61031626	7	7	1818	0
	chr16	57747220	57754978	6	6	1819	0
	chr17	29169274	29186007	4	4	1820	0
	chr2	30679041	30703381	6	6	1821	0
	chr2	112208005	112231761	5	5	1822	0
	chr3	121130247	121152762	7	7	1823	0
	chr7	5003258	5014616	3	3	1824	0
	chr12	33829556	33839220	5	5	1825	0
	chr10	58787061	58798100	7	7	1826	0
	chr2	131728376	131738797	5	5	1827	0
	chr5	145890263	145901093	3	3	1828	0
	chr4	108504530	108520625	4	4	1829	0
	chr1	193885196	193900809	5	5	1830	0
	chr19	55867135	55882959	8	8	1831	0
	chr18	14045210	14059515	10	10	1832	0
	chr5	33361068	33367621	5	5	1833	0
	chr5	136471111	136495955	8	8	1834	0
	chr16	10835297	10857257	5	5	1835	0
	chr8	35195169	35217835	5	5	1836	0
	chr4	147308354	147315458	5	5	1837	0
	chr9	45980699	45996924	6	6	1838	0
	chr9	25052089	25061946	3	3	1839	0
	chr17	45817866	45832505	5	5	1840	0
	chr10	74567310	74592272	11	11	1841	0
	chr15	76149725	76161314	4	4	1842	0
	chr15	81632521	81642517	6	6	1843	0
	chr2	131581783	131599909	7	7	1844	0
	chr3	65746358	65762446	4	4	1845	0
	chr12	60162241	60179475	5	5	1846	0
	chr11	102434875	102443647	6	6	1847	0
	chr2	167311655	167329108	5	5	1848	0
	chr8	35816162	35828888	9	9	1849	0
	chr18	78135564	78150307	4	4	1850	0
	chr15	79347089	79360809	3	3	1851	0
	chr1	136302789	136316602	3	3	1852	0
	chr2	164630241	164658827	5	5	1853	0
	chr5	117806698	117813839	6	6	1854	0
	chr9	92161053	92177753	6	6	1855	0
	chr4	57965564	57969878	3	3	1856	0
	chr9	55937872	55956011	8	8	1857	0
	chr11	67394896	67414103	7	7	1858	0
	chr15	73010797	73017238	4	4	1859	0
	chr8	77607520	77618829	6	6	1860	0
	chr9	31088213	31104093	5	5	1861	0
	chr13	48640936	48647888	6	6	1862	0
	chr7	79721557	79739590	8	8	1863	0
	chr12	106781737	106801530	6	6	1864	0
	chr8	130541138	130557655	6	6	1865	0
	chr17	56721298	56726840	4	4	1866	0
	chr15	98521344	98545029	9	9	1867	0
	chr2	157193648	157204283	7	7	1868	0
	chr5	53817018	53828873	4	4	1869	0
	chr4	53451476	53466920	8	8	1870	0
	chr17	16189314	16213708	9	9	1871	0
	chr4	102168779	102187614	7	7	1872	0
	chr8	70696040	70715805	8	8	1873	0
	chr11	69566828	69580713	7	7	1874	0
	chr12	11270898	11280479	5	5	1875	0
	chr11	76098454	76105954	4	4	1876	0
	chr17	88457785	88466422	4	4	1877	0
	chr15	9000386	9016968	4	4	1878	0
	chr17	25321108	25326577	4	4	1879	0
	chr10	41270951	41296862	8	8	1880	0
	chr15	89140944	89153782	4	4	1881	0
	chr8	124805059	124820423	4	4	1882	0
	chr5	30558783	30570532	7	7	1883	0
	chr11	120559669	120575661	5	5	1884	0
	chr17	35136913	35141466	4	4	1885	0
	chr15	89306410	89318945	3	3	1886	0
	chr1	45636189	45663074	10	10	1887	0
	chr15	79852325	79868031	6	6	1888	0
	chr17	74923112	74928065	3	3	1889	0
	chr11	53607499	53617240	3	3	1890	0
	chr16	92608789	92624879	5	5	1891	0
	chr4	107640995	107658960	6	6	1892	0
	chr7	17194794	17204228	6	6	1893	0
	chr10	80811688	80822909	7	7	1894	0
	chr7	149562065	149578943	4	4	1895	0
	chr15	84054638	84065707	4	4	1896	0
	chr5	121834621	121850235	5	5	1897	0
	chr3	121234109	121256573	8	8	1898	0
	chr5	64968424	64978985	6	6	1899	0
	chr15	79595376	79604466	5	5	1900	0
	chr2	3629216	3643774	7	7	1901	0
	chr2	106875335	106886671	6	6	1902	0
	chr2	129018514	129032960	6	6	1903	0
	chr7	20145809	20158953	3	3	1904	0
	chr5	115602558	115608642	4	4	1905	0
	chr3	131148332	131164585	3	3	1906	0
	chr14	78762829	78797782	6	6	1907	0
	chr9	106269700	106279679	6	6	1908	0
	chr18	78482172	78497598	11	11	1909	0
	chr15	58759545	58765492	3	3	1910	0
	chr7	29940953	29965316	6	6	1911	0
	chr11	69688909	69693784	3	3	1912	0
	chr9	56301358	56314872	7	7	1913	0
	chr6	118072741	118100996	7	7	1914	0
	chr4	114025484	114037963	9	9	1915	0
	chr18	46755515	46761245	6	6	1916	0
	chr3	84011183	84033274	9	9	1917	0
	chr6	91423200	91438894	6	6	1918	0
	chr15	97962458	97985971	7	7	1919	0
	chr13	113541214	113565027	8	8	1920	0
	chr13	103733294	103753455	5	5	1921	0
	chr19	43585882	43604982	5	5	1922	0
	chr15	79963757	79968787	4	4	1923	0
	chr9	123374016	123393101	6	6	1924	0
	chr15	40486936	40490323	2	2	1925	0
	chr6	55382038	55394202	8	8	1926	0
	chr13	42631762	42648778	9	9	1927	0
	chr17	44903532	44914403	8	8	1928	0
	chr14	23864520	23873234	7	7	1929	0
	chr9	110261023	110272824	4	4	1930	0
	chr11	88709671	88726275	6	6	1931	0
	chr11	84683234	84694344	4	4	1932	0
	chr11	67269220	67294439	5	5	1933	0
	chr19	32830788	32835228	3	3	1934	0
	chr5	98456828	98463396	5	5	1935	0
	chr1	45077446	45100751	7	7	1936	0
	chr3	41016743	41033505	10	10	1937	0
	chr11	53904274	53928252	5	5	1938	0
	chr15	80628689	80643800	6	6	1939	0
	chr4	128684458	128698012	5	5	1940	0
	chrX	163757190	163784698	10	10	1941	0
	chr7	4087260	4101224	5	5	1942	0
	chr8	125736434	125759970	4	4	1943	0
	chr2	90744659	90758164	3	3	1944	0
	chr6	29298448	29313363	7	7	1945	0
	chr15	71533044	71540496	5	5	1946	0
	chr7	35012717	35019787	6	6	1947	0
	chr15	59608686	59630234	8	8	1948	0
	chr5	149323355	149363145	8	8	1949	0
	chr5	124792159	124803498	5	5	1950	0
	chr9	65477143	65490114	8	8	1951	0
	chr15	88906160	88919672	4	4	1952	0
	chr17	36105970	36117822	4	4	1953	0
	chr18	68211964	68229933	7	7	1954	0
	chr17	46909891	46919848	3	3	1955	0
	chr7	16789237	16807242	7	7	1956	0
	chr14	26045738	26050177	2	2	1957	0
	chr12	15819090	15824010	3	3	1958	0
	chr10	81090202	81112286	5	5	1959	0
	chr7	135432604	135463855	5	5	1960	0
	chr15	11449256	11466390	6	6	1961	0
	chr13	70852130	70875505	8	8	1962	0
	chr6	34425931	34448850	7	7	1963	0
	chr16	43503517	43516128	5	5	1964	0
	chr14	55191200	55196039	3	3	1965	0
	chr6	125299937	125304391	2	2	1966	0
	chr19	11883248	11892779	8	8	1967	0
	chrX	93282143	93303558	5	5	1968	0
	chr14	56279017	56301094	4	4	1969	0
	chr11	119717788	119730037	4	4	1970	0
	chr18	61864586	61886282	5	5	1971	0
	chr3	55394755	55406282	5	5	1972	0
	chr3	108955027	108967446	7	7	1973	0
	chr2	151350835	151367957	8	8	1974	0
	chr10	79785750	79810761	7	7	1975	0
	chr15	3974549	3978511	3	3	1976	0
	chr10	79158659	79170261	6	6	1977	0
	chr3	80821329	80841395	8	8	1978	0
	chr5	30052558	30062924	3	3	1979	0
	chr7	30969022	30988391	5	5	1980	0
	chr15	44497466	44508541	7	7	1981	0
	chr4	32325454	32337902	6	6	1982	0
	chr2	32306703	32314670	3	3	1983	0
	chr6	146832115	146839390	7	7	1984	0
	chr12	112578872	112599716	4	4	1985	0
	chr4	134314316	134323363	6	6	1986	0
	chr2	118111314	118124876	8	8	1987	0
	chr4	144588881	144603152	6	6	1988	0
	chr19	59528727	59534544	4	4	1989	0
	chrX	45804735	45821054	9	9	1990	0
	chr9	107601240	107611596	3	3	1991	0
	chr19	4510985	4521898	6	6	1992	0
	chr11	100944164	100956924	3	3	1993	0
	chr19	7491797	7501619	9	9	1994	0
	chr3	7495846	7513657	7	7	1995	0
	chr4	106581490	106590808	4	4	1996	0
	chr15	5185608	5192530	4	4	1997	0
	chr2	166612171	166633140	4	4	1998	0
[truncated: 16,508 more rows]

## Sheet: TableS2D_CAF1_Super-enhancers
	Supplementary Table 2D
	CHROM	START	STOP	NUM_LOCI	CONSTITUENT_SIZE	enhancerRank	isSuper
	chr11	121956716	122087078	53	106	1	1
	chr7	27135398	27232196	36	72	2	1
	chr15	67357292	67471439	52	104	3	1
	chr4	123678117	123844438	63	126	4	1
	chr14	61960468	62066167	47	94	5	1
	chr9	118352092	118457253	41	82	6	1
	chr8	118989396	119132643	69	138	7	1
	chr17	57827047	57933609	35	70	8	1
	chr12	65991184	66092811	43	86	9	1
	chr1	145075807	145145262	20	40	10	1
	chr3	171847117	171940580	41	82	11	1
	chr3	141080387	141175545	31	62	12	1
	chr9	21503990	21618436	45	90	13	1
	chr4	74542076	74609183	26	52	14	1
	chr17	62600299	62744724	51	102	15	1
	chr7	130558728	130626377	28	56	16	1
	chr2	161208837	161291442	40	80	17	1
	chr6	112522629	112575039	21	42	18	1
	chr5	52281472	52341797	31	62	19	1
	chr6	16660596	16771695	38	76	20	1
	chr6	52368551	52442402	33	66	21	1
	chr20	4022300	4132146	31	62	22	1
	chr5	52627336	52726977	32	64	23	1
	chr22	30587173	30652094	20	40	24	1
	chr10	101666124	101769972	31	62	25	1
	chr1	172827618	172938892	36	72	26	1
	chr20	49943737	49989340	15	30	27	1
	chr7	137607886	137693567	31	62	28	1
	chr6	26156007	26252182	31	62	29	1
	chr1	144887818	144941828	20	40	30	1
	chr22	36721194	36802944	31	62	31	1
	chr10	33500933	33595872	40	80	32	1
	chr5	14144218	14211143	28	56	33	1
	chr9	37937012	38048507	33	66	34	1
	chr6	30709925	30761701	23	46	35	1
	chr15	33109964	33173061	29	58	36	1
	chr9	114775008	114838068	24	48	37	1
	chr11	128323251	128400568	31	62	38	1
	chr6	86146296	86192605	15	30	39	1
	chr3	55177825	55237634	31	62	40	1
	chr15	49707556	49785675	35	70	41	1
	chr3	98664049	98712725	13	26	42	1
	chr5	172282946	172386691	27	54	43	1
	chr4	169013576	169076235	31	62	44	1
	chr15	60642687	60719223	33	66	45	1
	chr3	171488962	171569911	29	58	46	1
	chr7	22601626	22650378	20	40	47	1
	chr5	135329508	135394724	18	36	48	1
	chr6	56548344	56621643	31	62	49	1
	chr15	96860754	96903319	16	32	50	1
	chr2	230126430	230182233	32	64	51	1
	chr11	35158850	35218587	29	58	52	1
	chr5	34654980	34736415	24	48	53	1
	chr13	33801980	33860300	15	30	54	1
	chr4	177786689	177862891	21	42	55	1
	chr1	243398487	243458461	24	48	56	1
	chr4	57911089	57985594	27	54	57	1
	chr2	161061948	161108586	15	30	58	1
	chr3	106430860	106488370	26	52	59	1
	chr12	76369304	76432067	16	32	60	1
	chr2	47074869	47116503	23	46	61	1
	chr3	45126556	45196079	26	52	62	1
	chr6	138168195	138228655	25	50	63	1
	chr4	177650192	177718315	41	82	64	1
	chr2	9319741	9406883	30	60	65	1
	chr3	170407379	170470391	21	42	66	1
	chr3	10206813	10249166	14	28	67	1
	chr20	48900285	48963428	19	38	68	1
	chr7	41908442	41982643	21	42	69	1
	chr6	44004132	44041635	18	36	70	1
	chr7	34097123	34147449	11	22	71	1
	chr8	128902576	128962530	26	52	72	1
	chr3	151975571	152049639	34	68	73	1
	chr8	119908952	119987977	28	56	74	1
	chr20	36723247	36802235	23	46	75	1
	chr14	62158050	62230832	34	68	76	1
	chr7	104585131	104665729	26	52	77	1
	chr4	74725555	74790399	31	62	78	1
	chr11	65239226	65267063	14	28	79	1
	chr15	50120429	50156673	13	26	80	1
	chr4	157851518	157899159	22	44	81	1
	chr4	7845224	7914520	23	46	82	1
	chr21	39639681	39701460	31	62	83	1
	chr2	54747604	54817193	21	42	84	1
	chr9	130299442	130346887	23	46	85	1
	chr6	129987611	130038698	16	32	86	1
	chr1	90309472	90384910	19	38	87	1
	chr7	17337045	17380681	16	32	88	1
	chr11	29293545	29359005	33	66	89	1
	chr6	158402467	158462023	19	38	90	1
	chr3	171756474	171826346	36	72	91	1
	chr5	143537610	143587690	16	32	92	1
	chr11	65655780	65687024	15	30	93	1
	chr11	114151774	114193480	16	32	94	1
	chr5	64482202	64513402	12	24	95	1
	chr3	98590192	98642339	24	48	96	1
	chr1	39618903	39679648	21	42	97	1
	chr5	76083351	76135170	22	44	98	1
	chr20	52509034	52566276	24	48	99	1
	chr10	69830905	69869747	17	34	100	1
	chr2	39683311	39758378	27	54	101	1
	chr13	111032448	111075189	22	44	102	1
	chr13	32316628	32371011	19	38	103	1
	chr12	111834730	111889194	19	38	104	1
	chr7	93997698	94065719	21	42	105	1
	chr6	140361386	140404652	24	48	106	1
	chr3	15792214	15857894	20	40	107	1
	chr20	30279397	30327602	20	40	108	1
	chr9	22084563	22171663	28	56	109	1
	chr18	46449155	46488013	24	48	110	1
	chr2	46524181	46563117	18	36	111	1
	chr5	34563934	34609936	10	20	112	1
	chr10	75757361	75839086	20	40	113	1
	chr10	17241518	17274297	13	26	114	1
	chr5	77798222	77847586	18	36	115	1
	chr1	235091393	235133487	19	38	116	1
	chr12	120666098	120714958	17	34	117	1
	chr9	21670562	21691736	6	12	118	1
	chr2	189840814	189887968	13	26	119	1
	chr2	151441821	151481986	19	38	120	1
	chr3	194280404	194315118	12	24	121	1
	chr5	148513842	148571280	19	38	122	1
	chr3	149290445	149343858	21	42	123	1
	chr2	36583181	36637333	24	48	124	1
	chr10	63748156	63816589	21	42	125	1
	chr15	93413106	93465860	18	36	126	1
	chr8	72741298	72779017	21	42	127	1
	chr12	109216275	109251834	16	32	128	1
	chr2	36659134	36716454	30	60	129	1
	chr10	17028959	17086483	14	28	130	1
	chr9	18456927	18502329	14	28	131	1
	chr11	95921717	95997071	18	36	132	1
	chr11	118778432	118799698	9	18	133	1
	chr19	39138937	39184089	17	34	134	1
	chr17	48104957	48142770	14	28	135	1
	chr5	111262691	111304941	16	32	136	1
	chr1	85777821	85812157	15	30	137	1
	chr15	71054225	71095887	19	38	138	1
	chr12	76078130	76119179	13	26	139	1
	chr11	33711333	33758424	17	34	140	1
	chr10	95218349	95241703	16	32	141	1
	chr3	151613860	151650302	13	26	142	1
	chr11	95870107	95902473	11	22	143	1
	chr1	23881166	23912983	12	24	144	1
	chr10	106051817	106096976	14	28	145	1
	chr6	134608271	134640949	14	28	146	1
	chr1	16465274	16508277	15	30	147	1
	chr17	76310281	76356687	20	40	148	1
	chr2	121479878	121528675	19	38	149	1
	chr8	118915256	118971591	24	48	150	1
	chr2	134570053	134601631	12	24	151	1
	chr14	77490054	77519142	11	22	152	1
	chr2	46912381	46954970	18	36	153	1
	chr3	124826793	124870432	17	34	154	1
	chr11	96011476	96058998	14	28	155	1
	chr7	65715355	65773500	18	36	156	1
	chr5	150129976	150170317	14	28	157	1
	chr5	77863383	77906446	15	30	158	1
	chr17	48273910	48300451	15	30	159	1
	chr4	95428779	95498513	22	44	160	1
	chr4	157672426	157723966	15	30	161	1
	chr2	105990838	106027008	16	32	162	1
	chr15	101227004	101273979	14	28	163	1
	chr5	139672757	139707565	12	24	164	1
	chr17	46648105	46704351	13	26	165	1
	chr12	63114711	63134053	7	14	166	1
	chr22	46423623	46463065	8	16	167	1
	chr11	12790910	12864252	24	48	168	1
	chr7	80506239	80550777	22	44	169	1
	chr6	72095366	72130129	16	32	170	1
	chr1	201708698	201761560	25	50	171	1
	chr15	48834595	48895930	19	38	172	1
	chr3	29354411	29426566	21	42	173	1
	chr6	148812932	148859763	15	30	174	1
	chr1	145009353	145043210	10	20	175	1
	chr12	12843382	12894802	16	32	176	1
	chr17	74684297	74733872	14	28	177	1
	chr6	26020417	26056980	16	32	178	1
	chr3	158390131	158450295	19	38	179	1
	chr4	15653700	15697714	16	32	180	1
	chr6	116685380	116732940	18	36	181	1
	chr5	151039705	151079151	18	36	182	1
	chr20	33891572	33916126	10	20	183	1
	chr20	48288713	48330047	16	32	184	1
	chr15	63503120	63549254	20	40	185	1
	chr5	17217269	17258966	25	50	186	1
	chr9	75731357	75773067	16	32	187	1
	chr2	151517372	151547976	14	28	188	1
	chr12	46760143	46798668	14	28	189	1
	chr2	37788175	37852195	19	38	190	1
	chr12	13347671	13377744	15	30	191	1
	chr3	187980805	188016945	11	22	192	1
	chr4	41135813	41164674	10	20	193	1
	chr2	201237104	201275368	17	34	194	1
	chr10	80889057	80922732	13	26	195	1
	chr3	42054755	42123553	26	52	196	1
	chr20	43964909	43991970	16	32	197	1
	chr19	1237403	1276153	14	28	198	1
	chr12	50579515	50618344	15	30	199	1
	chr2	189950762	190000013	22	44	200	1
	chr1	19756034	19812650	14	28	201	1
	chr9	127005454	127072419	15	30	202	1
	chr19	13948210	13976794	11	22	203	1
	chr3	81766480	81811133	13	26	204	1
	chr11	67119659	67169707	16	32	205	1
	chr22	27502315	27536117	20	40	206	1
	chr3	101533006	101593095	15	30	207	1
	chr9	112858494	112915613	18	36	208	1
	chr3	71145504	71181075	12	24	209	1
	chr17	43201061	43254068	14	28	210	1
	chr2	228714580	228746956	15	30	211	1
	chr1	32390999	32423201	12	24	212	1
	chr2	178104272	178140324	12	24	213	1
	chr5	90575237	90610639	14	28	214	1
	chr7	81229796	81269402	16	32	215	1
	chr6	56704037	56733946	10	20	216	1
	chr11	46295619	46320968	11	22	217	1
	chr8	23145812	23214215	21	42	218	1
	chr1	218633214	218672045	19	38	219	1
	chr2	151324347	151354185	22	44	220	1
	chr7	23371241	23417293	14	28	221	1
	chr3	57937114	57970310	18	36	222	1
	chr7	100757973	100782337	14	28	223	1
	chr10	96988524	97050983	18	36	224	1
	chr12	96814823	96848292	9	18	225	1
	chr1	157962468	157990980	11	22	226	1
	chr3	101645923	101682378	11	22	227	1
	chr1	59581899	59617255	13	26	228	1
	chr1	156066818	156099470	17	34	229	1
	chr8	19028260	19069960	16	32	230	1
	chr7	43677018	43714622	12	24	231	1
	chr3	194187739	194223928	19	38	232	1
	chr13	97896268	97930893	18	36	233	1
	chr4	169445054	169510813	23	46	234	1
	chr12	54804812	54826879	12	24	235	1
	chr12	104671471	104707845	16	32	236	1
	chr1	16264025	16312758	13	26	237	1
	chr12	57503415	57546301	13	26	238	1
	chr9	132243308	132260226	8	16	239	1
	chr2	158007934	158051436	20	40	240	1
	chr11	12179500	12205173	14	28	241	1
	chr16	24987346	25026063	14	28	242	1
	chr22	20849951	20888226	14	28	243	1
	chr15	32975421	33014334	11	22	244	1
	chr1	201504630	201533454	16	32	245	1
	chr10	104385131	104407538	9	18	246	1
	chr10	3847988	3903593	14	28	247	1
	chr1	234734670	234767086	17	34	248	1
	chr3	86999341	87046431	18	36	249	1
	chr3	30619863	30685753	23	46	250	1
	chr6	113668101	113706707	13	26	251	1
	chr2	56088297	56128237	15	30	252	1
	chr2	201612742	201660000	13	26	253	1
	chr2	55319855	55343505	14	28	254	1
	chr1	205253738	205294483	19	38	255	1
	chr14	69246483	69283351	13	26	256	1
	chr5	150458236	150484219	16	32	257	1
	chr2	109187343	109212803	14	28	258	1
	chr12	110705134	110754568	18	36	259	1
	chr7	55119464	55166808	15	30	260	1
	chr9	16701282	16728425	13	26	261	1
	chr3	112338487	112373426	13	26	262	1
	chr3	99356938	99396901	17	34	263	1
	chr11	12695391	12716290	10	20	264	1
	chr8	19498482	19543285	16	32	265	1
	chr3	156382226	156420079	18	36	266	1
	chr1	25636221	25709317	23	46	267	1
	chr6	134738506	134768735	9	18	268	1
	chr9	109623319	109660151	17	34	269	1
	chr8	145008883	145030382	15	30	270	1
	chr10	33269360	33298447	12	24	271	1
	chr5	60597128	60629303	13	26	272	1
	chr6	117804391	117827443	8	16	273	1
	chr2	102348718	102385161	27	54	274	1
	chr17	38468559	38501860	18	36	275	1
	chr3	141030381	141067563	9	18	276	1
	chr10	93347596	93377245	18	36	277	1
	chr3	192586771	192619790	11	22	278	1
	chr12	124852222	124878078	10	20	279	1
	chr14	61929400	61947495	13	26	280	1
	chr19	13260926	13283599	13	26	281	1
	chr2	163089384	163119894	11	22	282	1
	chr2	113541342	113599271	16	32	283	1
	chr3	11314350	11334226	9	18	284	1
	chr1	33876164	33925212	15	30	285	1
	chr10	60384057	60425540	17	34	286	1
	chr21	30535726	30591087	19	38	287	1
	chr10	33618634	33641953	9	18	288	1
	chr12	76327291	76353121	12	24	289	1
	chr4	169525628	169564652	11	22	290	1
	chr3	106926810	106959372	11	22	291	1
	chr1	68147684	68217829	21	42	292	1
	chr9	133700761	133736709	12	24	293	1
	chr11	65184238	65200446	7	14	294	1
	chr6	86100693	86131455	9	18	295	1
	chr1	231522687	231556734	11	22	296	1
	chr3	58027520	58049760	14	28	297	1
	chr10	71076097	71122904	17	34	298	1
	chr15	40169450	40234494	15	30	299	1
	chr2	206547468	206577764	13	26	300	1
	chr11	12087673	12111944	7	14	301	1
	chr6	126101827	126139678	16	32	302	1
	chr3	16090145	16116236	8	16	303	1
	chr17	8055446	8126646	20	40	304	1
	chr10	5587803	5639449	14	28	305	1
	chr2	230294529	230320671	14	28	306	1
	chr14	96712498	96739945	12	24	307	1
	chr8	123117357	123163510	18	36	308	1
	chr9	19124416	19185980	17	34	309	1
	chr4	139142209	139180705	17	34	310	1
	chr6	27775134	27808236	15	30	311	1
	chr8	131263998	131292655	12	24	312	1
	chr6	134670094	134695985	10	20	313	1
	chr1	94702479	94770566	17	34	314	1
	chr6	128808907	128841310	14	28	315	1
	chr3	120136752	120169419	13	26	316	1
	chr7	116206480	116231789	11	22	317	1
	chr12	6432944	6456898	9	18	318	1
	chr1	12652885	12679456	10	20	319	1
	chr3	27562684	27598938	12	24	320	1
	chr2	143607402	143638604	13	26	321	1
	chr18	3592540	3607857	9	18	322	1
	chr7	98696469	98742004	18	36	323	1
	chr4	74964393	74984127	12	24	324	1
	chr19	12886240	12917542	13	26	325	1
	chr5	146884020	146933764	14	28	326	1
	chr18	20247712	20291074	14	28	327	1
	chr4	177732428	177763689	16	32	328	1
	chr1	198222813	198258572	16	32	329	1
	chr20	3765335	3801307	13	26	330	1
	chr2	190118345	190153385	12	24	331	1
	chr5	52078954	52107428	14	28	332	1
	chr11	108757098	108804856	12	24	333	1
	chr10	75647367	75671225	10	20	334	1
	chr3	124531434	124579925	11	22	335	1
	chr11	65874876	65905045	14	28	336	1
	chr3	114936354	114970355	15	30	337	1
	chr3	111564499	111593258	12	24	338	1
	chr17	43370494	43398785	15	30	339	1
	chr1	32154084	32181203	9	18	340	1
	chr19	47434520	47485376	20	40	341	1
	chr1	150510824	150552558	14	28	342	1
	chr3	11609359	11652093	14	28	343	1
	chr5	121478789	121523777	13	26	344	1
	chr10	69885514	69916536	8	16	345	1
	chr7	17560804	17604752	13	26	346	1
	chr13	44873053	44892161	13	26	347	1
	chr17	46613512	46634131	9	18	348	1
	chr11	29180374	29209879	10	20	349	1
	chr6	30640649	30662896	8	16	350	1
	chr6	45384193	45421383	16	32	351	1
	chr5	151117896	151161924	14	28	352	1
	chr9	127133998	127177439	12	24	353	1
	chr2	201979794	201996078	7	14	354	1
	chr1	36599713	36639098	10	20	355	1
	chr5	139029930	139050951	10	20	356	1
	chr8	129179726	129196121	11	22	357	1
	chr2	238316945	238350576	15	30	358	1
	chr2	113379788	113406265	11	22	359	1
	chr20	49100554	49137892	12	24	360	1
	chr1	209807178	209847757	11	22	361	1
	chr12	76140543	76186326	22	44	362	1
	chr6	26271289	26336933	17	34	363	1
	chr5	131421681	131439982	11	22	364	1
	chr2	69364634	69406026	13	26	365	1
	chr6	34191559	34217202	11	22	366	1
	chr9	6213379	6248001	11	22	367	1
	chr12	54368049	54412226	10	20	368	1
	chr13	114864678	114898328	10	20	369	1
	chr11	102007919	102049701	13	26	370	1
	chr8	13209107	13234542	16	32	371	1
	chr3	149088261	149112584	17	34	372	1
	chr14	51987847	52022469	15	30	373	1
	chr3	177519896	177555016	18	36	374	1
	chr9	112811168	112840831	15	30	375	1
	chr2	121668266	121697561	10	20	376	1
	chr1	223888277	223920392	19	38	377	1
	chr8	67419680	67448482	10	20	378	1
	chr6	2970758	3001956	12	24	379	1
	chr7	92352391	92399209	11	22	380	1
	chr15	48704904	48768562	16	32	381	1
	chr9	118685724	118715538	8	16	382	1
	chr14	50439349	50470681	9	18	383	1
	chr11	61722470	61747037	12	24	384	1
	chr19	13124022	13148614	10	20	385	1
	chr19	42613505	42637123	10	20	386	1
	chr2	145266454	145282443	6	12	387	1
	chr2	102712287	102759484	12	24	388	1
	chr17	77005588	77037206	12	24	389	1
	chr2	216545459	216601590	11	22	390	1
	chr12	13023845	13054953	11	22	391	1
	chr4	151138775	151161140	10	20	392	1
	chr6	106960665	107009785	14	28	393	1
	chr1	8064616	8108348	16	32	394	1
	chr12	69782699	69810182	12	24	395	1
	chr5	95842136	95875341	9	18	396	1
	chr12	122220449	122250294	9	18	397	1
	chr9	33151771	33167762	7	14	398	1
	chr5	81685496	81709999	10	20	399	1
	chr3	111619250	111663745	16	32	400	1
	chr12	6641303	6663941	9	18	401	1
	chr17	32568557	32602698	9	18	402	1
	chr22	43386473	43411479	13	26	403	1
	chr4	170170580	170205448	15	30	404	1
	chr6	27089068	27115753	12	24	405	1
	chr1	153917709	153963617	12	24	406	1
	chr3	5019628	5036659	13	26	407	1
	chr5	131746417	131775637	10	20	408	1
	chr1	39852951	39874933	11	22	409	1
	chr9	97626718	97650171	10	20	410	1
	chr8	23386686	23419101	13	26	411	1
	chr2	218784449	218808533	13	26	412	1
	chr2	173914626	173986125	16	32	413	1
	chr15	63334487	63359668	9	18	414	1
	chr6	138044278	138066848	12	24	415	1
	chr7	137342006	137376840	12	24	416	1
	chr11	62306226	62327832	14	28	417	1
	chr12	12931991	12973552	11	22	418	1
	chr20	48754088	48789369	13	26	419	1
	chr12	15907115	15952196	15	30	420	1
	chr10	91034547	91062115	9	18	421	1
	chr2	102642203	102699324	12	24	422	1
	chr8	59740556	59792339	14	28	423	1
	chrX	45611092	45641650	14	28	424	1
	chr11	111783476	111817214	10	20	425	1
	chr11	72999552	73045522	9	18	426	1
	chr3	15672434	15690025	10	20	427	1
	chr11	65322607	65343665	10	20	428	1
	chr12	27702068	27727501	11	22	429	1
	chr10	54068280	54095191	8	16	430	1
	chr11	796087	846066	17	34	431	1
	chr12	63077991	63101355	8	16	432	1
	chr11	11998668	12030032	12	24	433	1
	chr1	33800337	33815926	8	16	434	1
	chr1	230202531	230250100	16	32	435	1
	chr5	158585980	158614463	6	12	436	1
	chr15	75932283	75965649	12	24	437	1
	chr17	29876725	29908495	11	22	438	1
	chr8	120058846	120083224	9	18	439	1
	chr7	5459161	5469250	3	6	440	1
	chr15	89630715	89663005	12	24	441	1
	chr9	35510549	35538202	10	20	442	1
	chr16	20908347	20926039	9	18	443	1
	chr9	130591334	130616731	9	18	444	1
	chr4	86697331	86745583	14	28	445	1
	chr1	154928356	154956003	9	18	446	1
	chr7	39629109	39663439	13	26	447	1
	chr2	47384769	47436053	18	36	448	1
	chr11	64614968	64653456	9	18	449	1
	chr18	3447463	3466596	11	22	450	1
	chr1	8933244	8965810	16	32	451	1
	chr14	59719530	59749865	13	26	452	1
	chr7	20258192	20283726	17	34	453	1
	chr10	25146953	25210802	18	36	454	1
	chr20	52732184	52757781	10	20	455	1
	chr1	200305277	200355703	17	34	456	1
	chr6	31763073	31804060	11	22	457	1
	chr17	80164224	80199506	11	22	458	1
	chr2	153252511	153303283	14	28	459	1
	chr11	127892323	127923542	13	26	460	1
	chr14	76326990	76353423	16	32	461	1
	chr1	164716053	164750979	17	34	462	1
	chr3	177055114	177078973	12	24	463	1
	chr6	142677623	142717163	14	28	464	1
	chr17	74511283	74558330	17	34	465	1
	chr1	39568832	39602061	10	20	466	1
	chr7	134463847	134521588	13	26	467	1
	chr8	122680913	122737284	16	32	468	1
	chr11	28851444	28864293	6	12	469	1
	chr3	123450216	123476585	7	14	470	1
	chr9	111861183	111882763	10	20	471	1
	chr9	26256362	26272511	5	10	472	1
	chr6	44187134	44233095	15	30	473	1
	chr6	112119803	112164330	14	28	474	1
	chr13	110953827	110976238	8	16	475	1
	chr7	115955495	115998147	11	22	476	1
	chr4	89512799	89552441	13	26	477	1
	chr9	91378409	91404508	8	16	478	1
	chr14	77413443	77428719	10	20	479	1
	chr9	114658512	114699966	12	24	480	1
	chr3	45083080	45108711	13	26	481	1
	chr1	45265255	45285768	9	18	482	1
	chr16	29816602	29836437	13	26	483	1
	chr22	46067971	46088929	11	22	484	1
	chr10	121410639	121446874	11	22	485	1
	chr6	133930176	133967418	12	24	486	1
	chr7	116065824	116106770	15	30	487	1
	chr2	75815575	75847901	12	24	488	1
	chr5	71422103	71452550	14	28	489	1
	chr16	75272455	75299534	10	20	490	1
	chr6	85327033	85362555	13	26	491	1
	chr1	101077496	101109403	9	18	492	1
	chr9	4277678	4301988	9	18	493	1
	chr11	123043986	123069109	8	16	494	1
	chr4	13892492	13923335	14	28	495	1
	chr20	35459950	35492400	11	22	496	1
	chr1	67390013	67415220	17	34	497	1
	chr12	112521558	112568468	9	18	498	1
	chr1	234630844	234679792	14	28	499	1
	chr2	190228729	190258661	12	24	500	1
	chr2	161124980	161166048	17	34	501	1
	chr18	2957545	2988604	11	22	502	1
	chr2	235149293	235167705	8	16	503	1
	chr8	116431251	116470047	15	30	504	1
	chr1	198082273	198097491	7	14	505	1
	chr2	231273361	231308879	9	18	506	1
	chr14	69404082	69425953	11	22	507	1
	chr1	37937131	37952417	8	16	508	1
	chr1	66696486	66747850	9	18	509	1
	chr15	56186847	56210682	12	24	510	1
	chr3	1221181	1259802	15	30	511	1
	chr2	29330912	29354285	12	24	512	1
	chr3	101875692	101902442	8	16	513	1
	chr4	54916794	54958332	18	36	514	1
	chr6	160100858	160124125	10	20	515	1
	chr14	24682475	24721466	11	22	516	1
	chr3	99743685	99767036	8	16	517	1
	chr9	110495630	110518082	11	22	518	1
	chr15	78349313	78368605	12	24	519	1
	chr5	121397808	121435271	14	28	520	1
	chr11	118476118	118492466	8	16	521	1
	chr5	149848736	149877993	10	20	522	1
	chr9	117652843	117673154	11	22	523	1
	chr3	69810732	69856408	16	32	524	1
	chr7	55187419	55209354	7	14	525	1
	chr1	115700806	115733319	11	22	526	1
	chr11	109941207	109969375	11	22	527	1
	chr13	45752911	45794833	14	28	528	1
	chr3	70898068	70922701	9	18	529	1
	chr18	43528976	43553837	13	26	530	1
	chr5	86407168	86423036	11	22	531	1
	chr12	62976114	63004434	9	18	532	1
	chr18	26728276	26761340	10	20	533	1
	chr1	23495081	23525099	7	14	534	1
	chr10	91087812	91112795	6	12	535	1
	chr6	111890051	111925302	8	16	536	1
	chr12	71032661	71057759	8	16	537	1
	chr5	169122509	169144864	11	22	538	1
	chr8	89281996	89314323	14	28	539	1
	chr10	23620712	23648070	16	32	540	1
	chr3	119854843	119897387	12	24	541	1
	chr13	102276449	102313931	10	20	542	1
	chr2	190069154	190098640	10	20	543	1
	chr10	74056920	74082462	11	22	544	1
	chr12	56102258	56137268	10	20	545	1
	chr15	48918619	48938459	14	28	546	1
	chr1	24277981	24310869	12	24	547	1
	chr1	150576903	150602509	12	24	548	1
	chr1	52102715	52137362	13	26	549	1
	chr14	65696707	65726466	13	26	550	1
	chr10	33402348	33432186	13	26	551	1
	chr3	134075443	134093620	12	24	552	1
	chr9	112542817	112580614	10	20	553	1
	chr10	33227676	33251334	9	18	554	1
	chr3	99612903	99644950	11	22	555	1
	chr9	73021566	73035578	10	20	556	1
	chr2	36784481	36800121	8	16	557	1
	chr2	235858709	235890923	7	14	558	1
	chr4	120020803	120060307	14	28	559	1
	chr1	181047182	181082803	12	24	560	1
	chr1	155931535	155953883	8	16	561	1
	chr11	86509509	86528801	10	20	562	1
	chr9	21764360	21812093	12	24	563	1
	chr3	134027587	134052771	12	24	564	1
	chr10	114709427	114725123	10	20	565	1
	chr12	94171094	94185197	5	10	566	1
	chr12	77496454	77518197	10	20	567	1
	chr11	120196544	120215795	7	14	568	1
	chr18	53161899	53181397	6	12	569	1
	chr17	55945186	55980528	14	28	570	1
	chr7	47803193	47829214	8	16	571	1
	chr3	50358347	50402034	13	26	572	1
	chr3	124762524	124786026	10	20	573	1
	chr8	90894020	90917104	14	28	574	1
	chr12	64554159	64581857	8	16	575	1
	chr10	95187098	95205221	9	18	576	1
	chr2	172949786	172968177	7	14	577	1
	chr2	1724719	1748554	11	22	578	1
	chr22	36836220	36878504	10	20	579	1
	chr2	191492815	191531862	9	18	580	1
	chr1	170658618	170680091	13	26	581	1
	chr2	74776344	74811168	10	20	582	1
	chr2	218857269	218874913	9	18	583	1
	chr1	52021945	52049145	10	20	584	1
	chr15	49911062	49936661	8	16	585	1
	chr15	70766987	70801951	12	24	586	1
	chr22	40887986	40909234	8	16	587	1
	chr2	54682604	54721645	13	26	588	1
	chr20	52195250	52211826	12	24	589	1
	chr3	50264684	50307794	11	22	590	1
	chr3	105070481	105089354	10	20	591	1
	chr2	39636010	39667402	12	24	592	1
	chr7	134133075	134166065	12	24	593	1
	chr1	86034193	86050449	8	16	594	1
	chr15	74219759	74258544	10	20	595	1
	chr5	114785798	114803426	13	26	596	1
	chr9	128409669	128446205	11	22	597	1
	chr17	2075266	2096525	11	22	598	1
	chr13	31248342	31293809	14	28	599	1
	chr2	10418371	10444082	14	28	600	1
	chr2	190014577	190044031	13	26	601	1
	chr11	28108083	28144674	14	28	602	1
	chr10	73595283	73624965	11	22	603	1
	chr12	66274757	66298039	17	34	604	1
	chr13	43547652	43584296	10	20	605	1
	chr7	102513643	102533610	7	14	606	1
	chr14	69131891	69170226	11	22	607	1
	chr5	98098624	98124441	10	20	608	1
	chr12	52616841	52640771	10	20	609	1
	chr6	158234711	158267378	7	14	610	1
	chr17	27037784	27055886	8	16	611	1
	chr9	14302232	14322918	9	18	612	1
	chr5	95400636	95431571	9	18	613	1
	chr11	13229635	13244057	9	18	614	1
	chr3	11237084	11266941	9	18	615	1
	chr7	34168119	34205261	15	30	616	1
	chr2	232024335	232063637	14	28	617	1
	chr3	190282444	190315083	12	24	618	1
	chr19	11248383	11290194	13	26	619	1
	chr17	17586745	17627106	11	22	620	1
	chr7	116139538	116168607	11	22	621	1
	chr19	45244771	45258356	9	18	622	1
	chr9	117438653	117459422	9	18	623	1
	chr2	66660399	66672704	6	12	624	1
	chr2	28609837	28621143	6	12	625	1
	chr14	80042727	80065219	8	16	626	1
	chr12	125389279	125425056	7	14	627	1
	chr22	50963815	50982989	8	16	628	1
	chr9	3862799	3881558	9	18	629	1
	chr7	90224753	90253899	5	10	630	1
	chr10	29916423	29948915	12	24	631	1
	chr11	71780901	71824077	14	28	632	1
	chr17	43299078	43325391	7	14	633	1
	chr1	15480427	15513916	13	26	634	1
	chr3	156529188	156554658	4	8	635	1
	chr2	85107875	85134745	9	18	636	1
	chr6	35631003	35656469	8	16	637	1
	chr12	78319910	78343797	8	16	638	1
	chr2	162928008	162950265	10	20	639	1
	chr11	93862900	93885835	12	24	640	1
	chr10	90641746	90661362	7	14	641	1
	chr10	14407174	14448071	13	26	642	1
	chr2	174000723	174029523	7	14	643	1
	chr7	107554879	107598936	12	24	644	1
	chr12	92526034	92540371	9	18	645	1
	chr10	17685961	17716283	9	18	646	1
	chr12	46943445	46956484	4	8	647	1
	chr14	103827755	103870530	12	24	648	1
	chr22	46391114	46410035	7	14	649	1
	chr3	152092373	152124765	13	26	650	1
	chr4	75072166	75098937	13	26	651	1
	chr19	54482780	54538751	14	28	652	1
	chr2	192520881	192555598	12	24	653	1
	chr17	2295442	2310958	12	24	654	1
	chr1	151020454	151044293	8	16	655	1
	chr17	2134710	2167736	13	26	656	1
	chr16	85019000	85045382	6	12	657	1
	chr2	188406192	188418838	7	14	658	1
	chr6	158178100	158201013	11	22	659	1
	chr14	55056257	55094324	12	24	660	1
	chr17	7452394	7494260	15	30	661	1
	chr20	10278881	10303115	10	20	662	1
	chr6	138129134	138153966	13	26	663	1
	chr2	28015675	28033718	7	14	664	1
	chr8	128806939	128824752	7	14	665	1
	chr20	45946969	45963699	5	10	666	1
	chr6	49500467	49533909	9	18	667	1
	chr1	59479316	59510008	10	20	668	1
	chr6	34622997	34649255	10	20	669	1
	chr9	32379208	32404232	8	16	670	1
	chr7	130910902	130934408	8	16	671	1
	chr10	32216605	32237120	8	16	672	1
	chr3	29725136	29739568	9	18	673	1
	chr6	158475982	158493007	10	20	674	1
	chr1	210048857	210074507	7	14	675	1
	chr15	39464724	39507275	15	30	676	1
	chr1	156698350	156721965	7	14	677	1
	chr1	51425266	51446166	10	20	678	1
	chr7	115850995	115872762	13	26	679	1
	chr15	90932075	90963581	16	32	680	1
	chr17	71287504	71308583	10	20	681	1
	chr8	117455333	117485182	9	18	682	1
	chr1	8456889	8483627	5	10	683	1
	chr18	3245966	3269601	9	18	684	1
	chr17	16913012	16956152	13	26	685	1
	chr2	149895190	149932287	12	24	686	1
	chr1	12483978	12517364	8	16	687	1
	chr1	21646252	21672476	9	18	688	1
	chr4	77115171	77135248	10	20	689	1
	chr5	172185059	172205064	10	20	690	1
	chr1	8137950	8159097	8	16	691	1
	chr18	9094661	9121026	14	28	692	1
	chr2	102420284	102446394	13	26	693	1
	chr20	23123371	23140360	15	30	694	1
	chr6	160137606	160160038	10	20	695	1
	chr22	41681286	41704691	8	16	696	1
	chr20	49032025	49058171	10	20	697	1
	chr3	71545740	71561200	6	12	698	1
	chr15	93344989	93375508	9	18	699	1
	chr12	48202572	48214871	8	16	700	1
	chr15	48960319	48995363	10	20	701	1
	chr14	53290910	53343035	14	28	702	1
	chr6	126261863	126278352	4	8	703	1
	chr5	159889650	159907926	9	18	704	1
	chr1	223998290	224034464	13	26	705	1
	chr12	7014215	7052693	8	16	706	1
	chr2	151370760	151395918	14	28	707	1
	chr14	75034596	75046845	6	12	708	1
	chr5	136696700	136707020	4	8	709	1
	chr1	33418944	33463541	13	26	710	1
	chr20	62313356	62339612	7	14	711	1
	chr5	142770862	142784774	7	14	712	1
	chr5	111318219	111342809	12	24	713	1
	chr8	141996774	142021000	10	20	714	1
	chr2	202507213	202530890	8	16	715	1
	chr14	50349509	50378848	10	20	716	1
	chr5	148344848	148384940	13	26	717	1
	chr16	57833777	57850685	9	18	718	1
	chr12	89762745	89785017	10	20	719	1
	chr10	31273153	31297255	8	16	720	1
	chr8	62620070	62646850	8	16	721	1
	chr7	129587164	129610094	7	14	722	1
	chr5	75984773	76012038	9	18	723	1
	chr16	9184286	9222005	12	24	724	1
	chr3	185434943	185463664	13	26	725	1
	chr9	97662702	97685096	9	18	726	1
	chr8	69636062	69650119	7	14	727	1
	chr8	48424872	48438691	5	10	728	1
	chr1	22246471	22266904	9	18	729	1
	chr14	23291972	23322628	9	18	730	1
	chr6	147213439	147239245	7	14	731	1
	chr15	99433843	99449882	11	22	732	1
	chr8	38237973	38266805	11	22	733	1
	chr5	38825470	38854851	9	18	734	1
	chr6	106038281	106057416	12	24	735	1
	chr12	15781476	15798094	4	8	736	1
	chr7	139419952	139437017	11	22	737	1
	chr6	17962791	17994173	11	22	738	1
	chr12	76243730	76287126	13	26	739	1
	chr4	38121338	38165109	14	28	740	1
	chr9	117866556	117890013	7	14	741	1
	chr8	89113854	89143281	11	22	742	1
	chr6	32143648	32164021	8	16	743	1
	chr3	25497560	25536053	12	24	744	1
	chr8	119805338	119824570	8	16	745	1
	chr17	58157170	58184194	13	26	746	1
	chr17	40561337	40588926	9	18	747	1
	chr1	2158886	2187447	8	16	748	1
	chr5	119935458	119960290	10	20	749	1
	chr5	39394618	39426325	11	22	750	1
	chr22	46476343	46485794	5	10	751	1
	chr10	17101218	17118225	8	16	752	1
	chr4	160189189	160230223	13	26	753	1
	chr12	47474629	47493689	7	14	754	1
	chr7	106046475	106066084	9	18	755	1
	chr14	102428817	102447712	11	22	756	1
	chr12	66333717	66350243	8	16	757	1
	chr19	1168618	1183865	12	24	758	1
	chr17	79360874	79377774	8	16	759	1
	chr2	191700570	191725020	10	20	760	1
	chr3	5054765	5068519	8	16	761	1
	chr2	38284854	38304735	7	14	762	1
	chr6	56792372	56824287	10	20	763	1
	chr5	142911551	142937715	12	24	764	1
	chr3	29320833	29332212	6	12	765	1
	chr11	94501956	94528680	9	18	766	1
	chr3	39188167	39219813	12	24	767	1
	chr8	128217755	128237850	10	20	768	1
	chr20	49151592	49190070	11	22	769	1
	chr20	34459353	34472920	8	16	770	1
	chr4	41203182	41218723	7	14	771	1
	chr5	169190420	169230964	13	26	772	1
	chr6	143153872	143171682	10	20	773	1
	chr15	71567781	71590632	10	20	774	1
	chr3	115503319	115524120	9	18	775	1
	chr15	39410622	39438083	14	28	776	1
	chr17	56062684	56084382	5	10	777	1
	chr14	75078334	75088805	8	16	778	1
	chr9	33751079	33782248	12	24	779	1
	chr1	94127595	94146700	12	24	780	1
	chr1	153571262	153606758	10	20	781	1
	chr6	149628626	149659009	11	22	782	1
	chr10	44350207	44386951	14	28	783	1
	chr17	75305378	75329613	8	16	784	1
	chr11	82744944	82783331	11	22	785	1
	chr3	69129327	69143787	9	18	786	1
	chr2	208016142	208031904	6	12	787	1
	chr6	11755745	11773107	6	12	788	1
	chr5	68788344	68817791	12	24	789	1
	chr7	48113272	48136934	10	20	790	1
	chr2	208104749	208123997	7	14	791	1
	chr19	47353796	47395017	15	30	792	1
	chr16	89367860	89392391	10	20	793	1
	chr10	80827475	80844474	7	14	794	1
	chr17	69971674	70004178	13	26	795	1
	chr17	79519261	79544266	8	16	796	1
	chr3	134180277	134205726	8	16	797	1
	chr11	131924435	131943032	7	14	798	1
	chr15	70983938	71019046	7	14	799	1
	chr4	7957678	7982155	13	26	800	1
	chr10	105854196	105882150	7	14	801	1
	chr9	73192562	73217868	7	14	802	1
	chr6	25171467	25193384	8	16	803	1
	chr6	111783387	111809301	9	18	804	1
	chr12	31881544	31903751	9	18	805	1
	chr2	201465008	201489696	16	32	806	1
	chr1	198625480	198655123	13	26	807	1
	chr2	182638953	182658129	8	16	808	1
	chr8	49320232	49342791	7	14	809	1
	chr17	57712528	57748821	15	30	810	1
	chr5	102783154	102811233	13	26	811	1
	chr17	76911642	76932699	6	12	812	1
	chr18	29926710	29963471	11	22	813	1
	chr12	50635420	50677588	8	16	814	1
	chr13	33760597	33788364	7	14	815	1
	chr22	27598705	27620877	8	16	816	1
	chr1	16678315	16713336	10	20	817	1
	chr3	159480774	159515127	9	18	818	1
	chr3	99412208	99442236	10	20	819	1
	chr16	73081054	73105077	12	24	820	1
	chr7	34036108	34062963	8	16	821	1
	chr10	101534565	101548829	8	16	822	1
	chr4	122699437	122722651	6	12	823	1
	chr6	134481824	134500036	5	10	824	1
	chr12	46866690	46888049	8	16	825	1
	chr1	161691262	161721144	13	26	826	1
	chr6	88404132	88441989	12	24	827	1
	chr3	105699154	105733266	10	20	828	1
	chrX	47357994	47383167	13	26	829	1
	chr1	204377171	204407618	10	20	830	1
	chr10	3132292	3150432	11	22	831	1
	chr1	16115504	16128289	8	16	832	1
	chr7	26227438	26245526	6	12	833	1
	chr5	142621324	142641913	7	14	834	1
	chr5	150015980	150036535	9	18	835	1
	chr1	61542559	61567453	12	24	836	1
	chr17	7137603	7156082	8	16	837	1
	chr12	109114515	109128591	9	18	838	1
	chr1	182991163	183013248	11	22	839	1
	chr1	88417468	88434292	13	26	840	1
	chr19	14606737	14640919	9	18	841	1
	chr5	86685932	86709138	9	18	842	1
	chr11	73967845	74000919	11	22	843	1
	chr7	93924992	93943991	9	18	844	1
	chr3	139018678	139032283	11	22	845	1
	chr10	51564924	51589534	9	18	846	1
	chr16	30063053	30087603	6	12	847	1
	chr4	169396063	169409015	5	10	848	1
	chr19	18385585	18415793	8	16	849	1
	chr4	74682987	74711314	11	22	850	1
	chr17	56013048	56032230	8	16	851	1
	chr20	19957374	19974349	5	10	852	1
	chr2	9677760	9706179	11	22	853	1
	chr4	185361838	185396185	9	18	854	1
	chr3	45239922	45266540	11	22	855	1
	chr9	94158037	94186532	12	24	856	1
	chr2	150982364	151001847	9	18	857	1
	chr3	71099310	71113382	8	16	858	1
	chr2	238188587	238224351	10	20	859	1
	chr1	201665284	201690898	8	16	860	1
	chr15	85860057	85901082	12	24	861	1
	chr20	17537257	17553044	9	18	862	1
	chr3	190231103	190251861	11	22	863	1
	chr7	107636053	107655808	6	12	864	1
	chr19	39881514	39903951	10	20	865	1
	chr11	28774458	28789515	9	18	866	1
	chr12	14976476	14999127	8	16	867	1
	chr5	95047022	95067640	13	26	868	1
	chr17	46549832	46583078	8	16	869	1
	chr16	27247130	27280439	11	22	870	1
	chr10	111727029	111776071	11	22	871	1
	chr20	30175761	30199375	11	22	872	1
	chr1	198121712	198147750	8	16	873	1
	chr8	22240248	22255440	11	22	874	1
	chr9	21972734	21995108	6	12	875	1
	chr20	10562936	10603657	11	22	876	1
	chr10	3919580	3940007	11	22	877	1
	chr1	214722844	214740640	9	18	878	1
	chr6	37207540	37227234	7	14	879	1
	chr14	23527125	23548422	9	18	880	1
	chr15	72519415	72529665	5	10	881	1
	chr2	224950478	224968080	5	10	882	1
	chr17	76370832	76388551	13	26	883	1
	chr1	109117859	109137165	6	12	884	1
	chr17	40805992	40834974	9	18	885	1
	chr5	179757637	179780711	6	12	886	1
	chr4	80989885	80999432	7	14	887	1
	chr4	129258980	129279128	10	20	888	1
	chr11	102843708	102869117	8	16	889	1
	chr11	63994018	64019318	11	22	890	1
	chr2	230266650	230280937	8	16	891	1
	chr17	38254388	38277638	12	24	892	1
	chr4	7806775	7832551	11	22	893	1
	chr1	67023350	67042991	8	16	894	1
	chr17	42611455	42635415	7	14	895	1
	chr6	151380912	151392756	7	14	896	1
	chr3	30533961	30553643	10	20	897	1
	chr8	128843701	128867246	11	22	898	1
	chr10	63989379	64010592	11	22	899	1
	chr2	43679146	43696000	10	20	900	1
	chr3	151019383	151046105	9	18	901	1
	chr5	73926499	73939580	7	14	902	1
	chr8	40011326	40032851	9	18	903	1
	chr12	64308181	64325363	6	12	904	1
	chr4	114877224	114901822	6	12	905	1
	chr15	63793491	63810013	10	20	906	1
	chr11	62358883	62389962	8	16	907	1
	chr4	39027569	39048920	7	14	908	1
	chr14	85982845	86002647	8	16	909	1
	chr11	8828974	8861273	7	14	910	1
	chr3	30578843	30595358	5	10	911	1
	chr2	216392572	216405942	6	12	912	1
	chr7	41735975	41749848	11	22	913	1
	chr14	69002581	69022503	9	18	914	1
	chr11	128563441	128586267	10	20	915	1
	chr6	143247811	143268148	8	16	916	1
	chr10	71905778	71930554	11	22	917	1
	chr12	49883393	49909689	10	20	918	1
	chr9	677788	706896	9	18	919	1
	chr14	74208009	74227540	8	16	920	1
	chr19	13044384	13076159	7	14	921	1
	chr6	37095969	37111966	7	14	922	1
	chr10	65456532	65473313	11	22	923	1
	chr19	40927055	40950971	10	20	924	1
	chr1	6660552	6686052	8	16	925	1
	chr1	23062118	23080503	12	24	926	1
	chr7	130507977	130538897	7	14	927	1
	chr6	11207346	11233425	13	26	928	1
	chr5	149517444	149539597	9	18	929	1
	chr3	45676965	45710499	9	18	930	1
	chr3	11177192	11211150	9	18	931	1
	chr1	36837776	36863316	8	16	932	1
	chr2	38319782	38344450	9	18	933	1
	chr2	20694339	20716230	11	22	934	1
	chr5	169397439	169407236	6	12	935	1
	chr17	53499098	53536887	11	22	936	1
	chr2	127901594	127913731	11	22	937	1
	chr18	68024821	68052229	8	16	938	1
	chr2	145753714	145780489	11	22	939	1
	chr17	17838773	17875452	7	14	940	1
	chr7	2824011	2860915	10	20	941	1
	chr3	160116651	160137074	8	16	942	1
	chr1	98779779	98792544	4	8	943	1
	chr4	74897469	74922063	11	22	944	1
	chr22	47133756	47170203	9	18	945	1
	chr1	25031028	25053929	9	18	946	1
	chr12	116559201	116581876	15	30	947	1
	chr3	99578312	99597162	7	14	948	1
	chr13	52194082	52219971	9	18	949	1
	chr1	162632751	162648672	12	24	950	1
	chr14	51854414	51867059	3	6	951	1
	chr4	83807888	83826970	6	12	952	1
	chr9	14181536	14222095	14	28	953	1
	chr15	74274758	74289975	10	20	954	1
	chr4	122589413	122618573	8	16	955	1
	chr19	44256822	44269808	8	16	956	1
	chr11	47995499	48026704	7	14	957	1
	chr7	79763733	79784970	10	20	958	1
	chr2	147739569	147755574	5	10	959	1
	chr14	73920095	73934774	12	24	960	1
	chr6	112355473	112366856	8	16	961	1
	chr17	75106163	75142210	13	26	962	1
	chr12	28118967	28137909	8	16	963	1
	chr2	192710461	192743117	8	16	964	1
	chr9	107626245	107642196	7	14	965	1
	chr3	145862943	145879576	6	12	966	1
	chr12	47664958	47675682	6	12	967	1
	chr12	56497897	56522948	7	14	968	1
	chr2	85172264	85200053	9	18	969	1
	chr5	142339758	142361425	7	14	970	1
	chr3	105525057	105556188	15	30	971	1
	chr6	9503070	9538199	10	20	972	1
	chr8	32185535	32201449	9	18	973	1
	chr6	117761434	117770437	4	8	974	1
	chr3	71582334	71602054	8	16	975	1
	chr11	58339487	58346968	4	8	976	1
	chr5	111071424	111093734	11	22	977	1
	chr2	128143968	128171426	11	22	978	1
	chr1	98493075	98519645	9	18	979	1
	chr19	4051700	4078001	10	20	980	1
	chr12	102318631	102333516	6	12	981	1
	chr17	70383411	70404142	11	22	982	1
	chr2	239335108	239349144	9	18	983	1
	chr22	37937718	37959830	9	18	984	1
	chr2	201165761	201185318	8	16	985	1
	chr1	79296178	79309071	7	14	986	1
	chr22	38613043	38635443	4	8	987	1
	chr1	156460774	156475618	5	10	988	1
	chr12	88947716	88974566	12	24	989	1
	chr10	82213454	82238020	9	18	990	1
	chr1	93388499	93427355	10	20	991	1
	chr1	179094869	179115942	9	18	992	1
	chr12	13128446	13153655	10	20	993	1
	chr17	12516182	12540854	11	22	994	1
	chr1	98367039	98387027	8	16	995	1
	chr8	18983453	18997906	12	24	996	1
	chr16	57019318	57048437	8	16	997	1
	chr14	52065516	52093352	8	16	998	1
	chr1	7325533	7361574	10	20	999	1
	chr9	22029535	22055395	10	20	1000	1
	chr1	145203348	145242043	12	24	1001	1
	chr12	27761471	27783647	9	18	1002	1
	chr7	28076651	28111279	12	24	1003	1
	chr9	6096506	6112811	10	20	1004	1
	chr13	30083323	30097838	7	14	1005	1
	chr3	189766608	189796809	8	16	1006	1
	chr1	206848129	206896969	9	18	1007	1
	chr3	194239302	194258929	10	20	1008	1
	chr22	35695334	35709981	10	20	1009	1
	chr10	24994556	25013988	7	14	1010	1
	chr3	111518060	111532743	5	10	1011	1
	chr11	12303782	12310665	4	8	1012	1
	chr10	79146539	79176787	11	22	1013	1
	chr20	10633237	10655340	8	16	1014	1
	chr1	94263852	94282854	7	14	1015	1
	chr6	129810662	129821952	6	12	1016	1
	chr6	113950989	113976629	11	22	1017	1
	chr15	45923871	45938443	7	14	1018	1
	chr11	86445163	86455479	9	18	1019	1
	chr14	68592356	68614771	10	20	1020	1
	chr10	3818201	3828168	4	8	1021	1
	chr6	129959699	129974842	7	14	1022	1
	chr2	37991568	38009418	10	20	1023	1
	chr6	72178757	72206162	8	16	1024	1
	chr8	24063542	24086745	8	16	1025	1
	chr2	70351535	70370490	6	12	1026	1
	chr16	2057539	2098436	10	20	1027	1
	chr10	131744035	131762184	13	26	1028	1
	chr10	21806084	21823556	5	10	1029	1
	chr4	10095005	10118966	12	24	1030	1
	chr1	172312842	172330271	6	12	1031	1
	chr2	114635499	114657426	12	24	1032	1
	chr14	59921617	59951746	5	10	1033	1
	chr8	67025352	67043809	8	16	1034	1
	chr7	93567688	93588910	7	14	1035	1
	chr1	158969402	158987981	8	16	1036	1
	chr18	55872383	55899092	11	22	1037	1
	chr11	19727653	19738841	5	10	1038	1
	chr3	65926017	65950400	11	22	1039	1
	chr16	22380729	22414142	11	22	1040	1
	chr2	189156218	189188907	9	18	1041	1
	chr10	60535849	60581430	13	26	1042	1
	chr11	59305021	59341425	11	22	1043	1
	chr4	129434939	129450779	8	16	1044	1
	chr5	131826271	131845664	8	16	1045	1
	chr12	31645279	31675330	9	18	1046	1
	chr3	172366708	172395902	10	20	1047	1
	chr11	95823532	95846966	8	16	1048	1
	chr14	51117527	51145036	7	14	1049	1
	chr5	133885094	133904151	10	20	1050	1
	chr2	54856939	54867156	9	18	1051	1
	chr12	66219608	66237213	9	18	1052	1
	chr6	139274478	139308666	10	20	1053	1
	chr6	21022961	21035402	6	12	1054	1
	chr5	136822229	136834852	10	20	1055	1
	chr2	28199770	28227479	7	14	1056	1
	chr10	104534159	104546579	10	20	1057	1
	chr5	57111871	57137929	12	24	1058	1
	chr2	55266011	55282797	7	14	1059	1
	chr11	65043197	65059019	6	12	1060	1
	chr9	114712587	114728239	8	16	1061	1
	chr3	185532138	185543840	6	12	1062	1
	chr8	131194882	131220125	10	20	1063	1
	chr6	75906684	75927322	7	14	1064	1
	chr5	179223447	179249584	7	14	1065	1
	chrX	109066116	109100729	10	20	1066	1
	chr19	2525596	2550283	9	18	1067	1
	chr10	4806146	4823728	12	24	1068	1
	chr7	92250838	92274201	9	18	1069	1
	chr1	209996867	210019648	12	24	1070	1
	chr3	25614041	25646330	10	20	1071	1
	chr8	120577611	120599338	6	12	1072	1
	chr3	55511016	55525847	7	14	1073	1
	chr10	63836690	63856151	8	16	1074	1
	chr7	22894169	22907019	4	8	1075	1
	chr6	33377268	33395392	9	18	1076	1
	chr5	33300483	33322748	9	18	1077	1
	chr1	174959215	174992336	6	12	1078	1
	chr5	131593085	131604481	7	14	1079	1
	chr5	172878314	172886218	4	8	1080	1
	chr10	129775456	129791487	5	10	1081	1
	chr9	112778019	112795761	6	12	1082	1
	chr14	56047404	56073186	12	24	1083	1
	chr12	56209647	56242507	11	22	1084	1
	chr18	57537865	57553660	6	12	1085	1
	chr6	26520787	26555134	10	20	1086	1
	chr2	238583980	238611599	9	18	1087	1
	chr22	38706139	38724199	9	18	1088	1
	chr11	308472	324762	8	16	1089	1
	chr1	2120720	2144833	9	18	1090	1
	chr6	10404151	10426987	7	14	1091	1
	chr7	130843118	130859010	6	12	1092	1
	chr1	95179160	95205944	11	22	1093	1
	chr6	130718100	130755637	9	18	1094	1
	chr11	127490531	127521739	8	16	1095	1
	chr7	75987424	76026951	10	20	1096	1
	chr11	75268762	75277049	5	10	1097	1
	chr20	39619866	39638640	6	12	1098	1
	chr2	158085917	158118508	8	16	1099	1
	chr11	47930095	47969357	10	20	1100	1
	chr4	103736768	103749796	8	16	1101	1
	chr19	38487955	38495976	6	12	1102	1
	chr17	35825890	35854467	9	18	1103	1
	chr15	63212514	63233381	9	18	1104	1
	chr6	31607743	31634063	8	16	1105	1
	chr18	3649469	3666164	5	10	1106	1
	chr10	73716287	73736345	7	14	1107	1
	chr13	31439477	31455371	10	20	1108	1
	chr14	52109668	52125256	7	14	1109	1
	chr20	60930870	60961656	7	14	1110	1
	chr1	43389628	43433227	10	20	1111	1
	chr6	137095886	137114057	7	14	1112	1
	chr5	142431064	142446830	11	22	1113	1
	chr1	28832083	28844911	4	8	1114	1
	chr1	44496313	44515993	6	12	1115	1
	chr3	119013677	119042820	7	14	1116	1
	chr5	90669017	90680195	8	16	1117	1
	chr6	159053248	159076740	9	18	1118	1
	chr1	68435613	68453952	7	14	1119	1
	chr10	129706636	129727175	9	18	1120	1
	chr12	109078963	109095684	9	18	1121	1
	chr4	87841239	87857922	8	16	1122	1
	chr6	57121762	57132634	7	14	1123	1
	chr4	143317382	143338237	6	12	1124	1
	chr10	124220676	124233870	7	14	1125	1
	chr1	23694604	23730096	9	18	1126	1
	chr1	221609544	221631635	5	10	1127	1
	chr12	63179494	63188273	6	12	1128	1
	chr1	115864881	115880664	8	16	1129	1
	chr11	76463817	76496102	9	18	1130	1
	chr3	71627306	71634543	5	10	1131	1
	chr3	187456513	187464932	6	12	1132	1
	chr19	56135878	56166655	7	14	1133	1
	chr6	130910531	130927228	10	20	1134	1
	chr6	31697814	31708362	6	12	1135	1
	chrX	13117514	13145514	10	20	1136	1
	chr14	71372327	71402012	8	16	1137	1
	chr17	20092507	20110453	10	20	1138	1
	chr11	118956141	118978304	8	16	1139	1
	chr15	49158281	49189183	8	16	1140	1
	chr5	148585084	148608406	7	14	1141	1
	chr8	38749461	38770147	9	18	1142	1
	chr6	36544742	36566172	7	14	1143	1
	chr12	56912751	56924537	8	16	1144	1
	chr21	36253573	36264906	8	16	1145	1
	chr17	45331505	45357110	9	18	1146	1
	chr8	72864060	72900444	13	26	1147	1
	chr1	172109351	172125321	6	12	1148	1
	chr12	57023794	57040262	8	16	1149	1
	chr10	28401043	28429394	9	18	1150	1
	chr18	20131143	20143667	9	18	1151	1
	chr8	40198805	40213379	8	16	1152	1
	chr4	89444005	89456153	6	12	1153	1
	chr1	159880097	159895853	8	16	1154	1
	chr16	75033500	75064416	7	14	1155	1
	chr11	128077362	128099348	7	14	1156	1
	chr15	49082918	49103018	10	20	1157	1
	chr3	67685622	67705419	7	14	1158	1
	chr2	109253313	109279228	12	24	1159	1
	chr6	151356431	151367915	12	24	1160	1
	chr12	106416168	106445886	7	14	1161	1
	chr11	47869692	47885870	8	16	1162	1
	chr3	66518707	66536476	7	14	1163	1
	chr14	69505040	69527096	8	16	1164	1
	chr3	112091669	112110595	7	14	1165	1
	chr10	70088329	70099432	5	10	1166	1
	chr11	9587387	9597401	5	10	1167	1
	chr20	31315904	31350535	10	20	1168	1
	chr19	2150964	2171201	9	18	1169	1
	chr15	65165505	65197631	10	20	1170	1
	chr10	70816061	70826113	7	14	1171	1
	chr19	55879945	55897748	10	20	1172	1
	chr9	91751064	91770013	6	12	1173	1
	chr11	63431168	63451056	9	18	1174	1
	chr17	25862042	25889632	10	20	1175	1
	chr18	14806369	14852468	13	26	1176	1
	chr13	108094443	108112692	7	14	1177	1
	chr1	38455364	38478574	4	8	1178	1
	chr16	86418443	86431953	9	18	1179	1
	chr17	60882719	60905022	10	20	1180	1
	chr12	19339058	19359480	10	20	1181	1
	chr9	124030687	124051116	8	16	1182	1
	chr1	94071295	94092133	9	18	1183	1
	chr5	97431819	97447485	10	20	1184	1
	chr5	142719214	142740540	13	26	1185	1
	chr1	249114703	249136203	11	22	1186	1
	chr6	126233848	126244400	6	12	1187	1
	chr6	43970928	43990472	6	12	1188	1
	chr4	95365960	95378983	8	16	1189	1
	chr4	170122995	170151164	8	16	1190	1
	chr5	72134522	72151925	9	18	1191	1
	chr9	26291986	26310209	12	24	1192	1
	chr5	139487041	139511997	6	12	1193	1
	chr4	88928526	88949878	8	16	1194	1
	chr3	197025311	197044458	7	14	1195	1
	chr4	38665235	38676728	8	16	1196	1
	chr3	159843836	159854421	6	12	1197	1
	chr4	177922545	177937482	8	16	1198	1
	chr5	172221552	172234585	7	14	1199	1
	chr11	34994233	35002237	6	12	1200	1
	chr14	53362252	53386434	9	18	1201	1
	chr5	14264024	14272392	6	12	1202	1
	chr13	49660743	49687810	9	18	1203	1
	chr5	54279033	54300501	6	12	1204	1
	chr10	78915452	78924531	5	10	1205	1
	chr9	118906910	118919548	4	8	1206	1
	chr2	56212241	56236847	9	18	1207	1
	chr2	42344774	42375026	8	16	1208	1
	chr2	223906175	223927622	7	14	1209	1
	chr3	150125739	150140868	10	20	1210	1
	chr16	15576073	15601707	8	16	1211	1
	chr17	80225298	80256452	8	16	1212	1
	chr17	40063340	40086516	5	10	1213	1
	chr1	87792128	87804470	10	20	1214	1
	chr6	150168535	150185789	9	18	1215	1
	chr10	10827173	10847882	11	22	1216	1
	chr2	226979558	227002010	7	14	1217	1
	chr12	14519159	14556487	13	26	1218	1
	chr2	43619305	43666333	9	18	1219	1
	chr2	118730056	118741570	6	12	1220	1
	chr11	19387392	19402425	9	18	1221	1
	chr12	57457876	57483036	9	18	1222	1
	chr1	155210923	155243606	10	20	1223	1
	chr19	1847742	1884969	12	24	1224	1
	chr15	82414805	82439179	8	16	1225	1
	chr5	34912941	34930983	8	16	1226	1
	chr12	2365443	2378853	8	16	1227	1
	chr9	93949129	93970852	8	16	1228	1
	chr1	94783083	94795211	4	8	1229	1
	chr17	57229435	57244834	9	18	1230	1
	chr4	125336379	125355702	7	14	1231	1
	chr9	12776094	12791109	7	14	1232	1
	chr6	36390802	36413296	8	16	1233	1
	chr10	105419630	105439165	8	16	1234	1
	chr13	76336695	76372972	11	22	1235	1
	chr11	35094639	35105731	7	14	1236	1
	chr4	184019901	184063671	9	18	1237	1
	chr3	173452570	173467826	10	20	1238	1
	chr19	3360033	3380189	8	16	1239	1
	chr20	35089359	35112032	10	20	1240	1
	chr15	96808053	96828568	8	16	1241	1
	chr2	238368256	238396140	8	16	1242	1
	chr7	134560530	134590152	7	14	1243	1
	chr8	32404419	32441333	10	20	1244	1
	chr11	12131641	12165067	8	16	1245	1
	chr2	159980974	159997484	8	16	1246	1
	chr10	62703608	62739250	9	18	1247	1
	chr16	53114451	53134308	6	12	1248	1
	chr12	27329367	27347260	9	18	1249	1
	chr12	111984286	112016683	8	16	1250	1
	chr12	76206402	76220287	8	16	1251	1
	chr1	112936656	112949846	8	16	1252	1
	chr12	13247005	13255476	8	16	1253	1
	chr1	244598129	244615720	7	14	1254	1
	chr16	9137170	9171030	8	16	1255	1
	chr10	112256741	112273102	11	22	1256	1
	chr12	110982964	111020126	11	22	1257	1
	chr5	140888118	140902838	7	14	1258	1
	chr10	43892580	43915702	8	16	1259	1
	chr22	39092586	39114185	7	14	1260	1
	chr10	79260793	79272602	9	18	1261	1
	chr4	151041042	151066890	10	20	1262	1
	chr5	14032905	14038136	3	6	1263	1
	chr8	124530606	124563629	10	20	1264	1
	chr13	94956934	94982422	7	14	1265	1
	chr18	9612716	9644387	9	18	1266	1
	chr17	27565503	27584795	9	18	1267	1
	chr1	935006	956449	8	16	1268	1
	chr2	75061954	75076728	7	14	1269	1
	chr20	8053978	8077669	9	18	1270	1
	chr11	85863122	85888606	8	16	1271	1
	chr6	4352480	4381542	9	18	1272	1
	chr2	47292745	47304539	8	16	1273	1
	chr11	6624717	6640112	7	14	1274	1
	chr6	27857871	27870953	6	12	1275	1
	chr17	4842606	4852618	5	10	1276	1
	chr4	34171348	34195243	5	10	1277	1
	chr9	118012440	118028838	5	10	1278	1
	chr16	4349031	4378399	8	16	1279	1
	chr3	52080227	52090918	6	12	1280	1
	chr11	62413833	62457399	8	16	1281	1
	chr2	28177393	28183620	3	6	1282	1
	chr6	17863882	17887026	11	22	1283	1
	chr13	99959021	99974928	9	18	1284	1
	chr3	25463323	25475593	6	12	1285	1
	chr10	82257079	82270675	7	14	1286	1
	chr7	22758278	22770078	6	12	1287	1
	chr15	59586954	59598097	8	16	1288	1
	chr7	73120127	73133806	5	10	1289	1
	chr5	35851194	35860673	8	16	1290	1
	chr1	153506088	153523102	9	18	1291	1
	chr3	106140302	106149964	9	18	1292	1
	chr2	46293815	46310298	7	14	1293	1
	chr3	30375922	30388757	5	10	1294	1
	chr9	97766792	97788710	8	16	1295	1
	chr2	134537524	134551091	6	12	1296	1
	chr15	42783604	42803543	8	16	1297	1
	chr10	89292592	89309059	8	16	1298	1
	chr8	23602974	23619509	9	18	1299	1
	chr3	152761452	152787918	8	16	1300	1
	chr12	64476954	64497668	7	14	1301	1
	chr12	76051859	76060726	6	12	1302	1
	chr5	97644220	97650490	3	6	1303	1
	chr15	63031707	63075276	10	20	1304	1
	chr4	177346057	177366418	12	24	1305	1
	chr10	81159294	81206447	11	22	1306	1
	chr19	42746273	42759637	7	14	1307	1
	chr1	96822594	96840374	9	18	1308	1
	chr8	18924658	18954015	11	22	1309	1
	chr16	67588778	67606446	6	12	1310	1
	chr10	89417808	89436890	11	22	1311	1
	chr15	80880887	80908646	8	16	1312	1
	chr2	67788402	67801212	6	12	1313	1
	chr19	45927461	45959441	11	22	1314	1
	chr4	40978791	40997181	8	16	1315	1
	chr1	1280019	1297420	10	20	1316	1
	chr11	35050699	35062254	11	22	1317	1
	chr12	53759230	53784714	9	18	1318	1
	chr3	99247844	99267229	10	20	1319	1
	chr5	64770246	64779149	3	6	1320	1
	chr4	13987397	14002053	4	8	1321	1
	chr14	35169013	35202934	9	18	1322	1
	chr6	163826901	163841438	6	12	1323	1
	chr17	45302547	45318309	5	10	1324	1
	chr20	39937812	39969720	8	16	1325	1
	chr19	6070937	6109845	9	18	1326	1
	chr4	77899327	77932726	12	24	1327	1
	chr3	184032658	184053881	7	14	1328	1
	chr2	192030677	192045331	11	22	1329	1
	chr4	67420911	67441128	7	14	1330	1
	chr1	16159510	16177141	8	16	1331	1
	chr7	105900959	105926114	8	16	1332	1
	chr8	117877572	117902828	8	16	1333	1
	chr3	157135589	157164088	8	16	1334	1
	chr3	185645342	185656193	9	18	1335	1
	chr20	32251352	32278516	8	16	1336	1
	chr3	98496097	98510563	7	14	1337	1
	chr12	104609744	104620407	7	14	1338	1
	chr2	68458250	68480622	8	16	1339	1
	chr2	47167939	47197587	7	14	1340	1
	chr10	103874579	103892994	7	14	1341	1
	chr1	28742148	28768345	9	18	1342	1
	chr17	62191807	62207916	7	14	1343	1
	chr3	64163088	64176668	6	12	1344	1
	chr8	101954815	101966575	6	12	1345	1
	chr8	125260168	125285751	8	16	1346	1
	chr9	110803711	110818919	8	16	1347	1
	chr2	153356657	153401378	11	22	1348	1
	chr1	9349899	9363743	9	18	1349	1
	chr6	36898010	36928785	9	18	1350	1
	chr9	22208814	22216808	4	8	1351	1
	chr10	127887569	127916802	9	18	1352	1
	chr12	102271634	102288568	7	14	1353	1
	chr7	36427827	36444810	6	12	1354	1
	chr12	46824131	46846318	9	18	1355	1
	chr17	32627462	32641259	12	24	1356	1
	chr3	151893087	151921585	9	18	1357	1
	chr5	58329216	58338533	5	10	1358	1
	chr15	92050930	92065198	7	14	1359	1
	chr10	52153449	52178524	9	18	1360	1
	chr12	53440017	53446845	5	10	1361	1
	chr2	224324024	224333762	7	14	1362	1
	chr5	14440469	14449151	5	10	1363	1
	chr7	137557795	137567530	8	16	1364	1
	chr21	36167594	36186506	10	20	1365	1
	chr3	149357124	149376217	7	14	1366	1
	chr2	67616344	67629324	8	16	1367	0
	chr6	31508206	31530937	9	18	1368	0
	chr3	123397522	123414046	6	12	1369	0
	chr22	36288204	36318299	9	18	1370	0
	chr1	200378984	200414963	10	20	1371	0
	chr5	95555634	95571397	6	12	1372	0
	chr13	74689136	74710159	10	20	1373	0
	chr1	218503685	218524186	7	14	1374	0
	chr2	194688951	194712241	11	22	1375	0
	chr10	13749407	13760505	9	18	1376	0
	chr12	102249132	102256357	4	8	1377	0
	chr8	142035436	142053930	10	20	1378	0
	chr1	65377191	65399885	8	16	1379	0
	chr6	160389765	160410693	8	16	1380	0
	chr12	89550419	89560822	6	12	1381	0
	chr19	11195987	11206443	7	14	1382	0
	chr13	38274508	38295702	9	18	1383	0
	chr17	7379935	7390897	7	14	1384	0
	chr12	110433968	110464524	8	16	1385	0
	chr3	13578389	13590844	9	18	1386	0
	chr15	49427492	49448289	7	14	1387	0
	chr20	19860687	19869944	6	12	1388	0
	chr5	136635854	136656800	6	12	1389	0
	chr16	28192269	28208203	10	20	1390	0
	chr10	79110144	79116413	4	8	1391	0
	chr9	107815230	107836098	8	16	1392	0
	chr6	75977505	75994921	11	22	1393	0
	chr1	66278144	66292127	8	16	1394	0
	chr4	48331536	48348474	8	16	1395	0
	chr17	48736977	48748864	6	12	1396	0
	chr7	23506830	23513456	5	10	1397	0
	chr20	48643942	48663544	8	16	1398	0
	chr4	87927497	87939398	11	22	1399	0
	chr2	109934860	109956030	7	14	1400	0
	chr5	119474298	119497567	9	18	1401	0
	chr7	99678795	99700305	9	18	1402	0
	chr10	101419473	101442133	8	16	1403	0
	chr8	95030427	95048656	7	14	1404	0
	chr3	48632240	48651959	6	12	1405	0
	chr11	124766849	124785461	6	12	1406	0
	chr3	9434856	9444134	5	10	1407	0
	chr11	44586647	44596743	5	10	1408	0
	chr6	86065209	86080194	4	8	1409	0
	chr13	43381793	43407622	9	18	1410	0
	chr6	74287592	74296980	6	12	1411	0
	chr9	33505793	33524617	8	16	1412	0
	chr5	55285881	55294163	5	10	1413	0
	chr2	177419058	177448057	7	14	1414	0
	chr5	141698715	141706763	7	14	1415	0
	chr2	85962974	85982047	8	16	1416	0
	chr3	111442835	111458641	6	12	1417	0
	chr2	55809044	55819390	6	12	1418	0
	chr16	21636401	21657180	6	12	1419	0
	chr5	145304483	145326984	5	10	1420	0
	chr8	77584990	77596019	7	14	1421	0
	chr17	29576644	29602115	10	20	1422	0
	chr13	51250647	51266514	8	16	1423	0
	chr6	83106673	83119417	8	16	1424	0
	chr3	16516294	16526336	8	16	1425	0
	chr17	1613378	1627796	7	14	1426	0
	chr8	93021587	93038407	9	18	1427	0
	chr9	130679114	130699906	9	18	1428	0
	chr7	16684175	16709818	9	18	1429	0
	chr1	201551508	201572397	6	12	1430	0
	chr14	92968052	92980282	8	16	1431	0
	chr17	7737423	7747598	8	16	1432	0
	chr11	10254570	10285931	10	20	1433	0
	chr11	69064513	69070138	4	8	1434	0
	chr22	43139689	43152053	7	14	1435	0
	chr18	3622010	3627139	4	8	1436	0
	chr5	95095679	95123581	6	12	1437	0
	chr8	94885343	94898114	6	12	1438	0
	chr3	112390488	112404568	8	16	1439	0
	chr2	102313607	102335436	6	12	1440	0
	chr5	95193889	95206256	6	12	1441	0
	chr11	114223876	114249000	9	18	1442	0
	chr2	143701669	143737819	8	16	1443	0
	chr2	43447158	43455233	7	14	1444	0
	chr2	85811949	85844149	8	16	1445	0
	chr4	90456972	90478102	8	16	1446	0
	chr15	33390145	33403563	9	18	1447	0
	chr5	14806698	14822812	9	18	1448	0
	chr9	89102605	89116778	7	14	1449	0
	chr2	38401334	38412394	4	8	1450	0
	chr14	24605028	24616901	8	16	1451	0
	chr18	68086664	68101032	6	12	1452	0
	chr8	39955681	39983202	9	18	1453	0
	chr8	11711298	11735554	9	18	1454	0
	chr11	26248685	26269633	6	12	1455	0
	chr9	111200363	111208581	4	8	1456	0
	chr22	50720870	50746817	6	12	1457	0
	chr1	219470490	219504132	13	26	1458	0
	chr18	7566805	7591145	9	18	1459	0
	chr6	132258945	132276541	7	14	1460	0
	chr8	25031861	25061289	9	18	1461	0
	chr20	44407289	44420778	5	10	1462	0
	chr5	130851016	130882960	11	22	1463	0
	chr14	52535136	52548729	5	10	1464	0
	chr10	76871044	76904551	9	18	1465	0
	chr6	138084998	138104973	4	8	1466	0
	chr12	118793768	118814584	9	18	1467	0
	chr20	48720130	48732806	5	10	1468	0
	chr12	29885853	29904467	7	14	1469	0
	chr8	105654887	105680724	10	20	1470	0
	chr3	99218511	99227605	3	6	1471	0
	chr5	95292391	95320423	9	18	1472	0
	chrX	114794375	114829755	16	32	1473	0
	chr10	90402622	90421135	6	12	1474	0
	chr17	40155500	40176523	8	16	1475	0
	chr8	119445337	119456397	6	12	1476	0
	chr1	109618414	109643704	5	10	1477	0
	chr19	16175549	16190626	9	18	1478	0
	chr6	161449929	161460847	9	18	1479	0
	chr5	97790511	97818438	8	16	1480	0
	chr1	201419994	201437535	6	12	1481	0
	chr9	131929238	131940093	5	10	1482	0
	chr2	216296729	216303592	5	10	1483	0
	chr14	74179174	74195402	7	14	1484	0
	chr17	40670253	40688005	5	10	1485	0
	chr16	50217986	50242238	6	12	1486	0
	chr8	123584996	123614686	10	20	1487	0
	chr12	63018971	63034983	6	12	1488	0
	chr9	101782705	101804294	6	12	1489	0
	chr14	95973947	96001623	10	20	1490	0
	chr3	64326074	64341571	11	22	1491	0
	chr6	10720605	10760174	7	14	1492	0
	chr2	65586354	65610710	11	22	1493	0
	chr7	135346951	135369940	7	14	1494	0
	chr7	93685652	93697817	8	16	1495	0
	chr13	95919543	95933799	6	12	1496	0
	chr6	74226606	74233288	4	8	1497	0
	chr13	50629825	50656658	9	18	1498	0
	chr14	55139904	55153873	7	14	1499	0
	chr10	70976677	71001731	7	14	1500	0
	chr17	74366424	74382362	6	12	1501	0
	chr2	216261234	216279446	12	24	1502	0
	chr11	122982709	123008413	8	16	1503	0
	chr3	151581380	151600974	6	12	1504	0
	chr2	208195524	208202300	4	8	1505	0
	chr10	23701024	23730789	10	20	1506	0
	chr11	91856545	91865297	4	8	1507	0
	chr11	65625453	65640634	4	8	1508	0
	chr7	12745539	12760304	8	16	1509	0
	chr12	58282964	58293177	7	14	1510	0
	chr8	69758603	69776230	11	22	1511	0
	chr15	45738154	45750652	9	18	1512	0
	chr4	54629843	54645126	6	12	1513	0
	chr3	11494658	11520711	11	22	1514	0
	chr7	75704703	75717380	6	12	1515	0
	chr18	11851045	11860406	7	14	1516	0
	chr5	14398890	14418559	10	20	1517	0
	chr1	219258028	219265979	4	8	1518	0
	chr19	42772153	42788953	11	22	1519	0
	chr19	47729881	47760920	11	22	1520	0
	chr14	102744361	102771126	7	14	1521	0
	chr18	74813176	74820811	3	6	1522	0
	chr12	90338862	90353605	4	8	1523	0
	chr7	150777775	150786671	6	12	1524	0
	chr9	88954616	88969816	10	20	1525	0
	chr8	24506863	24540253	12	24	1526	0
	chr10	114833095	114853186	6	12	1527	0
	chr12	26956801	26999501	10	20	1528	0
	chr9	110036970	110063314	7	14	1529	0
	chr18	25691208	25704407	7	14	1530	0
	chr1	155164413	155197740	8	16	1531	0
	chr7	18545831	18560965	8	16	1532	0
	chr5	43064611	43075886	3	6	1533	0
	chrX	29671052	29683942	5	10	1534	0
	chr18	26307946	26319201	9	18	1535	0
	chr14	68925595	68943534	7	14	1536	0
	chr4	56261418	56276132	4	8	1537	0
	chr8	106636374	106672324	6	12	1538	0
	chr8	57788467	57806853	8	16	1539	0
	chr12	65918958	65931779	6	12	1540	0
	chr16	29272910	29283999	8	16	1541	0
	chr16	31453997	31483783	8	16	1542	0
	chr11	36430490	36453950	5	10	1543	0
	chr11	27948821	27960036	5	10	1544	0
	chr17	79848459	79895417	14	28	1545	0
	chr2	189631046	189654668	6	12	1546	0
	chr7	116346284	116357172	7	14	1547	0
	chr14	105144769	105156771	4	8	1548	0
	chr20	36661608	36685983	6	12	1549	0
	chr3	49044357	49066607	7	14	1550	0
	chr12	888259	915206	8	16	1551	0
	chr5	58420069	58430192	5	10	1552	0
	chr11	67030624	67057403	6	12	1553	0
	chr12	124990901	125004326	7	14	1554	0
	chr7	131304202	131318791	6	12	1555	0
	chr11	57078491	57102711	7	14	1556	0
	chr20	38478241	38484304	5	10	1557	0
	chr12	58893909	58904004	8	16	1558	0
	chr10	54202902	54215008	11	22	1559	0
	chr17	37025230	37037692	7	14	1560	0
	chr10	89686597	89708278	9	18	1561	0
	chr11	57529525	57546430	6	12	1562	0
	chr5	142382007	142396794	5	10	1563	0
	chr7	17407875	17413754	3	6	1564	0
	chr1	8708121	8739174	9	18	1565	0
	chr14	59772552	59802462	9	18	1566	0
	chr1	214590386	214603648	8	16	1567	0
	chr14	50988024	50998417	3	6	1568	0
	chr6	82691346	82707888	6	12	1569	0
	chr20	43349294	43364046	9	18	1570	0
	chr3	149252913	149273792	10	20	1571	0
	chr17	65474330	65488957	8	16	1572	0
	chr8	79420662	79437798	6	12	1573	0
	chr6	141166779	141179454	7	14	1574	0
	chr6	2839239	2854259	8	16	1575	0
	chr3	132136660	132165359	8	16	1576	0
	chr3	111793773	111821417	8	16	1577	0
	chr10	106015397	106034469	8	16	1578	0
	chr5	95359040	95372866	7	14	1579	0
	chr11	8738897	8754806	5	10	1580	0
	chr1	225838102	225845748	8	16	1581	0
	chr11	18405088	18418118	5	10	1582	0
	chr1	152002454	152021077	4	8	1583	0
	chr14	32460765	32480259	10	20	1584	0
	chr17	42896856	42907978	7	14	1585	0
	chr12	90144695	90164108	8	16	1586	0
	chr11	35020313	35036967	11	22	1587	0
	chr11	33021638	33061961	7	14	1588	0
	chr1	110913335	110936469	8	16	1589	0
	chr15	52385541	52395540	7	14	1590	0
	chr1	70671042	70689652	7	14	1591	0
	chr11	111603764	111616435	5	10	1592	0
	chr7	44412281	44423833	8	16	1593	0
	chr18	9136327	9147906	5	10	1594	0
	chr17	46114754	46133508	9	18	1595	0
	chr2	145695685	145709477	6	12	1596	0
	chr2	101350214	101369804	7	14	1597	0
	chr11	8693369	8710872	5	10	1598	0
	chr15	68817045	68836239	10	20	1599	0
	chr10	124610199	124625026	10	20	1600	0
	chr10	77157348	77169167	6	12	1601	0
	chr1	25558744	25593081	9	18	1602	0
	chr21	30704810	30720514	10	20	1603	0
	chr2	54885635	54901324	8	16	1604	0
	chr3	156501743	156514049	9	18	1605	0
	chr8	62669713	62686251	6	12	1606	0
	chr18	74767518	74784440	7	14	1607	0
	chr20	52227438	52239244	5	10	1608	0
	chr15	38544750	38560028	6	12	1609	0
	chr2	176987696	177005511	6	12	1610	0
	chr8	130697641	130723269	10	20	1611	0
	chr13	110653767	110670986	9	18	1612	0
	chr8	38853874	38862671	6	12	1613	0
	chr14	105486828	105499911	6	12	1614	0
	chr12	1700137	1721490	5	10	1615	0
	chr1	43824157	43839163	6	12	1616	0
	chr1	36808907	36819009	4	8	1617	0
	chr1	27019288	27026440	5	10	1618	0
	chr4	103333016	103361207	6	12	1619	0
	chr14	50086694	50102528	7	14	1620	0
	chr5	39500977	39524462	8	16	1621	0
	chr6	30684754	30690796	6	12	1622	0
	chr1	82169704	82183490	4	8	1623	0
	chr13	36903990	36920021	9	18	1624	0
	chr1	246729127	246756843	9	18	1625	0
	chr10	105654852	105678502	8	16	1626	0
	chr2	9753827	9779185	6	12	1627	0
	chr16	18801440	18816755	7	14	1628	0
	chr11	47561362	47600435	10	20	1629	0
	chr6	3518161	3535799	7	14	1630	0
	chr2	197451173	197473375	7	14	1631	0
	chr9	5436724	5455149	7	14	1632	0
	chr7	100729102	100744651	6	12	1633	0
	chr2	20777330	20793102	6	12	1634	0
	chr11	37518247	37533553	10	20	1635	0
	chr2	65647916	65664348	6	12	1636	0
	chr4	81094473	81123752	9	18	1637	0
	chr15	72754451	72784654	7	14	1638	0
	chr6	7138248	7157606	8	16	1639	0
	chr7	130790467	130795330	2	4	1640	0
	chr20	33695272	33735430	8	16	1641	0
	chr7	158611689	158622637	5	10	1642	0
	chr9	108053333	108062207	5	10	1643	0
	chr6	31365099	31375091	6	12	1644	0
	chr16	27325589	27347415	5	10	1645	0
	chr3	172024098	172040661	6	12	1646	0
	chr9	36567136	36585665	6	12	1647	0
	chr3	72936858	72957544	10	20	1648	0
	chr10	80008035	80023906	4	8	1649	0
	chr7	43609642	43631398	7	14	1650	0
	chr8	94910826	94931023	7	14	1651	0
	chr6	89069564	89090384	8	16	1652	0
	chr3	159570878	159601703	9	18	1653	0
	chr8	145133166	145160117	7	14	1654	0
	chr13	41627942	41638245	5	10	1655	0
	chr2	231968321	231999471	10	20	1656	0
	chr6	54771893	54801114	9	18	1657	0
	chr9	131312568	131321760	8	16	1658	0
	chr15	85945457	85957392	8	16	1659	0
	chr11	71639482	71658293	4	8	1660	0
	chr13	31469639	31480558	4	8	1661	0
	chr6	45665279	45682393	9	18	1662	0
	chr5	142674713	142697445	9	18	1663	0
	chr17	40913386	40935827	6	12	1664	0
	chr6	33281144	33290186	4	8	1665	0
	chr9	91925334	91934100	4	8	1666	0
	chr12	52653955	52679477	8	16	1667	0
	chr9	4077977	4112137	10	20	1668	0
	chr6	152411747	152421815	6	12	1669	0
	chr12	92987339	93002058	10	20	1670	0
	chr6	56660548	56679895	9	18	1671	0
	chr10	126594780	126613730	9	18	1672	0
	chr6	14706350	14713882	8	16	1673	0
	chr7	106354979	106361089	7	14	1674	0
	chr5	39755772	39776048	7	14	1675	0
	chr7	77038678	77056967	6	12	1676	0
	chr11	88269710	88289869	5	10	1677	0
	chr3	10012100	10036215	7	14	1678	0
	chr4	147249912	147258032	4	8	1679	0
	chr9	127414911	127428101	5	10	1680	0
	chr6	37400702	37425376	7	14	1681	0
	chr17	7786902	7793238	5	10	1682	0
	chr4	56026391	56051191	8	16	1683	0
	chr5	71530545	71548994	7	14	1684	0
	chr6	48391587	48400435	6	12	1685	0
	chr5	14097786	14109173	7	14	1686	0
	chr7	112624157	112636424	8	16	1687	0
	chr13	45899768	45915952	8	16	1688	0
	chr6	134077087	134099975	7	14	1689	0
	chr7	93812287	93821080	8	16	1690	0
	chr8	22447009	22462709	5	10	1691	0
	chr1	24104584	24127736	10	20	1692	0
	chr3	172465272	172471579	5	10	1693	0
	chr1	120525026	120533296	5	10	1694	0
	chr4	102267561	102288800	8	16	1695	0
	chr10	81077372	81093157	8	16	1696	0
	chr10	60027055	60041327	10	20	1697	0
	chr13	111356874	111368342	6	12	1698	0
	chr1	68345825	68356120	5	10	1699	0
	chr5	148929755	148944201	6	12	1700	0
	chr5	106758605	106768131	7	14	1701	0
	chr16	19125455	19142570	4	8	1702	0
	chr13	38051075	38076316	11	22	1703	0
	chr4	114354967	114369176	9	18	1704	0
	chr16	88267991	88279594	11	22	1705	0
	chr3	124596530	124604779	5	10	1706	0
	chr6	153439489	153452746	7	14	1707	0
	chr10	89621745	89634155	4	8	1708	0
	chr8	122157502	122177286	10	20	1709	0
	chr6	157098166	157104862	5	10	1710	0
	chr11	86225489	86235689	5	10	1711	0
	chr15	74811571	74832751	6	12	1712	0
	chr17	29641805	29667240	6	12	1713	0
	chr6	41666153	41703127	7	14	1714	0
	chr8	141797149	141807887	7	14	1715	0
	chr11	14432645	14444959	6	12	1716	0
	chr6	151695680	151714244	7	14	1717	0
	chr17	48225247	48238672	7	14	1718	0
	chr8	126225940	126245450	7	14	1719	0
	chr4	141013009	141024599	7	14	1720	0
	chr7	150009183	150018595	5	10	1721	0
	chr3	52001259	52029527	7	14	1722	0
	chr6	28092071	28110792	5	10	1723	0
	chr14	23444156	23451223	6	12	1724	0
	chr20	11177462	11216083	8	16	1725	0
	chr17	16106713	16133378	8	16	1726	0
	chr15	63663691	63673773	8	16	1727	0
	chr14	35872816	35889243	5	10	1728	0
	chr8	103818380	103823740	4	8	1729	0
	chr6	21588524	21598282	4	8	1730	0
	chr11	65075689	65101559	8	16	1731	0
	chr2	202271049	202297399	10	20	1732	0
	chr6	30782395	30796740	8	16	1733	0
	chr1	211749025	211765892	9	18	1734	0
	chr2	110362581	110372150	6	12	1735	0
	chr8	94849890	94869758	5	10	1736	0
	chr3	152848035	152863153	10	20	1737	0
	chr8	49486413	49504664	6	12	1738	0
	chr2	191875931	191885672	6	12	1739	0
	chr8	38883932	38899601	10	20	1740	0
	chr1	219294537	219323464	8	16	1741	0
	chr5	35876203	35887771	7	14	1742	0
	chr10	14020195	14032928	6	12	1743	0
	chr16	676600	740159	10	20	1744	0
	chr7	116763887	116774905	8	16	1745	0
	chr11	85773875	85780632	5	10	1746	0
	chr5	106800368	106813747	7	14	1747	0
	chr14	55348630	55369278	7	14	1748	0
	chr11	46721573	46736584	8	16	1749	0
	chr6	153406423	153414733	5	10	1750	0
	chr2	234395407	234405674	3	6	1751	0
	chr17	79477020	79486216	4	8	1752	0
	chr11	66094439	66115386	6	12	1753	0
	chr11	106260769	106271872	7	14	1754	0
	chr5	64327990	64333559	4	8	1755	0
	chr7	38217396	38237589	9	18	1756	0
	chr12	50925360	50944375	10	20	1757	0
	chr21	16237496	16272919	8	16	1758	0
	chr1	201592683	201619862	8	16	1759	0
	chr3	156871483	156879733	6	12	1760	0
	chr18	61537099	61555050	10	20	1761	0
	chr9	35096422	35114598	8	16	1762	0
	chr3	151737638	151747683	6	12	1763	0
	chr15	67803648	67835252	7	14	1764	0
	chr3	71216897	71238968	7	14	1765	0
	chr2	219081516	219094781	6	12	1766	0
	chr11	46258498	46270795	7	14	1767	0
	chr8	74253380	74284516	7	14	1768	0
	chr4	143011152	143019679	10	20	1769	0
	chr12	54671691	54677453	6	12	1770	0
	chr11	86398989	86410559	7	14	1771	0
	chr5	143347425	143367885	6	12	1772	0
	chr3	28383067	28390940	6	12	1773	0
	chr2	47030113	47040128	7	14	1774	0
	chr1	23425619	23441116	6	12	1775	0
	chr17	34890536	34903608	5	10	1776	0
	chr16	70461855	70473420	8	16	1777	0
	chr4	79567141	79583480	9	18	1778	0
	chr3	182992896	183012881	6	12	1779	0
	chr14	75121442	75138293	8	16	1780	0
	chr8	22022390	22046249	9	18	1781	0
	chr12	88692245	88703242	5	10	1782	0
	chr12	64845569	64855435	6	12	1783	0
	chr13	102165032	102188936	8	16	1784	0
	chr1	153536394	153545669	5	10	1785	0
	chr10	100099848	100121427	9	18	1786	0
	chr8	103664464	103675053	5	10	1787	0
	chr7	31973974	31997324	10	20	1788	0
	chr3	11679870	11685644	5	10	1789	0
	chr7	86070	101634	3	6	1790	0
	chr13	102100788	102108707	6	12	1791	0
	chr11	112027357	112045575	9	18	1792	0
	chr14	51403805	51431320	9	18	1793	0
	chr2	138714447	138727462	6	12	1794	0
	chr11	126202624	126225222	7	14	1795	0
	chr10	99392844	99409271	6	12	1796	0
	chr7	130873256	130888551	6	12	1797	0
	chr15	52121965	52139201	7	14	1798	0
	chr7	43909448	43919665	6	12	1799	0
	chr4	79466683	79490827	11	22	1800	0
	chr6	73656315	73669607	8	16	1801	0
	chr4	56409831	56420115	6	12	1802	0
	chr6	3732481	3768462	9	18	1803	0
	chr10	63658714	63664983	6	12	1804	0
	chr5	43008146	43020194	3	6	1805	0
	chr1	225924124	225965715	9	18	1806	0
	chr1	179185216	179204227	9	18	1807	0
	chr16	82661405	82672475	3	6	1808	0
	chr9	111753626	111776613	6	12	1809	0
	chr8	128747873	128755691	6	12	1810	0
	chr5	57031568	57050842	6	12	1811	0
	chr18	53068475	53089633	6	12	1812	0
	chr15	90380389	90391765	4	8	1813	0
	chr8	90770517	90778664	5	10	1814	0
	chr6	26121454	26128321	6	12	1815	0
	chr6	53167044	53193703	7	14	1816	0
	chr19	41857037	41874240	8	16	1817	0
	chr11	86184866	86197386	6	12	1818	0
	chr5	149416562	149447336	8	16	1819	0
	chr12	58807628	58820303	6	12	1820	0
	chr20	30930168	30947039	5	10	1821	0
	chr3	50193044	50208708	7	14	1822	0
	chr1	151953340	151965842	7	14	1823	0
	chr6	112618004	112633634	5	10	1824	0
	chr16	4524435	4550855	7	14	1825	0
	chr2	8816683	8825327	6	12	1826	0
	chr2	182756157	182769509	7	14	1827	0
	chr7	84317702	84330921	4	8	1828	0
	chr8	16607600	16621836	6	12	1829	0
	chr4	75388719	75412264	6	12	1830	0
	chr13	102042834	102069124	7	14	1831	0
	chr11	29030622	29046885	6	12	1832	0
	chr1	85741880	85764088	7	14	1833	0
	chr7	73493456	73512746	7	14	1834	0
	chr7	46784690	46804249	7	14	1835	0
	chr6	30582518	30594899	4	8	1836	0
	chr6	57071825	57090069	7	14	1837	0
	chr17	39205084	39222955	6	12	1838	0
	chr11	101982714	101990947	5	10	1839	0
	chr9	113663182	113685791	7	14	1840	0
	chr4	41177496	41188646	5	10	1841	0
	chr5	96023295	96045676	8	16	1842	0
	chr8	38782682	38796871	7	14	1843	0
	chrX	103562709	103581429	12	24	1844	0
	chr3	146257699	146268065	6	12	1845	0
	chr9	81800172	81811523	9	18	1846	0
	chr9	16500146	16533095	10	20	1847	0
	chr7	129484848	129515710	7	14	1848	0
	chr22	38141800	38149069	8	16	1849	0
	chr13	48796970	48812136	6	12	1850	0
	chr11	122930942	122940508	6	12	1851	0
	chr10	33654629	33666980	3	6	1852	0
	chr14	50317893	50335359	9	18	1853	0
	chr19	59055245	59070687	7	14	1854	0
	chr8	108498100	108518247	11	22	1855	0
	chr3	154783128	154798489	9	18	1856	0
	chr10	4283985	4302667	7	14	1857	0
	chr1	178986747	179007911	8	16	1858	0
	chr1	201458784	201476072	6	12	1859	0
	chr2	28303423	28325652	6	12	1860	0
	chr7	6414585	6433425	7	14	1861	0
	chr16	57219616	57228246	7	14	1862	0
	chr20	52445765	52461578	4	8	1863	0
	chr9	132514925	132540152	6	12	1864	0
	chr8	29514142	29533558	8	16	1865	0
	chr10	50742953	50761717	9	18	1866	0
	chr9	4126448	4144990	11	22	1867	0
	chr20	51686976	51698362	8	16	1868	0
	chr7	32529780	32556151	12	24	1869	0
	chr15	68564738	68574521	6	12	1870	0
	chr3	38206251	38216796	5	10	1871	0
	chr9	113507020	113515518	5	10	1872	0
	chr6	3586003	3597723	8	16	1873	0
	chr8	131237298	131251248	9	18	1874	0
	chr3	197183345	197217416	10	20	1875	0
	chr2	227509379	227538658	8	16	1876	0
	chrX	45557437	45574607	7	14	1877	0
	chr16	24637327	24664498	6	12	1878	0
	chr4	119248951	119274471	7	14	1879	0
	chr9	7316674	7334463	8	16	1880	0
	chr2	151495344	151503806	6	12	1881	0
	chr11	9774941	9796866	8	16	1882	0
	chr11	62553626	62573353	7	14	1883	0
	chr2	144836550	144869673	9	18	1884	0
	chr7	92320553	92329512	4	8	1885	0
	chr11	67794882	67807698	6	12	1886	0
	chr7	81202666	81214477	11	22	1887	0
	chr19	2049799	2061293	6	12	1888	0
	chr2	221089457	221095202	4	8	1889	0
	chr5	109075292	109095479	7	14	1890	0
	chr16	121315	135110	6	12	1891	0
	chr2	9212044	9239390	6	12	1892	0
	chr7	14861320	14881978	7	14	1893	0
	chr2	85765479	85788937	5	10	1894	0
	chr8	67367116	67384387	9	18	1895	0
	chr15	67333501	67343138	6	12	1896	0
	chr12	32259407	32270300	5	10	1897	0
	chr14	77769833	77787989	8	16	1898	0
	chr13	97874234	97882257	8	16	1899	0
	chr1	183237182	183249366	5	10	1900	0
	chr6	114175956	114181591	4	8	1901	0
	chrX	19686343	19702903	11	22	1902	0
	chr3	152927320	152951353	10	20	1903	0
	chr16	86588603	86614357	9	18	1904	0
	chr13	97947910	97962256	6	12	1905	0
	chr19	18476252	18490814	4	8	1906	0
	chr12	49443786	49464116	7	14	1907	0
	chr17	40499707	40541021	6	12	1908	0
	chr1	192499510	192528275	7	14	1909	0
	chr7	134832459	134855828	5	10	1910	0
	chr10	64139527	64150532	5	10	1911	0
	chr1	59220706	59229302	4	8	1912	0
	chr10	30707409	30727716	8	16	1913	0
	chr7	103273034	103280983	6	12	1914	0
	chr9	111230030	111241930	9	18	1915	0
	chr11	28718285	28726170	5	10	1916	0
	chr1	173362187	173399605	10	20	1917	0
	chr18	21154074	21174190	6	12	1918	0
	chr5	176964596	176981291	8	16	1919	0
	chr20	45978648	45985989	3	6	1920	0
	chr6	29909326	29945064	8	16	1921	0
	chr1	114328380	114355455	9	18	1922	0
	chr5	52021823	52039257	7	14	1923	0
	chr8	48282453	48308664	6	12	1924	0
	chr1	202545427	202558930	8	16	1925	0
	chr17	40706325	40730180	6	12	1926	0
	chr3	48594071	48604191	8	16	1927	0
	chr13	27744985	27769850	7	14	1928	0
	chr14	21566701	21576268	6	12	1929	0
	chr6	22236741	22252423	4	8	1930	0
	chr3	177646037	177664093	7	14	1931	0
	chr10	59777412	59789216	6	12	1932	0
	chr12	88195452	88221821	9	18	1933	0
	chr6	57170261	57182572	9	18	1934	0
	chr22	43317867	43356543	9	18	1935	0
	chr14	24894624	24912717	5	10	1936	0
	chr7	22688121	22707663	7	14	1937	0
	chr17	27458958	27482926	7	14	1938	0
	chr8	103740547	103770059	9	18	1939	0
	chr10	111815498	111841732	8	16	1940	0
	chr5	77934101	77944377	4	8	1941	0
	chr1	236071914	236081453	8	16	1942	0
	chr17	74438852	74449045	6	12	1943	0
	chr4	38076628	38087095	8	16	1944	0
	chr5	37717619	37723439	5	10	1945	0
	chr13	30157195	30170441	5	10	1946	0
	chr15	90356905	90367159	6	12	1947	0
	chr6	112194169	112215507	6	12	1948	0
	chr16	4420149	4426518	6	12	1949	0
	chr3	159645830	159665780	7	14	1950	0
	chr17	57169494	57184759	5	10	1951	0
	chr3	110132471	110141320	5	10	1952	0
	chr8	13122544	13134358	9	18	1953	0
	chr7	20423538	20448094	9	18	1954	0
	chr1	144533871	144542705	9	18	1955	0
	chr11	47270208	47292868	5	10	1956	0
	chr7	93539808	93551664	5	10	1957	0
	chr12	56313144	56326942	4	8	1958	0
	chr3	170519300	170529725	5	10	1959	0
	chr15	75736135	75747913	7	14	1960	0
	chr6	4008536	4022929	6	12	1961	0
	chr11	95779845	95795666	6	12	1962	0
	chr1	17215743	17240867	5	10	1963	0
	chr9	35644582	35665501	7	14	1964	0
	chr10	90749428	90760523	6	12	1965	0
	chr2	235929921	235936963	7	14	1966	0
	chr9	93800139	93834338	8	16	1967	0
	chr1	79084194	79092618	5	10	1968	0
	chr4	147162383	147178795	8	16	1969	0
	chr7	99149623	99161822	5	10	1970	0
	chr6	108899685	108912832	5	10	1971	0
	chr14	77370472	77385978	7	14	1972	0
	chr12	52013804	52030997	8	16	1973	0
	chr9	131643721	131675179	8	16	1974	0
	chr11	27715690	27723561	7	14	1975	0
	chr22	41840281	41844860	4	8	1976	0
	chr5	90458384	90486270	10	20	1977	0
	chr10	63697193	63703114	4	8	1978	0
	chr15	68676188	68692637	5	10	1979	0
	chr12	24859285	24881032	7	14	1980	0
	chr5	39439489	39459028	8	16	1981	0
	chr1	234857149	234867864	4	8	1982	0
	chr7	131039793	131066661	7	14	1983	0
	chr19	49371596	49379350	3	6	1984	0
	chr12	96785888	96794791	5	10	1985	0
	chr10	88842457	88855306	9	18	1986	0
	chr19	41815845	41831652	5	10	1987	0
	chr4	138431904	138463320	9	18	1988	0
	chr2	224461546	224478089	6	12	1989	0
	chr2	110858673	110864985	4	8	1990	0
	chr12	53890052	53899313	5	10	1991	0
	chr10	117695105	117710446	11	22	1992	0
	chr5	92485952	92500383	7	14	1993	0
	chr3	157245648	157260866	4	8	1994	0
	chr12	58226857	58238945	9	18	1995	0
	chr4	120128454	120140713	8	16	1996	0
	chr18	26344602	26351791	3	6	1997	0
	chr10	75004472	75022248	8	16	1998	0
[truncated: 22,998 more rows]

## Sheet: TableS2E_CAF2_Super-enhancers
	Supplementary Table 2E
	CHROM	START	STOP	NUM_LOCI	CONSTITUENT_SIZE	enhancerRank	isSuper
	chr22	46391091	46503514	28	56	1	1
	chr8	118880486	119132257	102	204	2	1
	chr15	67357617	67471541	58	116	3	1
	chr7	27135300	27239559	46	92	4	1
	chr6	52363780	52476148	42	84	5	1
	chr14	61959591	62088678	47	94	6	1
	chr2	36564279	36736428	96	192	7	1
	chr17	62609704	62744805	71	142	8	1
	chr4	7805757	7914142	46	92	9	1
	chr22	36720863	36795308	27	54	10	1
	chr17	46614747	46703418	25	50	11	1
	chr9	130281105	130348274	31	62	12	1
	chr3	134027666	134100406	23	46	13	1
	chr13	110951707	111064987	51	102	14	1
	chr9	114775006	114839532	33	66	15	1
	chr2	9283497	9427361	36	72	16	1
	chr17	76312137	76393617	33	66	17	1
	chr20	30250268	30352880	32	64	18	1
	chr11	122001365	122086589	54	108	19	1
	chr11	65656497	65695937	12	24	20	1
	chr12	52540880	52640425	28	56	21	1
	chr17	48228921	48297805	23	46	22	1
	chr15	96860693	96903397	16	32	23	1
	chr11	65239326	65276371	16	32	24	1
	chr6	158383557	158492909	25	50	25	1
	chr3	124825418	124882907	22	44	26	1
	chr10	95185828	95241995	27	54	27	1
	chr7	130564629	130647803	48	96	28	1
	chr5	172280640	172339400	18	36	29	1
	chr2	47073143	47116760	20	40	30	1
	chr3	170406054	170478238	40	80	31	1
	chr1	172853118	172939012	55	110	32	1
	chr1	156066326	156116586	12	24	33	1
	chr1	145065661	145145289	22	44	34	1
	chr11	12131762	12209255	30	60	35	1
	chr18	74767335	74843641	24	48	36	1
	chr12	120662652	120703131	19	38	37	1
	chr5	172160516	172243676	22	44	38	1
	chr15	33111523	33176471	42	84	39	1
	chr15	71033752	71104342	36	72	40	1
	chr6	30709886	30761343	19	38	41	1
	chr8	128806962	128867432	17	34	42	1
	chr1	115770082	115880404	33	66	43	1
	chr18	55436505	55516189	37	74	44	1
	chr19	39138517	39186037	18	36	45	1
	chr20	33890094	33932593	17	34	46	1
	chr17	38439828	38502986	22	44	47	1
	chr5	149827645	149897915	24	48	48	1
	chr1	16465842	16514239	13	26	49	1
	chr19	1237308	1276295	14	28	50	1
	chr18	46449649	46487815	17	34	51	1
	chr7	100729128	100781094	24	48	52	1
	chr12	109216309	109251805	12	24	53	1
	chr6	86145204	86193236	20	40	54	1
	chr13	97874217	97961276	46	92	55	1
	chr21	30516940	30610890	40	80	56	1
	chr8	23145833	23215947	23	46	57	1
	chr4	123678487	123761736	33	66	58	1
	chr13	33760211	33861596	36	72	59	1
	chr11	62306547	62341909	9	18	60	1
	chr1	21606355	21672203	17	34	61	1
	chr8	145007756	145031271	7	14	62	1
	chr2	121461492	121537979	19	38	63	1
	chr4	57909266	57985664	41	82	64	1
	chr11	128321907	128396040	35	70	65	1
	chr1	153504281	153551547	14	28	66	1
	chr9	130590062	130639830	14	28	67	1
	chr1	85762519	85811304	30	60	68	1
	chr5	52630244	52727364	42	84	69	1
	chr1	235091356	235153866	24	48	70	1
	chr8	128902508	128942977	18	36	71	1
	chr14	77490800	77519370	13	26	72	1
	chr12	63078032	63133373	21	42	73	1
	chr11	46294201	46328477	10	20	74	1
	chr5	139015990	139051101	7	14	75	1
	chr19	13944170	13976652	10	20	76	1
	chr8	67406704	67454766	19	38	77	1
	chr1	157963652	158008813	23	46	78	1
	chr15	60653603	60719788	37	74	79	1
	chr12	106468423	106533569	25	50	80	1
	chr11	118781033	118800827	5	10	81	1
	chr2	201979664	202022936	16	32	82	1
	chr11	33711187	33759680	19	38	83	1
	chr11	73000488	73045424	13	26	84	1
	chr2	105988485	106026724	22	44	85	1
	chr14	69403411	69449855	22	44	86	1
	chr1	150501784	150552934	17	34	87	1
	chr8	22409200	22462397	18	36	88	1
	chr14	75029881	75086931	18	36	89	1
	chr11	795100	847096	13	26	90	1
	chr5	14144176	14208650	30	60	91	1
	chr12	54359852	54427122	16	32	92	1
	chr3	11178106	11253695	28	56	93	1
	chr1	22222902	22266720	16	32	94	1
	chr9	127042206	127082943	15	30	95	1
	chr10	80886471	80922609	10	20	96	1
	chr11	86426903	86486140	21	42	97	1
	chr16	75268449	75301753	12	24	98	1
	chr20	48900299	48937825	13	26	99	1
	chr11	11995194	12069314	22	44	100	1
	chr2	218763982	218808023	14	28	101	1
	chr9	132236678	132259515	6	12	102	1
	chr17	17585971	17656292	15	30	103	1
	chr17	43199562	43253427	18	36	104	1
	chr19	47428789	47485644	25	50	105	1
	chr2	161223843	161289753	25	50	106	1
	chr15	99395386	99457657	28	56	107	1
	chr5	151038972	151080556	22	44	108	1
	chr2	47284536	47316554	13	26	109	1
	chr2	85962313	86023902	22	44	110	1
	chr10	69834788	69899804	34	68	111	1
	chr11	67120800	67169728	11	22	112	1
	chr6	44003636	44042774	18	36	113	1
	chr12	57504630	57546416	10	20	114	1
	chr15	65116030	65204291	25	50	115	1
	chr10	106052348	106113021	16	32	116	1
	chr17	1933643	1994800	20	40	117	1
	chr12	13023039	13079962	21	42	118	1
	chr10	33500287	33587278	35	70	119	1
	chr20	3748154	3801244	14	28	120	1
	chr3	194275900	194320107	17	34	121	1
	chr19	13254487	13283111	7	14	122	1
	chr9	35481745	35538739	18	36	123	1
	chr1	223886454	223921415	18	36	124	1
	chr15	75932361	75965407	13	26	125	1
	chr9	37984738	38048482	18	36	126	1
	chr11	64612174	64655813	16	32	127	1
	chr17	79361634	79396969	14	28	128	1
	chr17	8055098	8130849	29	58	129	1
	chr17	74667582	74733869	18	36	130	1
	chr3	42055306	42123904	32	64	131	1
	chr2	145208469	145280564	22	44	132	1
	chr7	137637260	137686298	26	52	133	1
	chr1	25031720	25074349	17	34	134	1
	chr6	26172455	26252214	23	46	135	1
	chr9	114659568	114728914	29	58	136	1
	chr6	111873942	111928186	19	38	137	1
	chr11	114151318	114192571	19	38	138	1
	chr12	6432883	6456825	10	20	139	1
	chr15	80772278	80807022	19	38	140	1
	chr15	67013109	67108033	25	50	141	1
	chr12	48195955	48223110	8	16	142	1
	chr1	94125829	94174383	13	26	143	1
	chr17	55927237	55995378	20	40	144	1
	chr1	201420165	201476024	19	38	145	1
	chr11	65186966	65222495	14	28	146	1
	chr12	56102213	56138869	9	18	147	1
	chr16	29816630	29838708	12	24	148	1
	chr2	46524091	46563102	16	32	149	1
	chr19	13107176	13151316	15	30	150	1
	chr20	45932577	45965190	9	18	151	1
	chr11	118476053	118504080	10	20	152	1
	chr1	8932699	8966538	12	24	153	1
	chr9	112778441	112844026	19	38	154	1
	chr16	24988554	25026210	21	42	155	1
	chr1	39620658	39681060	30	60	156	1
	chr22	50683249	50747716	15	30	157	1
	chr2	43265992	43314145	14	28	158	1
	chr3	57937653	57970142	13	26	159	1
	chr3	124751519	124801003	20	40	160	1
	chr19	12886053	12917589	11	22	161	1
	chr1	16243116	16302365	15	30	162	1
	chr11	12087611	12113199	9	18	163	1
	chr3	171519331	171597405	26	52	164	1
	chr6	30640568	30663630	8	16	165	1
	chr1	181046701	181086839	19	38	166	1
	chr9	37937798	37969772	14	28	167	1
	chr3	120135913	120191934	24	48	168	1
	chr19	11250110	11314072	19	38	169	1
	chr11	65043444	65101514	16	32	170	1
	chr7	134414801	134496094	31	62	171	1
	chr17	17803600	17861251	23	46	172	1
	chr17	80163617	80199449	11	22	173	1
	chr20	52195330	52241168	20	40	174	1
	chr12	122219551	122250924	14	28	175	1
	chr3	50264266	50307032	19	38	176	1
	chr17	32575510	32641285	17	34	177	1
	chr10	91011451	91067287	20	40	178	1
	chr6	148813130	148860117	25	50	179	1
	chr1	36581337	36626806	11	22	180	1
	chr15	63367797	63449938	24	48	181	1
	chr6	138167759	138226571	23	46	182	1
	chr17	37008223	37040240	15	30	183	1
	chr14	69246090	69283391	10	20	184	1
	chr17	71283387	71308557	9	18	185	1
	chr17	57902610	57933675	21	42	186	1
	chr12	53315327	53343220	8	16	187	1
	chr16	16082606	16124156	21	42	188	1
	chr5	135329578	135368890	19	38	189	1
	chr1	201500896	201532492	10	20	190	1
	chr17	29876598	29924086	9	18	191	1
	chr12	124852294	124878055	7	14	192	1
	chr14	50413106	50466979	18	36	193	1
	chr1	154928940	154956046	7	14	194	1
	chr3	8524927	8581133	25	50	195	1
	chr1	59583000	59621076	16	32	196	1
	chr11	66079526	66115400	13	26	197	1
	chr10	101719206	101769353	23	46	198	1
	chr6	112524317	112575150	29	58	199	1
	chr17	2286645	2310931	12	24	200	1
	chr8	119754918	119824561	27	54	201	1
	chr14	52064615	52149695	21	42	202	1
	chr15	101226652	101274409	14	28	203	1
	chr11	9774924	9809249	15	30	204	1
	chr10	75757421	75839072	23	46	205	1
	chr10	17241604	17275083	14	28	206	1
	chr3	129312041	129346145	14	28	207	1
	chr5	136677780	136709284	15	30	208	1
	chr1	95154640	95205587	25	50	209	1
	chr2	208091702	208126091	10	20	210	1
	chr1	153918827	153974927	12	24	211	1
	chr1	183237000	183260886	8	16	212	1
	chr7	55119496	55155987	25	50	213	1
	chr2	201601621	201659885	18	36	214	1
	chr2	37991449	38037614	19	38	215	1
	chr10	63751631	63816830	26	52	216	1
	chr11	307647	326752	10	20	217	1
	chr12	54804865	54826767	12	24	218	1
	chr12	7014234	7054530	11	22	219	1
	chr6	2953211	3000304	20	40	220	1
	chr1	68172688	68237258	23	46	221	1
	chr12	6642920	6664024	7	14	222	1
	chr12	46761758	46800304	17	34	223	1
	chr3	15671289	15689539	9	18	224	1
	chr12	13347724	13377575	13	26	225	1
	chr19	47344851	47409468	17	34	226	1
	chr2	134573901	134602745	12	24	227	1
	chr6	129989744	130038728	24	48	228	1
	chr1	27882571	27928996	16	32	229	1
	chr18	57538624	57585160	16	32	230	1
	chr17	38668111	38717000	16	32	231	1
	chr6	26271319	26366954	22	44	232	1
	chr5	172356318	172386613	9	18	233	1
	chr17	38254959	38280560	12	24	234	1
	chr11	12789296	12863876	24	48	235	1
	chr3	141105857	141144443	12	24	236	1
	chr1	155931742	155958940	7	14	237	1
	chr12	12849534	12890597	14	28	238	1
	chr22	27598139	27648713	20	40	239	1
	chr1	230203170	230250112	16	32	240	1
	chr1	95082614	95126538	16	32	241	1
	chr20	10617466	10655276	14	28	242	1
	chr22	30589698	30609343	10	20	243	1
	chr3	187975921	188016804	17	34	244	1
	chr17	42611473	42637474	9	18	245	1
	chr5	178690824	178712459	10	20	246	1
	chr1	2207753	2262249	13	26	247	1
	chr11	95879090	95903122	16	32	248	1
	chr1	32398735	32422016	12	24	249	1
	chr12	104670413	104707799	20	40	250	1
	chr19	45244938	45261294	10	20	251	1
	chr12	58259089	58299017	11	22	252	1
	chr10	112255769	112295940	14	28	253	1
	chr3	183873543	183904188	11	22	254	1
	chr3	112348478	112375339	23	46	255	1
	chr1	8064367	8122523	20	40	256	1
	chr16	88834488	88878161	15	30	257	1
	chr1	115701520	115753753	18	36	258	1
	chr10	112152572	112186581	12	24	259	1
	chr16	30064745	30107937	12	24	260	1
	chr12	50578198	50617031	21	42	261	1
	chr3	13567575	13590897	7	14	262	1
	chr15	74219043	74249821	12	24	263	1
	chr5	77797242	77829992	15	30	264	1
	chr19	39881557	39903405	9	18	265	1
	chr3	50359059	50402324	11	22	266	1
	chr8	49310874	49340473	8	16	267	1
	chr14	95962863	96014421	17	34	268	1
	chr6	2841861	2877499	11	22	269	1
	chr1	59479054	59528671	18	36	270	1
	chr4	10097512	10125781	10	20	271	1
	chr20	35089358	35128327	17	34	272	1
	chr17	7452498	7494148	12	24	273	1
	chr3	58027517	58054380	17	34	274	1
	chr1	45265725	45292278	7	14	275	1
	chr22	43386549	43411562	19	38	276	1
	chr16	85006530	85045437	10	20	277	1
	chr14	77413407	77428864	8	16	278	1
	chr16	4343601	4378532	11	22	279	1
	chr6	26017698	26056335	15	30	280	1
	chr17	40554786	40589096	17	34	281	1
	chr17	43370491	43398982	15	30	282	1
	chr16	82661322	82692297	12	24	283	1
	chr7	6283004	6323566	21	42	284	1
	chr15	93340892	93376652	13	26	285	1
	chr20	35459998	35490173	15	30	286	1
	chr8	59741954	59795768	27	54	287	1
	chr1	17493514	17536985	16	32	288	1
	chr8	119890007	119944143	26	52	289	1
	chr2	207980671	208031868	18	36	290	1
	chr1	234734454	234768166	20	40	291	1
	chr20	43320519	43363434	18	36	292	1
	chr7	47611592	47662922	14	28	293	1
	chr10	121410517	121447058	13	26	294	1
	chr17	27038179	27055898	6	12	295	1
	chr15	101708075	101745033	12	24	296	1
	chr2	55315232	55347511	18	36	297	1
	chr17	70355549	70419674	19	38	298	1
	chr2	74776400	74812373	17	34	299	1
	chr2	113378634	113403882	11	22	300	1
	chr17	75300264	75329546	7	14	301	1
	chr13	114864401	114898325	9	18	302	1
	chr2	39683610	39756786	26	52	303	1
	chr20	62313531	62339096	9	18	304	1
	chr15	72515131	72531104	5	10	305	1
	chr8	94884279	94929316	19	38	306	1
	chr1	218633269	218674496	23	46	307	1
	chr1	2120732	2145914	11	22	308	1
	chr9	33130824	33167831	11	22	309	1
	chr17	16913087	16959699	17	34	310	1
	chr1	27095291	27126467	9	18	311	1
	chr3	123453526	123485177	13	26	312	1
	chr1	43389817	43424991	13	26	313	1
	chr22	20849917	20884772	10	20	314	1
	chr10	44338610	44387941	17	34	315	1
	chr19	14606618	14640618	10	20	316	1
	chr9	130659450	130699918	14	28	317	1
	chr18	12271911	12314232	8	16	318	1
	chr11	96026884	96072756	19	38	319	1
	chr8	38237872	38267276	13	26	320	1
	chr2	70332943	70370609	12	24	321	1
	chr11	65322829	65343713	7	14	322	1
	chr12	111834691	111852042	7	14	323	1
	chr11	10676417	10696482	10	20	324	1
	chr20	49100477	49158110	26	52	325	1
	chr1	243400051	243435050	12	24	326	1
	chr9	131643581	131684761	11	22	327	1
	chr14	23291980	23322633	11	22	328	1
	chr19	2523987	2552753	13	26	329	1
	chr14	24682185	24740570	13	26	330	1
	chr9	110489773	110519152	13	26	331	1
	chr10	75647891	75671155	9	18	332	1
	chr6	134608244	134640057	21	42	333	1
	chr5	131746975	131775657	13	26	334	1
	chr12	66025269	66066262	29	58	335	1
	chr22	39674516	39746355	17	34	336	1
	chr17	36604450	36629886	5	10	337	1
	chr4	184249889	184281898	15	30	338	1
	chr19	18385345	18415911	10	20	339	1
	chr14	55033026	55094866	17	34	340	1
	chr1	23885735	23912005	11	22	341	1
	chr1	153570142	153606735	10	20	342	1
	chr11	86370734	86410847	15	30	343	1
	chr20	36737286	36781012	11	22	344	1
	chr8	38748924	38794576	15	30	345	1
	chr8	131240578	131292442	13	26	346	1
	chr3	158417714	158450408	22	44	347	1
	chr11	63993919	64019205	9	18	348	1
	chr2	151324297	151354822	20	40	349	1
	chr17	75401399	75432702	16	32	350	1
	chr20	43967055	43991956	11	22	351	1
	chr9	21965355	22009053	10	20	352	1
	chr7	93996612	94053704	20	40	353	1
	chr17	76912685	76935715	5	10	354	1
	chr1	39850814	39877017	18	36	355	1
	chr10	33402677	33431459	16	32	356	1
	chr5	75983465	76016780	14	28	357	1
	chr1	156698398	156721944	7	14	358	1
	chr20	48291617	48330168	20	40	359	1
	chr15	48665838	48721787	24	48	360	1
	chr14	74207788	74227575	9	18	361	1
	chr6	34191570	34217262	9	18	362	1
	chr17	74511317	74558293	12	24	363	1
	chr17	75350824	75387777	10	20	364	1
	chr1	162625064	162666694	16	32	365	1
	chr20	19955655	19984486	11	22	366	1
	chr3	45164030	45195057	12	24	367	1
	chr9	73018909	73035588	6	12	368	1
	chr11	95919494	95996936	18	36	369	1
	chr1	8453971	8484106	10	20	370	1
	chr6	56549416	56597663	23	46	371	1
	chr14	73101997	73147391	14	28	372	1
	chr22	38138093	38150691	7	14	373	1
	chr1	144907149	144942445	14	28	374	1
	chr9	133700133	133737318	14	28	375	1
	chr19	3336180	3374981	10	20	376	1
	chr19	2456442	2503897	11	22	377	1
	chr8	19028487	19069834	21	42	378	1
	chr1	9336065	9386511	16	32	379	1
	chr1	32154550	32180552	9	18	380	1
	chr10	14416596	14458491	21	42	381	1
	chr15	74265670	74287313	6	12	382	1
	chr11	75265214	75277029	4	8	383	1
	chr15	78341909	78367690	13	26	384	1
	chr14	69131854	69171496	13	26	385	1
	chr5	150004341	150036638	7	14	386	1
	chr16	671914	740197	12	24	387	1
	chr1	25644960	25698809	17	34	388	1
	chr2	238578452	238623959	16	32	389	1
	chr1	16693077	16723611	9	18	390	1
	chr1	201665073	201690878	11	22	391	1
	chr3	16090114	16116558	15	30	392	1
	chr22	27502164	27536065	13	26	393	1
	chr3	39184082	39222012	12	24	394	1
	chr10	50742970	50793168	14	28	395	1
	chr1	214567303	214628331	18	36	396	1
	chr17	40805555	40834809	11	22	397	1
	chr1	234630458	234679492	18	36	398	1
	chr3	127483735	127522918	16	32	399	1
	chr9	35647111	35690297	11	22	400	1
	chr18	3592604	3607790	7	14	401	1
	chr20	48747314	48788810	12	24	402	1
	chr1	36831597	36863318	6	12	403	1
	chr2	28609820	28621973	6	12	404	1
	chr11	12695438	12717310	13	26	405	1
	chr6	31763655	31802805	14	28	406	1
	chr17	2117091	2152879	14	28	407	1
	chr6	32143638	32164034	7	14	408	1
	chr5	71422017	71474991	19	38	409	1
	chr3	27562900	27598834	18	36	410	1
	chr10	10826215	10873529	15	30	411	1
	chr12	50633520	50677681	16	32	412	1
	chr1	203596224	203645066	13	26	413	1
	chr1	1280766	1296741	6	12	414	1
	chr10	102791900	102826638	9	18	415	1
	chr3	11610836	11650461	17	34	416	1
	chr20	30175539	30200556	11	22	417	1
	chr12	12956870	12992468	19	38	418	1
	chr12	112521196	112567894	11	22	419	1
	chr20	10536582	10603767	26	52	420	1
	chr6	11194230	11233448	16	32	421	1
	chr20	60931834	60962286	12	24	422	1
	chr12	116796838	116828466	11	22	423	1
	chr20	52515853	52566267	16	32	424	1
	chr2	235320724	235361273	17	34	425	1
	chr6	44187082	44233055	12	24	426	1
	chr8	11710409	11759677	12	24	427	1
	chr7	116140197	116182939	13	26	428	1
	chr15	67121499	67154936	8	16	429	1
	chr10	93347631	93377159	16	32	430	1
	chr11	8827745	8855158	10	20	431	1
	chr5	148767071	148800938	12	24	432	1
	chr16	70719730	70750798	13	26	433	1
	chr1	56161251	56193499	12	24	434	1
	chr12	125389158	125425131	12	24	435	1
	chr16	8942790	8980117	12	24	436	1
	chr11	47531547	47600342	16	32	437	1
	chr11	69062649	69071792	4	8	438	1
	chr7	43676820	43701042	10	20	439	1
	chr5	39394522	39453344	18	36	440	1
	chr6	37095032	37112896	14	28	441	1
	chr1	59219106	59250535	12	24	442	1
	chr5	17217277	17258919	21	42	443	1
	chr2	219124191	219162201	9	18	444	1
	chr12	53444102	53475490	16	32	445	1
	chr3	101545790	101593118	19	38	446	1
	chr5	150138440	150170207	10	20	447	1
	chr9	130829400	130861524	15	30	448	1
	chr4	151130359	151163844	14	28	449	1
	chr17	42263803	42296755	12	24	450	1
	chr2	239332133	239350963	9	18	451	1
	chr14	103984679	104028893	12	24	452	1
	chr2	201245113	201275220	12	24	453	1
	chr1	935707	960353	8	16	454	1
	chr3	98663559	98710702	20	40	455	1
	chr3	45067942	45108508	16	32	456	1
	chr1	230985038	231014994	12	24	457	1
	chr22	41681886	41704623	7	14	458	1
	chr22	38701881	38732514	7	14	459	1
	chr9	21548560	21592161	19	38	460	1
	chr3	159478974	159522470	10	20	461	1
	chr10	79260994	79297209	18	36	462	1
	chr19	4052729	4077949	9	18	463	1
	chr15	63502460	63549605	22	44	464	1
	chr18	43528812	43553889	16	32	465	1
	chr6	27775412	27809007	12	24	466	1
	chr5	42985267	43018519	9	18	467	1
	chr11	62413867	62457554	7	14	468	1
	chr7	34004323	34028321	12	24	469	1
	chr1	206846813	206897535	10	20	470	1
	chr3	111564978	111593310	15	30	471	1
	chr1	86034682	86047181	10	20	472	1
	chr6	140363432	140400642	22	44	473	1
	chr1	38454919	38478607	10	20	474	1
	chr1	16112865	16128910	10	20	475	1
	chr19	56146547	56168710	7	14	476	1
	chr2	85812688	85843535	13	26	477	1
	chr20	48173908	48210888	13	26	478	1
	chr22	50963784	50983055	8	16	479	1
	chr1	32030103	32054305	11	22	480	1
	chr3	45675893	45710508	11	22	481	1
	chr17	7738598	7761602	8	16	482	1
	chr11	67028840	67058437	8	16	483	1
	chr1	82136501	82183887	17	34	484	1
	chr1	6660827	6685414	5	10	485	1
	chr17	1613447	1634249	7	14	486	1
	chr13	21628458	21655492	15	30	487	1
	chr12	57467188	57488180	9	18	488	1
	chr10	81159278	81206476	12	24	489	1
	chr10	102747082	102775658	6	12	490	1
	chr2	161061687	161099373	13	26	491	1
	chr16	56641738	56666701	9	18	492	1
	chr6	33377239	33395890	9	18	493	1
	chr4	140186646	140233784	10	20	494	1
	chr9	112863704	112904604	14	28	495	1
	chr13	110869735	110915251	16	32	496	1
	chr18	19746310	19770751	8	16	497	1
	chr5	131826278	131846436	9	18	498	1
	chr2	178102622	178129074	12	24	499	1
	chr19	1848570	1905532	14	28	500	1
	chr6	16740134	16770884	12	24	501	1
	chr1	95387622	95415787	14	28	502	1
	chr11	27925031	27958699	20	40	503	1
	chr3	192586910	192620100	18	36	504	1
	chrX	13390570	13418769	17	34	505	1
	chr1	202536851	202569245	14	28	506	1
	chr14	93499703	93512820	7	14	507	1
	chr2	172949790	172971639	5	10	508	1
	chr16	28192095	28223794	14	28	509	1
	chr2	109934873	109956774	12	24	510	1
	chr19	2151071	2171130	10	20	511	1
	chr2	235860246	235905022	15	30	512	1
	chr3	184031973	184056259	9	18	513	1
	chr19	55972826	56015434	8	16	514	1
	chr2	223906468	223927958	10	20	515	1
	chr10	23620710	23648061	16	32	516	1
	chr18	2978036	3016875	20	40	517	1
	chr8	141640558	141664282	10	20	518	1
	chr16	20909422	20926044	13	26	519	1
	chr19	41726758	41736195	4	8	520	1
	chr5	98098667	98123139	9	18	521	1
	chr6	56703947	56734612	13	26	522	1
	chr9	132358327	132391096	10	20	523	1
	chr5	151117276	151137879	7	14	524	1
	chr4	7958450	7989568	12	24	525	1
	chr19	40923286	40949605	9	18	526	1
	chr2	28015567	28033267	11	22	527	1
	chr11	62357955	62390019	11	22	528	1
	chr14	100035369	100071261	14	28	529	1
	chr17	40671931	40688425	6	12	530	1
	chr17	35807829	35855325	13	26	531	1
	chr8	38614984	38662248	15	30	532	1
	chr6	139888183	139920202	18	36	533	1
	chr8	129179957	129198343	16	32	534	1
	chr5	179223416	179249627	5	10	535	1
	chr11	47927720	47972342	17	34	536	1
	chr9	101009017	101018597	6	12	537	1
	chr1	19761919	19796497	12	24	538	1
	chr5	156968393	157002955	12	24	539	1
	chr4	177692872	177717271	13	26	540	1
	chr8	13210062	13234293	13	26	541	1
	chr1	37937270	37952737	4	8	542	1
	chr21	47458789	47486087	9	18	543	1
	chr17	7137320	7155702	4	8	544	1
	chr15	70767853	70801571	9	18	545	1
	chr16	73079222	73117053	10	20	546	1
	chr6	36881140	36932120	16	32	547	1
	chr22	29999126	30022407	8	16	548	1
	chr1	201709531	201744999	19	38	549	1
	chr2	127838893	127867161	9	18	550	1
	chr6	134737939	134770191	14	28	551	1
	chr4	15680880	15720248	14	28	552	1
	chr3	71150178	71184636	20	40	553	1
	chr16	118309	135115	5	10	554	1
	chr1	17866703	17897520	9	18	555	1
	chr10	114805938	114848130	16	32	556	1
	chr1	39568939	39598650	10	20	557	1
	chr17	80224699	80259250	10	20	558	1
	chr1	23694527	23730194	10	20	559	1
	chr15	58732074	58765290	9	18	560	1
	chr14	96712713	96736863	12	24	561	1
	chr7	2835730	2861959	10	20	562	1
	chr1	27013963	27033948	5	10	563	1
	chr16	4514063	4550813	9	18	564	1
	chr4	170172197	170205339	17	34	565	1
	chr20	48385529	48410801	9	18	566	1
	chr18	14768546	14841175	22	44	567	1
	chr2	102350246	102383989	23	46	568	1
	chr10	45454861	45496870	7	14	569	1
	chr10	33611006	33631260	9	18	570	1
	chr17	56013153	56032209	7	14	571	1
	chr10	114708909	114726476	14	28	572	1
	chr3	134176711	134204275	7	14	573	1
	chr1	204379145	204408158	13	26	574	1
	chr19	13044346	13076091	9	18	575	1
	chr22	36835508	36864004	11	22	576	1
	chr2	238188495	238223788	11	22	577	1
	chr15	37386707	37403203	5	10	578	1
	chr14	35870638	35890804	10	20	579	1
	chr2	176957593	177005542	12	24	580	1
	chr5	125684402	125731299	14	28	581	1
	chr19	54483031	54526370	11	22	582	1
	chr17	79519215	79545448	8	16	583	1
	chr7	44645836	44681220	11	22	584	1
	chr1	112276317	112298685	8	16	585	1
	chr11	47421588	47448396	7	14	586	1
	chr10	103873102	103893237	6	12	587	1
	chr16	4423724	4443192	7	14	588	1
	chr7	107634365	107671360	14	28	589	1
	chr7	41909841	41931363	9	18	590	1
	chr5	68780535	68816852	16	32	591	1
	chr1	164715721	164750926	13	26	592	1
	chr19	42772719	42790138	7	14	593	1
	chr19	16174053	16190710	7	14	594	1
	chr2	1725412	1747997	10	20	595	1
	chr9	100968658	100994772	8	16	596	1
	chr9	127005648	127029301	6	12	597	1
	chr16	57019424	57046485	6	12	598	1
	chr19	43421858	43456088	9	18	599	1
	chr2	66660375	66674023	7	14	600	1
	chr20	4044855	4072118	10	20	601	1
	chr9	94646521	94669640	11	22	602	1
	chr4	8508427	8559066	12	24	603	1
	chr1	33800921	33815895	7	14	604	1
	chr1	246729147	246773375	15	30	605	1
	chr3	151614912	151648866	21	42	606	1
	chr22	37938310	37960016	7	14	607	1
	chr14	105434515	105452404	4	8	608	1
	chr1	225923025	225965758	12	24	609	1
	chr10	3818322	3828736	5	10	610	1
	chr7	55177589	55201347	12	24	611	1
	chr12	58225682	58240259	8	16	612	1
	chr10	80826636	80844469	8	16	613	1
	chr2	42344044	42374940	13	26	614	1
	chr15	45923926	45940898	11	22	615	1
	chr8	19148476	19173467	11	22	616	1
	chr15	63334521	63346394	8	16	617	1
	chr19	2032275	2061877	12	24	618	1
	chr10	74057636	74092373	8	16	619	1
	chr9	97662750	97684068	13	26	620	1
	chr11	35180577	35201894	11	22	621	1
	chr17	40154551	40177370	9	18	622	1
	chr16	86602470	86619611	9	18	623	1
	chr5	34673933	34718743	15	30	624	1
	chr2	151441761	151479958	20	40	625	1
	chr8	119647061	119673936	13	26	626	1
	chr6	42086175	42111151	8	16	627	1
	chr11	61717501	61746464	7	14	628	1
	chr8	23381595	23419201	13	26	629	1
	chr3	99344611	99385010	14	28	630	1
	chr1	20915829	20942536	7	14	631	1
	chr13	31437094	31455401	9	18	632	1
	chr1	8138635	8159036	11	22	633	1
	chr10	97020734	97055041	12	24	634	1
	chr4	41143779	41180557	16	32	635	1
	chr2	46906696	46947943	14	28	636	1
	chr19	13875529	13909113	9	18	637	1
	chr7	22589540	22641684	14	28	638	1
	chr4	129435472	129451729	11	22	639	1
	chr10	73596459	73625355	8	16	640	1
	chr19	45925615	45959529	14	28	641	1
	chr7	134510607	134576741	19	38	642	1
	chr10	92678375	92698002	8	16	643	1
	chr1	198057885	198096336	14	28	644	1
	chr2	47391053	47437150	11	22	645	1
	chr6	4349283	4369802	9	18	646	1
	chr3	43789523	43811867	11	22	647	1
	chr1	33875997	33921996	13	26	648	1
	chr19	18521083	18548724	8	16	649	1
	chr2	238315142	238344973	9	18	650	1
	chr6	36544844	36566337	13	26	651	1
	chr2	54783363	54802103	9	18	652	1
	chr1	90349131	90384889	16	32	653	1
	chr11	118955657	118978424	8	16	654	1
	chr10	127887173	127918463	19	38	655	1
	chr11	65139602	65158976	6	12	656	1
	chr2	192709185	192744352	16	32	657	1
	chr1	155212745	155247412	10	20	658	1
	chr2	191878731	191915790	14	28	659	1
	chr7	129992505	130013520	15	30	660	1
	chr5	139678563	139706977	9	18	661	1
	chr11	93862530	93885916	9	18	662	1
	chr9	97766753	97789393	13	26	663	1
	chr16	67184647	67227406	10	20	664	1
	chr6	32044843	32061460	10	20	665	1
	chr16	15576054	15612054	11	22	666	1
	chr19	47729153	47762056	10	20	667	1
	chr3	49044446	49066658	6	12	668	1
	chr18	3447688	3456305	3	6	669	1
	chr18	68023992	68065074	13	26	670	1
	chr10	5588319	5639447	14	28	671	1
	chr6	169558119	169572418	7	14	672	1
	chr15	71335265	71373542	15	30	673	1
	chr19	17186150	17219611	14	28	674	1
	chr19	43608925	43652797	16	32	675	1
	chr18	43344015	43386815	10	20	676	1
	chr3	171845621	171871605	16	32	677	1
	chr22	39568046	39581366	5	10	678	1
	chr5	149523494	149539523	6	12	679	1
	chr8	98899526	98941665	13	26	680	1
	chr5	34584688	34609876	11	22	681	1
	chr9	124031791	124049735	9	18	682	1
	chr3	87011522	87045490	14	28	683	1
	chr15	33385875	33424688	17	34	684	1
	chr10	73724765	73744880	7	14	685	1
	chr1	94702874	94751356	16	32	686	1
	chr11	57406030	57437034	7	14	687	1
	chr14	23525958	23547860	9	18	688	1
	chr15	99973450	100027371	9	18	689	1
	chr2	64993934	65035042	11	22	690	1
	chr15	67316456	67341525	11	22	691	1
	chr17	79476601	79486455	5	10	692	1
	chr2	37788214	37817447	19	38	693	1
	chr19	1169457	1181370	7	14	694	1
	chr20	36888901	36908991	6	12	695	1
	chr16	21513396	21532789	9	18	696	1
	chr6	31697841	31708164	5	10	697	1
	chr3	139018178	139032116	7	14	698	1
	chr1	94072052	94093798	13	26	699	1
	chr11	62598912	62624809	9	18	700	1
	chr14	77370957	77394961	7	14	701	1
	chr17	57858079	57887615	18	36	702	1
	chr11	86509869	86529000	9	18	703	1
	chr2	56089167	56129052	16	32	704	1
	chr4	77114636	77135333	12	24	705	1
	chr22	19863773	19879518	9	18	706	1
	chr1	231523404	231557895	13	26	707	1
	chr1	198455403	198468136	9	18	708	1
	chr8	128747893	128773162	9	18	709	1
	chr3	25490669	25536029	17	34	710	1
	chr2	204667177	204679686	12	24	711	1
	chr20	39619916	39638514	5	10	712	1
	chr7	143073040	143089625	6	12	713	1
	chr14	61928871	61945852	9	18	714	1
	chr4	79467361	79491788	18	36	715	1
	chr10	76951831	76994844	12	24	716	1
	chr19	43376732	43404034	9	18	717	1
	chr17	79849296	79895377	12	24	718	1
	chr12	109113418	109127964	13	26	719	1
	chr2	47026669	47039244	6	12	720	1
	chr3	8484183	8503708	14	28	721	1
	chr15	74658426	74726031	12	24	722	1
	chr12	53874399	53899297	8	16	723	1
	chr1	150576099	150601935	7	14	724	1
	chr2	75816279	75848486	15	30	725	1
	chr17	41465883	41496776	9	18	726	1
	chr1	249115277	249136726	10	20	727	1
	chr5	92910416	92924245	6	12	728	1
	chr15	95803375	95847538	21	42	729	1
	chr3	177054992	177079253	13	26	730	1
	chr7	30498543	30519338	11	22	731	1
	chr5	140886603	140904993	7	14	732	1
	chr17	54218673	54266234	17	34	733	1
	chr5	180670674	180688616	5	10	734	1
	chr10	3846620	3871863	11	22	735	1
	chr19	6070895	6108852	12	24	736	1
	chr9	131902057	131908628	4	8	737	1
	chr17	2075975	2096510	9	18	738	1
	chr5	133884672	133913340	9	18	739	1
	chr2	232469152	232508034	12	24	740	1
	chr1	228327417	228353604	8	16	741	1
	chr3	98604374	98642382	18	36	742	1
	chr2	102666506	102699328	9	18	743	1
	chr20	31315971	31350574	12	24	744	1
	chr2	75060805	75076676	7	14	745	1
	chr15	67172260	67193500	11	22	746	1
	chr5	148822517	148844778	6	12	747	1
	chr19	11196051	11208326	9	18	748	1
	chr8	28239843	28273348	13	26	749	1
	chr3	149293851	149323564	13	26	750	1
	chr3	123405886	123420822	8	16	751	1
	chr15	32994068	33014152	8	16	752	1
	chr11	61582426	61602232	6	12	753	1
	chr17	27459098	27486827	10	20	754	1
	chr10	17546405	17571534	10	20	755	1
	chr1	151020841	151043379	7	14	756	1
	chr2	10418392	10444262	9	18	757	1
	chr5	121478606	121518527	13	26	758	1
	chr12	110433784	110463048	11	22	759	1
	chr11	14433300	14446907	10	20	760	1
	chr10	3919018	3949861	12	24	761	1
	chr3	112489106	112505711	10	20	762	1
	chr2	37868622	37899456	13	26	763	1
	chr3	11314286	11334757	6	12	764	1
	chr22	46067914	46089398	11	22	765	1
	chr12	57023763	57040196	7	14	766	1
	chr17	79817132	79829835	7	14	767	1
	chr3	10231032	10247208	8	16	768	1
	chr5	52304072	52341785	21	42	769	1
	chr3	194909331	194931701	11	22	770	1
	chr5	52082799	52107787	6	12	771	1
	chr1	205253748	205267406	6	12	772	1
	chr6	113668858	113704706	13	26	773	1
	chr3	187455376	187464580	5	10	774	1
	chr11	117087418	117109694	5	10	775	1
	chr11	18404650	18423769	6	12	776	1
	chr10	111725854	111768070	11	22	777	1
	chr11	8739235	8754106	5	10	778	1
	chr11	12222383	12257876	13	26	779	1
	chr11	19939384	19974981	12	24	780	1
	chr5	6705078	6735551	8	16	781	1
	chr22	30632509	30652200	9	18	782	1
	chr12	53758713	53784285	11	22	783	1
	chr12	66261703	66297358	14	28	784	1
	chr10	13981047	14032812	12	24	785	1
	chr1	23495099	23523963	6	12	786	1
	chr5	14250500	14278382	11	22	787	1
	chr3	71099201	71125059	14	28	788	1
	chr19	43350260	43362025	9	18	789	1
	chr1	210406479	210440631	12	24	790	1
	chr22	50345914	50364133	5	10	791	1
	chr20	23123363	23141456	11	22	792	1
	chr14	23443697	23451062	3	6	793	1
	chr11	19386073	19402473	9	18	794	1
	chr8	48421749	48438596	8	16	795	1
	chr17	46101653	46130535	9	18	796	1
	chr1	43815020	43838698	5	10	797	1
	chr15	85859692	85900808	12	24	798	1
	chr5	39494722	39525977	14	28	799	1
	chr4	54930505	54958337	13	26	800	1
	chr11	47989580	48028245	10	20	801	1
	chr6	158233739	158267122	11	22	802	1
	chr19	42614778	42636669	5	10	803	1
	chr6	75907243	75918541	7	14	804	1
	chr22	47133753	47158234	6	12	805	1
	chr3	194204287	194223473	8	16	806	1
	chr19	48216844	48233361	9	18	807	1
	chr10	127931746	127952864	9	18	808	1
	chr6	17904578	17935610	13	26	809	1
	chr7	34097668	34129263	16	32	810	1
	chr3	185434967	185464120	12	24	811	1
	chr17	10018332	10055085	9	18	812	1
	chr5	77862482	77907149	15	30	813	1
	chr14	61638426	61655690	6	12	814	1
	chr4	157851844	157892763	16	32	815	1
	chr8	145045539	145064798	6	12	816	1
	chr17	48104636	48127252	5	10	817	1
	chr8	141996830	142020844	7	14	818	1
	chr16	2073028	2098150	7	14	819	1
	chr14	105144704	105156190	3	6	820	1
	chr5	95555839	95596022	17	34	821	1
	chr7	75987833	76027131	11	22	822	1
	chr1	151941216	151965840	7	14	823	1
	chr10	71092992	71122860	16	32	824	1
	chr12	56911477	56924500	10	20	825	1
	chr6	27089170	27115223	9	18	826	1
	chr8	12965360	13004988	11	22	827	1
	chr2	28491586	28519715	14	28	828	1
	chr2	85107943	85133155	8	16	829	1
	chr12	56211248	56242434	9	18	830	1
	chr11	6623964	6640460	10	20	831	1
	chr11	57078828	57103097	6	12	832	1
	chr18	46056898	46075081	7	14	833	1
	chr3	5020769	5036646	10	20	834	1
	chr6	3743135	3759805	6	12	835	1
	chr14	105939855	105957853	6	12	836	1
	chr1	94765307	94800138	9	18	837	1
	chr15	59460588	59492769	12	24	838	1
	chr9	14302762	14322974	5	10	839	1
	chr14	92967366	92980365	8	16	840	1
	chr16	67274880	67283581	5	10	841	1
	chr3	16131443	16190195	13	26	842	1
	chr11	13229504	13241640	7	14	843	1
	chr4	87844612	87861732	7	14	844	1
	chr9	81479920	81525007	15	30	845	1
	chr2	219260526	219271546	4	8	846	1
	chr1	11845064	11866445	10	20	847	1
	chr5	148927555	148944145	5	10	848	1
	chr11	121955600	121987862	8	16	849	1
	chr14	69001905	69022213	8	16	850	1
	chr12	104609771	104621148	7	14	851	1
	chr12	13245380	13254482	7	14	852	1
	chr7	116210593	116228336	7	14	853	1
	chr7	852767	873552	10	20	854	1
	chr11	35156822	35167493	6	12	855	1
	chr9	4077857	4145060	13	26	856	1
	chr1	26602580	26611068	3	6	857	1
	chr15	48910866	48938474	10	20	858	1
	chr8	125209465	125241631	13	26	859	1
	chr2	216545714	216593921	15	30	860	1
	chr20	17524845	17551052	11	22	861	1
	chr2	228726609	228743836	10	20	862	1
	chr6	36390879	36410927	12	24	863	1
	chr18	56235138	56258123	13	26	864	1
	chr2	85632638	85672919	8	16	865	1
	chr12	6470724	6493585	6	12	866	1
	chr9	18473158	18494073	14	28	867	1
	chr11	62194896	62211757	5	10	868	1
	chr1	151161528	151173960	9	18	869	1
	chr9	132077864	132098881	6	12	870	1
	chr13	102102334	102126365	8	16	871	1
	chr10	123886596	123922897	10	20	872	1
	chr4	74963656	74983111	11	22	873	1
	chr12	56649676	56660745	5	10	874	1
	chr5	172750847	172762991	10	20	875	1
	chr11	9587400	9599059	7	14	876	1
	chr17	7378865	7389294	6	12	877	1
	chr2	238106171	238143982	13	26	878	1
	chr5	138854768	138875020	6	12	879	1
	chr9	130727624	130743798	9	18	880	1
	chr22	36023623	36044739	5	10	881	1
	chr11	76463850	76496075	9	18	882	1
	chr8	49494128	49505562	7	14	883	1
	chr3	52081071	52091768	4	8	884	1
	chr19	42746496	42758521	4	8	885	1
	chr21	43051138	43085650	7	14	886	1
	chr6	37207039	37225785	9	18	887	1
	chr11	65769865	65790292	7	14	888	1
	chr1	2158873	2179045	10	20	889	1
	chr5	121413524	121435336	9	18	890	1
	chr12	96813470	96825223	6	12	891	1
	chr22	22291924	22307072	6	12	892	1
	chr1	15266394	15275163	5	10	893	1
	chr1	53575245	53614426	11	22	894	1
	chr14	102428650	102447584	14	28	895	1
	chr8	130696015	130722661	9	18	896	1
	chr11	94501281	94529665	8	16	897	1
	chr18	3247993	3269570	8	16	898	1
	chr4	177736014	177765985	12	24	899	1
	chr14	24605589	24616870	8	16	900	1
	chr1	159879964	159894024	8	16	901	1
	chr4	88925614	88950298	10	20	902	1
	chr6	86114345	86132185	9	18	903	1
	chr10	54068365	54095968	9	18	904	1
	chr1	209540498	209585459	14	28	905	1
	chr12	123610978	123635959	8	16	906	1
	chr8	42052967	42079471	9	18	907	1
	chr2	43445918	43454200	5	10	908	1
	chr17	42163857	42201412	11	22	909	1
	chr7	68155716	68172839	8	16	910	1
	chr6	112119881	112151516	13	26	911	1
	chr9	35726197	35732797	6	12	912	1
	chr7	47822631	47836147	7	14	913	1
	chrX	153595289	153607911	8	16	914	1
	chr9	35096438	35117213	7	14	915	1
	chr1	154971935	154990365	7	14	916	1
	chr2	19547522	19563139	4	8	917	1
	chr2	220306939	220334038	5	10	918	1
	chr17	21178958	21191627	6	12	919	1
	chr17	48343699	48368929	11	22	920	1
	chr1	12203584	12227178	10	20	921	1
	chr2	27926437	27959963	13	26	922	1
	chr9	101781825	101822188	12	24	923	1
	chr1	225838311	225846303	5	10	924	1
	chr2	231273451	231283524	5	10	925	1
	chr12	2366524	2379129	6	12	926	1
	chr14	103828506	103870664	11	22	927	1
	chr3	105072719	105088265	6	12	928	1
	chr6	151379731	151393071	9	18	929	1
	chr11	120196198	120208719	6	12	930	1
	chr6	72097078	72130152	18	36	931	1
	chr10	43892593	43915742	6	12	932	1
	chr5	142779841	142793257	3	6	933	1
	chr11	29318241	29355728	18	36	934	1
	chr14	80043383	80066154	15	30	935	1
	chr6	17962402	17994140	11	22	936	1
	chr11	69451676	69459514	6	12	937	1
	chr9	89882246	89906520	12	24	938	1
	chr1	115954159	115976315	11	22	939	1
	chr1	110381980	110423929	10	20	940	1
	chr7	75910817	75933492	6	12	941	1
	chr7	20258044	20283005	13	26	942	1
	chr15	69106569	69113687	3	6	943	1
	chr17	56062069	56084306	6	12	944	1
	chr22	40874736	40909347	11	22	945	1
	chr8	103740519	103770581	11	22	946	1
	chr2	74682443	74710334	6	12	947	1
	chr3	149089308	149106460	11	22	948	1
	chr5	150443283	150475420	6	12	949	1
	chr20	61425451	61456255	8	16	950	1
	chr12	56497819	56522277	10	20	951	1
	chr1	32701461	32714239	7	14	952	1
	chr11	12303895	12310529	6	12	953	1
	chr5	131593068	131601177	5	10	954	1
	chr12	76705348	76742419	13	26	955	1
	chr13	111354802	111368410	8	16	956	1
	chr10	105421034	105437674	5	10	957	1
	chr3	69129267	69143204	8	16	958	1
	chr1	240249494	240270515	10	20	959	1
	chr7	138787935	138799898	7	14	960	1
	chr5	141697868	141707222	6	12	961	1
	chr8	74253024	74292722	10	20	962	1
	chr18	57383082	57393438	6	12	963	1
	chr12	27748549	27781240	11	22	964	1
	chr13	44873580	44892231	10	20	965	1
	chr5	73926517	73939699	6	12	966	1
	chr11	35545472	35587185	16	32	967	1
	chr7	92347647	92397489	15	30	968	1
	chr1	154391422	154419121	14	28	969	1
	chr11	63430415	63450243	9	18	970	1
	chr8	145133172	145159516	6	12	971	1
	chr1	93390099	93427600	9	18	972	1
	chr6	150165508	150184317	12	24	973	1
	chr5	125750308	125785911	9	18	974	1
	chr15	93443739	93473826	14	28	975	1
	chr1	112933861	112947525	7	14	976	1
	chr21	42791959	42799875	5	10	977	1
	chr21	36167584	36187821	8	16	978	1
	chr11	82744381	82783267	12	24	979	1
	chr22	39091895	39114190	8	16	980	1
	chr2	120980747	121010666	5	10	981	1
	chr1	59041617	59060048	10	20	982	1
	chr7	73684105	73721529	10	20	983	1
	chr16	86417446	86432022	8	16	984	1
	chr5	38781711	38810632	9	18	985	1
	chr17	27272187	27279912	7	14	986	1
	chr22	43031317	43045834	9	18	987	1
	chr3	157135839	157163560	13	26	988	1
	chr5	38836070	38855122	9	18	989	1
	chr6	32805723	32821224	6	12	990	1
	chr4	55083942	55100210	5	10	991	1
	chr16	11708919	11735146	7	14	992	1
	chr9	91137907	91151177	9	18	993	1
	chr16	86698017	86717372	10	20	994	1
	chr2	232046568	232065206	6	12	995	1
	chr7	39633086	39668235	9	18	996	1
	chr22	38070816	38093279	5	10	997	1
	chr16	31454249	31483685	7	14	998	1
	chr15	39417188	39433535	10	20	999	1
	chr8	22023090	22049053	8	16	1000	1
	chr6	144606255	144640854	13	26	1001	1
	chr20	25204600	25229215	9	18	1002	1
	chr6	33281684	33291247	6	12	1003	1
	chr8	144623397	144661031	9	18	1004	1
	chr10	101534520	101548885	9	18	1005	1
	chr10	90733786	90761629	11	22	1006	1
	chr6	139691585	139705369	6	12	1007	1
	chr8	38853732	38862678	8	16	1008	1
	chr20	17816268	17830988	6	12	1009	1
	chr3	197024553	197038412	8	16	1010	1
	chr11	128563440	128586230	10	20	1011	1
	chr16	22380521	22414928	9	18	1012	1
	chr17	78754369	78768293	6	12	1013	1
	chr9	131929259	131938832	5	10	1014	1
	chr6	31865774	31879605	6	12	1015	1
	chr17	48736788	48771076	11	22	1016	1
	chr1	15480509	15506131	13	26	1017	1
	chr9	123688191	123708515	10	20	1018	1
	chr2	218859342	218874906	3	6	1019	1
	chr7	44408396	44423590	7	14	1020	1
	chr1	33427793	33463750	11	22	1021	1
	chr3	52001917	52029507	4	8	1022	1
	chr7	99679119	99699438	5	10	1023	1
	chr3	145870844	145884773	6	12	1024	1
	chr13	76323183	76372998	17	34	1025	1
	chr10	17028293	17052047	9	18	1026	1
	chr7	98697223	98725898	16	32	1027	1
	chr19	49122184	49164098	13	26	1028	1
	chr9	16191337	16214423	7	14	1029	1
	chr21	46453861	46474290	6	12	1030	1
	chr14	74250141	74262077	6	12	1031	1
	chr10	70817551	70825297	5	10	1032	1
	chr12	76414284	76431971	8	16	1033	1
	chr16	89382424	89392327	4	8	1034	1
	chr3	69810731	69840942	16	32	1035	1
	chr1	18192686	18205826	5	10	1036	1
	chr11	7985769	8008987	9	18	1037	1
	chr20	43150414	43183245	9	18	1038	1
	chr19	12831362	12848231	7	14	1039	1
	chr3	15336833	15373895	11	22	1040	1
	chr10	89416407	89436892	6	12	1041	1
	chr15	42209618	42238525	11	22	1042	1
	chr5	172878129	172886222	5	10	1043	1
	chr2	54683626	54710648	10	20	1044	1
	chr3	106925910	106959860	17	34	1045	1
	chr6	35452155	35464320	6	12	1046	1
	chr21	35897192	35926758	12	24	1047	1
	chr19	36605601	36643138	7	14	1048	1
	chr1	32254061	32268714	5	10	1049	1
	chr3	112390317	112418914	13	26	1050	1
	chr9	33750991	33782089	15	30	1051	1
	chr16	87414323	87427373	7	14	1052	1
	chr9	94696697	94717410	7	14	1053	1
	chr19	36231292	36249304	7	14	1054	1
	chr20	30925154	30946202	6	12	1055	1
	chr20	31044803	31072564	7	14	1056	1
	chr10	80008276	80027325	6	12	1057	1
	chr7	25885781	25897080	7	14	1058	1
	chr1	98484495	98519664	7	14	1059	1
	chr11	67795920	67808221	3	6	1060	1
	chr2	26980115	26995110	8	16	1061	1
	chr5	64481313	64507176	15	30	1062	1
	chr10	21805913	21823440	5	10	1063	1
	chr14	51987436	52021782	12	24	1064	1
	chr11	12419395	12455341	10	20	1065	1
	chr12	122014783	122028560	6	12	1066	1
	chr2	102418801	102448267	14	28	1067	1
	chr12	94170367	94183854	10	20	1068	1
	chr13	32322945	32348431	13	26	1069	1
	chr16	65151958	65160202	5	10	1070	1
	chr14	52490305	52520451	15	30	1071	1
	chr17	79303208	79320343	7	14	1072	1
	chr3	25614996	25645418	5	10	1073	1
	chr12	76327209	76348199	10	20	1074	1
	chr20	49944255	49983529	11	22	1075	1
	chr7	6407351	6435450	9	18	1076	1
	chr10	29916457	29948967	11	22	1077	1
	chr1	95239409	95269445	10	20	1078	1
	chr7	116067022	116105282	16	32	1079	1
	chr18	9614072	9644904	8	16	1080	1
	chr2	9225600	9236650	9	18	1081	1
	chr12	49443757	49464031	4	8	1082	1
	chr19	3967154	3990080	8	16	1083	1
	chr1	182991391	183009813	8	16	1084	1
	chr20	43201708	43238529	10	20	1085	1
	chr15	89630679	89655426	8	16	1086	1
	chr14	35167800	35192237	9	18	1087	1
	chr10	90640698	90657018	13	26	1088	1
	chr9	73191713	73217802	8	16	1089	1
	chr2	43128347	43157255	10	20	1090	1
	chr6	34623782	34649314	12	24	1091	1
	chr5	111069884	111094763	10	20	1092	1
	chr10	62041018	62075831	12	24	1093	1
	chr4	41204064	41218704	10	20	1094	1
	chr6	74275903	74296913	9	18	1095	1
	chr17	76871660	76880375	3	6	1096	1
	chr6	142677144	142706261	11	22	1097	1
	chr14	64967722	64977397	4	8	1098	1
	chr16	3989061	4010404	7	14	1099	1
	chr6	138080757	138101508	13	26	1100	1
	chr1	170630737	170647537	8	16	1101	1
	chr2	232572097	232581119	4	8	1102	1
	chr10	30707453	30727420	8	16	1103	1
	chr17	38210458	38227889	9	18	1104	1
	chr7	5589431	5602654	4	8	1105	1
	chr9	677951	706843	11	22	1106	1
	chr8	42390283	42410607	10	20	1107	1
	chr2	191700520	191729790	16	32	1108	1
	chr17	57435856	57455979	9	18	1109	1
	chr20	48720130	48732808	7	14	1110	1
	chr1	179093856	179115959	9	18	1111	1
	chr6	25172782	25194751	8	16	1112	1
	chr14	59719620	59748884	13	26	1113	1
	chr2	241309434	241327583	7	14	1114	1
	chr1	165860600	165872677	5	10	1115	1
	chr11	111784172	111816045	8	16	1116	1
	chr4	38665177	38683205	9	18	1117	1
	chr16	69200123	69226107	8	16	1118	1
	chr1	113243391	113258419	5	10	1119	1
	chr4	147161749	147181751	12	24	1120	1
	chr9	37464030	37487644	10	20	1121	1
	chr12	46864911	46889903	10	20	1122	1
	chr6	31620367	31633437	4	8	1123	1
	chr9	21673003	21689759	14	28	1124	1
	chr3	141030468	141055530	10	20	1125	1
	chr4	138955662	138978056	11	22	1126	1
	chr15	90931022	90963596	10	20	1127	1
	chr16	89556159	89575010	6	12	1128	1
	chr6	33239491	33266960	6	12	1129	1
	chr17	6915761	6923352	4	8	1130	1
	chr2	134537918	134550037	11	22	1131	1
	chr14	69503890	69527095	11	22	1132	1
	chr3	128202488	128216845	4	8	1133	1
	chr3	101881820	101909314	12	24	1134	1
	chr1	8176758	8198328	9	18	1135	1
	chr19	10713370	10736298	4	8	1136	1
	chr5	180226918	180244070	6	12	1137	1
	chr1	1240391	1260429	6	12	1138	1
	chr17	38599339	38614713	7	14	1139	1
	chr9	97628449	97641032	8	16	1140	1
	chr19	44259606	44269785	7	14	1141	1
	chr17	54979158	54993740	5	10	1142	1
	chr5	142911713	142942509	15	30	1143	1
	chr5	153735387	153751012	8	16	1144	1
	chr19	48824942	48837528	7	14	1145	1
	chr3	64192703	64210717	9	18	1146	1
	chr19	6735643	6744655	7	14	1147	1
	chr7	48123106	48137019	7	14	1148	1
	chr21	36252976	36262287	9	18	1149	1
	chr2	121692248	121710350	5	10	1150	1
	chr20	25289086	25296818	4	8	1151	1
	chr11	693669	706787	5	10	1152	1
	chr1	152001559	152020993	5	10	1153	1
	chr15	96807783	96828663	10	20	1154	1
	chr19	47283967	47296139	4	8	1155	1
	chr17	40707039	40730086	6	12	1156	1
	chr8	18938125	18954021	8	16	1157	1
	chr6	89068641	89090296	13	26	1158	1
	chr8	49448024	49470375	7	14	1159	1
	chr6	159052662	159076652	8	16	1160	1
	chr5	43063940	43075384	4	8	1161	1
	chr16	31063410	31085928	5	10	1162	1
	chr2	235578381	235602927	10	20	1163	1
	chr22	38615096	38637171	6	12	1164	1
	chr15	59587657	59599547	7	14	1165	1
	chr4	1714223	1729545	8	16	1166	1
	chr7	158595062	158622626	11	22	1167	1
	chr20	44400311	44420768	5	10	1168	1
	chr11	87132250	87162368	16	32	1169	1
	chr4	77899538	77944182	14	28	1170	1
	chr2	232526876	232546188	6	12	1171	1
	chr2	42153836	42168014	10	20	1172	1
	chr6	85328678	85363449	14	28	1173	1
	chr9	137532948	137540726	4	8	1174	1
	chr1	28832102	28844979	4	8	1175	1
	chr3	48506724	48514300	6	12	1176	1
	chr6	128812899	128842031	8	16	1177	1
	chr6	33168312	33181082	4	8	1178	1
	chr11	111604225	111618199	5	10	1179	1
	chr9	91382897	91406197	7	14	1180	1
	chr5	111263636	111296960	18	36	1181	1
	chr17	17740154	17753209	4	8	1182	1
	chr6	3786757	3810992	11	22	1183	1
	chr2	65082275	65104159	5	10	1184	1
	chr9	110031734	110045963	9	18	1185	1
	chr9	34637353	34666353	8	16	1186	1
	chr1	214724775	214744706	12	24	1187	1
	chr19	50370376	50381044	5	10	1188	1
	chr8	19498902	19540656	16	32	1189	1
	chr12	27700689	27710272	7	14	1190	1
	chr1	236066745	236081495	7	14	1191	1
	chr12	49884153	49909658	9	18	1192	1
	chr5	54892946	54903400	9	18	1193	1
	chr12	123450674	123469255	5	10	1194	1
	chr5	71659370	71684424	11	22	1195	1
	chr9	116377489	116387492	4	8	1196	1
	chr20	48644205	48663201	8	16	1197	1
	chr4	5360183	5383382	11	22	1198	1
	chr11	126860819	126873171	9	18	1199	1
	chr17	1388859	1394792	3	6	1200	1
	chr7	22894356	22907279	9	18	1201	1
	chr21	45132777	45152748	9	18	1202	1
	chr10	81077244	81108870	10	20	1203	1
	chr14	24894300	24911750	3	6	1204	1
	chr13	94958333	94982812	12	24	1205	1
	chr13	43566157	43583121	7	14	1206	1
	chr14	85983716	86001216	5	10	1207	1
	chr12	50781901	50794941	9	18	1208	1
	chr2	38318807	38344704	12	24	1209	1
	chr20	34459299	34472861	8	16	1210	1
	chr22	31552026	31575869	10	20	1211	1
	chr19	45089611	45112224	10	20	1212	1
	chr8	36999527	37014987	7	14	1213	1
	chr1	87793778	87803519	7	14	1214	1
	chr10	126594611	126613595	8	16	1215	1
	chr17	40063283	40086364	10	20	1216	1
	chr11	47270211	47291380	7	14	1217	1
	chr10	89293932	89310538	9	18	1218	1
	chr19	18475392	18497957	8	16	1219	1
	chr11	65879875	65917461	10	20	1220	1
	chr1	204026754	204058543	6	12	1221	1
	chr17	15848877	15869988	9	18	1222	1
	chr20	2795879	2822250	7	14	1223	1
	chr1	17215849	17240877	6	12	1224	1
	chr6	26520874	26554092	7	14	1225	1
	chr8	30258456	30291047	10	20	1226	1
	chr12	1699870	1721429	6	12	1227	1
	chr14	52535537	52549427	9	18	1228	1
	chr1	90417027	90445540	8	16	1229	1
	chr5	179757254	179780725	7	14	1230	1
	chr2	224795582	224809818	6	12	1231	1
	chr19	13165246	13172561	6	12	1232	1
	chr11	44580957	44596681	7	14	1233	1
	chr8	131450116	131461437	3	6	1234	1
	chr7	32097146	32117279	10	20	1235	1
	chr11	131921594	131943858	11	22	1236	1
	chr20	52443737	52462185	10	20	1237	1
	chr1	51425661	51443336	5	10	1238	1
	chr5	136636629	136656111	9	18	1239	1
	chr4	157672430	157720468	17	34	1240	1
	chr1	96825231	96840382	11	22	1241	1
	chr2	36783673	36796898	12	24	1242	1
	chr16	89984657	89992319	3	6	1243	1
	chr2	27294046	27309206	5	10	1244	1
	chr6	148637452	148663782	9	18	1245	1
	chr9	107626649	107642472	11	22	1246	1
	chr12	13128366	13154213	8	16	1247	1
	chr8	38303482	38326394	6	12	1248	1
	chr2	145752866	145795960	16	32	1249	1
	chr1	24104529	24127604	7	14	1250	1
	chr6	30782004	30796829	9	18	1251	1
	chr9	93948924	93962258	10	20	1252	1
	chr3	5055225	5068591	8	16	1253	1
	chr4	169769529	169808002	12	24	1254	1
	chr9	127623971	127635148	4	8	1255	1
	chr5	95094879	95130601	14	28	1256	1
	chr5	131792909	131810863	10	20	1257	1
	chr11	114219602	114249088	6	12	1258	1
	chr15	75986573	76011045	9	18	1259	1
	chr5	176895498	176906387	4	8	1260	1
	chr6	32937238	32940820	2	4	1261	1
	chr1	27855300	27869685	5	10	1262	1
	chr11	8693631	8721147	4	8	1263	1
	chr6	33577783	33601061	7	14	1264	1
	chr1	52102338	52137538	12	24	1265	1
	chr18	11309105	11327952	6	12	1266	1
	chr2	85172996	85197599	9	18	1267	1
	chr20	42567412	42584898	8	16	1268	1
	chr17	42976918	42994089	7	14	1269	1
	chr3	111435602	111457819	9	18	1270	1
	chr2	235149257	235168497	13	26	1271	1
	chr6	42396717	42421246	5	10	1272	1
	chr3	125925914	125935907	6	12	1273	1
	chr10	81959352	81967325	5	10	1274	1
	chr3	195619911	195641739	6	12	1275	1
	chr17	37351356	37366028	4	8	1276	1
	chr20	17939702	17952520	6	12	1277	1
	chr3	50192854	50208654	5	10	1278	1
	chr1	27320538	27339789	7	14	1279	1
	chr12	10306373	10345275	17	34	1280	1
	chr8	119445089	119455602	9	18	1281	1
	chr3	194868139	194881466	7	14	1282	1
	chr2	65058893	65068371	4	8	1283	1
	chr1	155178819	155197802	6	12	1284	1
	chr5	148583930	148608581	10	20	1285	1
	chr17	39517462	39539197	6	12	1286	1
	chr6	35631456	35656460	7	14	1287	1
	chr9	131446521	131464947	7	14	1288	1
	chr2	42274623	42291326	5	10	1289	1
	chr6	3825969	3850123	8	16	1290	1
	chr6	135229512	135258932	6	12	1291	1
	chr11	75037147	75062533	9	18	1292	1
	chrX	13436138	13451501	9	18	1293	1
	chr1	161166900	161171776	2	4	1294	1
	chr22	24667284	24688150	8	16	1295	1
	chr22	25362420	25392379	10	20	1296	1
	chr16	57833477	57850143	6	12	1297	1
	chr9	135996162	136025050	9	18	1298	1
	chr5	169395446	169404709	7	14	1299	1
	chr5	153569117	153600947	9	18	1300	1
	chr2	159980855	159997453	10	20	1301	1
	chr6	74226156	74233430	5	10	1302	1
	chr14	62211841	62230816	10	20	1303	1
	chr8	42331028	42365575	7	14	1304	1
	chr10	63831986	63857472	12	24	1305	1
	chr12	105647425	105652563	4	8	1306	1
	chr16	29272967	29283968	7	14	1307	1
	chr2	69981895	70026039	8	16	1308	1
	chr7	29644192	29663628	10	20	1309	1
	chr16	2564146	2588252	9	18	1310	1
	chr8	70398981	70411227	9	18	1311	1
	chr8	17506245	17533668	8	16	1312	1
	chr3	197437795	197464320	7	14	1313	1
	chr16	69497818	69517258	10	20	1314	0
	chr14	23057951	23083993	7	14	1315	0
	chr3	49377823	49396340	6	12	1316	0
	chr17	7787559	7793141	4	8	1317	0
	chr1	150944784	150951859	4	8	1318	0
	chr5	176726421	176739700	5	10	1319	0
	chr3	45240457	45268167	11	22	1320	0
	chr16	53114407	53133673	7	14	1321	0
	chr3	111621583	111656470	9	18	1322	0
	chr11	60672748	60692340	9	18	1323	0
	chr5	148513813	148532372	8	16	1324	0
	chr4	114877988	114902105	12	24	1325	0
	chr10	33242639	33252892	6	12	1326	0
	chr13	110642784	110670225	9	18	1327	0
	chr21	29791451	29827772	14	28	1328	0
	chr8	142157222	142174459	10	20	1329	0
	chr12	98885080	98914121	5	10	1330	0
	chr16	50217108	50242768	10	20	1331	0
	chr2	224949247	224974752	8	16	1332	0
	chr14	55569044	55574981	3	6	1333	0
	chr15	42783562	42803058	10	20	1334	0
	chr6	42056440	42072091	4	8	1335	0
	chr7	5631794	5638048	3	6	1336	0
	chr5	14032844	14038965	4	8	1337	0
	chr5	90592807	90610637	7	14	1338	0
	chr19	50168876	50195065	5	10	1339	0
	chr1	101085453	101108676	12	24	1340	0
	chr1	23062142	23080271	7	14	1341	0
	chr2	102737980	102760497	8	16	1342	0
	chr17	43445018	43451054	4	8	1343	0
	chr12	118792706	118814589	7	14	1344	0
	chr14	102721921	102749068	8	16	1345	0
	chr2	119981849	120014051	10	20	1346	0
	chr2	20778904	20794029	8	16	1347	0
	chr1	198624989	198651097	14	28	1348	0
	chr6	43138357	43149760	5	10	1349	0
	chr20	19856484	19870248	10	20	1350	0
	chr20	34026426	34055203	6	12	1351	0
	chr19	45347935	45353423	4	8	1352	0
	chr1	16159806	16174792	5	10	1353	0
	chr20	32251823	32273980	5	10	1354	0
	chr8	129326385	129344916	8	16	1355	0
	chr2	128145286	128172060	9	18	1356	0
	chr7	44766551	44788285	7	14	1357	0
	chr10	77157408	77169177	7	14	1358	0
	chr1	240395485	240422873	13	26	1359	0
	chrX	16651371	16684822	13	26	1360	0
	chr6	43736009	43742890	5	10	1361	0
	chr9	118684026	118715396	14	28	1362	0
	chr16	67550151	67571593	5	10	1363	0
	chr16	25043324	25063476	9	18	1364	0
	chrX	13025734	13047694	12	24	1365	0
	chr7	130523007	130539801	11	22	1366	0
	chr3	66025220	66039387	9	18	1367	0
	chr2	70312362	70316531	3	6	1368	0
	chr1	203524991	203539276	5	10	1369	0
	chr12	110704792	110723930	6	12	1370	0
	chr1	161123858	161152542	7	14	1371	0
	chr18	20122164	20143443	8	16	1372	0
	chr3	64123685	64149932	9	18	1373	0
	chr9	113504545	113515527	9	18	1374	0
	chr10	17099934	17130949	13	26	1375	0
	chr17	40264294	40294285	6	12	1376	0
	chr16	4985038	4995309	5	10	1377	0
	chr3	101647556	101683214	15	30	1378	0
	chr3	189766181	189819421	14	28	1379	0
	chr8	49281546	49293448	7	14	1380	0
	chr17	40913463	40935905	7	14	1381	0
	chr11	130345917	130351413	4	8	1382	0
	chr7	43909444	43929028	7	14	1383	0
	chr20	30148464	30161490	7	14	1384	0
	chr16	88268234	88279630	8	16	1385	0
	chr6	45389572	45415698	10	20	1386	0
	chr6	31143642	31172432	6	12	1387	0
	chr12	53490031	53493800	3	6	1388	0
	chr10	120994392	121013759	5	10	1389	0
	chr16	70462940	70473505	9	18	1390	0
	chr4	657703	701031	8	16	1391	0
	chr13	45285615	45300962	4	8	1392	0
	chr17	4843090	4851597	5	10	1393	0
	chr2	227654437	227664272	6	12	1394	0
	chr6	151177995	151189114	5	10	1395	0
	chr2	201165758	201185301	9	18	1396	0
	chr2	188391647	188419636	14	28	1397	0
	chr1	234856688	234879665	5	10	1398	0
	chr19	49372114	49379051	3	6	1399	0
	chr1	12653340	12664778	6	12	1400	0
	chr1	27977178	27999157	6	12	1401	0
	chr19	43580792	43591739	9	18	1402	0
	chr8	120577868	120599205	13	26	1403	0
	chr19	45180595	45198691	8	16	1404	0
	chr15	63031722	63074808	8	16	1405	0
	chr3	47421920	47440150	6	12	1406	0
	chr2	151369858	151389952	9	18	1407	0
	chr16	67589615	67607100	9	18	1408	0
	chr7	5461359	5464895	2	4	1409	0
	chr17	59474753	59494048	6	12	1410	0
	chr19	41767471	41772944	4	8	1411	0
	chr19	54693053	54713763	5	10	1412	0
	chr3	48470622	48488350	6	12	1413	0
	chr2	192053769	192096362	9	18	1414	0
	chr2	39637368	39666433	9	18	1415	0
	chr1	67390757	67420599	10	20	1416	0
	chr15	68564467	68574262	4	8	1417	0
	chr4	54629837	54648162	6	12	1418	0
	chr6	14728721	14747743	8	16	1419	0
	chr2	158085801	158117745	7	14	1420	0
	chr19	43508870	43547299	6	12	1421	0
	chr19	17326239	17357013	8	16	1422	0
	chr5	57111345	57139627	12	24	1423	0
	chr19	4709730	4723409	5	10	1424	0
	chr3	156382269	156413124	9	18	1425	0
	chr19	29449925	29462476	7	14	1426	0
	chr3	124703393	124724678	5	10	1427	0
	chr9	131312329	131322489	9	18	1428	0
	chr14	50490821	50511513	4	8	1429	0
	chr12	122503150	122529791	7	14	1430	0
	chr12	64554446	64582025	10	20	1431	0
	chr10	13908742	13933301	8	16	1432	0
	chr9	132459928	132477029	5	10	1433	0
	chr2	8817154	8825788	7	14	1434	0
	chr1	27425877	27449106	7	14	1435	0
	chr14	105485640	105499971	7	14	1436	0
	chr8	144677923	144699517	5	10	1437	0
	chr16	11876735	11891585	4	8	1438	0
	chr5	81683714	81718507	12	24	1439	0
	chr17	73257486	73285968	6	12	1440	0
	chr4	129260420	129279925	11	22	1441	0
	chr8	99395296	99413533	5	10	1442	0
	chr2	159921414	159956778	9	18	1443	0
	chr11	61649004	61661951	4	8	1444	0
	chr11	131615200	131632765	9	18	1445	0
	chr13	80911621	80916964	4	8	1446	0
	chr18	8943648	8950577	5	10	1447	0
	chr3	119013485	119041711	7	14	1448	0
	chr8	22922842	22950234	6	12	1449	0
	chr12	15839048	15881349	14	28	1450	0
	chr7	100027657	100048072	7	14	1451	0
	chr6	52906582	52930499	7	14	1452	0
	chr1	68252218	68270351	8	16	1453	0
	chr1	21766405	21780945	5	10	1454	0
	chr15	36871635	36906530	12	24	1455	0
	chr5	72661948	72673064	8	16	1456	0
	chr9	139964745	139981736	7	14	1457	0
	chr19	16426343	16450195	7	14	1458	0
	chr1	161691535	161704051	6	12	1459	0
	chr10	15238419	15253969	6	12	1460	0
	chr1	24735646	24746057	10	20	1461	0
	chr6	7137431	7157137	6	12	1462	0
	chr3	159645949	159666113	9	18	1463	0
	chr1	158968872	158986353	13	26	1464	0
	chr3	14445285	14457402	10	20	1465	0
	chr22	41031688	41061719	9	18	1466	0
	chr2	47181987	47197567	8	16	1467	0
	chr6	126260717	126278252	13	26	1468	0
	chrX	39954044	39968864	5	10	1469	0
	chr3	119854885	119879679	7	14	1470	0
	chr17	49195909	49210151	4	8	1471	0
	chr12	20618478	20657826	13	26	1472	0
	chr5	14439931	14452739	9	18	1473	0
	chr9	16704345	16727895	12	24	1474	0
	chr8	67025344	67042658	10	20	1475	0
	chr4	187750827	187767393	7	14	1476	0
	chr17	58155147	58165433	6	12	1477	0
	chr16	2509786	2533184	5	10	1478	0
	chr5	119941622	119961223	10	20	1479	0
	chr11	1771060	1794088	6	12	1480	0
	chr12	31881674	31902706	12	24	1481	0
	chr19	59055091	59069779	5	10	1482	0
	chr15	48960363	48995272	11	22	1483	0
	chr1	179186676	179204346	8	16	1484	0
	chr10	128065990	128087015	9	18	1485	0
	chr2	96971510	97006419	6	12	1486	0
	chr18	7566906	7591385	7	14	1487	0
	chr3	151021914	151038762	9	18	1488	0
	chr12	53611867	53625790	4	8	1489	0
	chr9	26243491	26272526	11	22	1490	0
	chr1	149889175	149911472	4	8	1491	0
	chr11	76777284	76794003	3	6	1492	0
	chr5	148288399	148294400	5	10	1493	0
	chr3	112094941	112111400	8	16	1494	0
	chr10	3133438	3141663	4	8	1495	0
	chr12	6712360	6723473	5	10	1496	0
	chr13	102043213	102069085	9	18	1497	0
	chr6	31909239	31927229	5	10	1498	0
	chr6	138129174	138152340	11	22	1499	0
	chr8	131359519	131379418	8	16	1500	0
	chr1	61542999	61567319	9	18	1501	0
	chr1	155278197	155294478	5	10	1502	0
	chr15	48834370	48859242	10	20	1503	0
	chr11	66735595	66750397	4	8	1504	0
	chr22	43072681	43094460	6	12	1505	0
	chr11	62491825	62497302	3	6	1506	0
	chr8	30380619	30400359	7	14	1507	0
	chr6	31508200	31531537	6	12	1508	0
	chr9	140082803	140118337	8	16	1509	0
	chr11	46259099	46269990	4	8	1510	0
	chr8	22503820	22531282	8	16	1511	0
	chr16	70769721	70802471	8	16	1512	0
	chr12	109895947	109901754	3	6	1513	0
	chr1	207978928	208000107	8	16	1514	0
	chr11	95824613	95845514	7	14	1515	0
	chr5	60595931	60609018	7	14	1516	0
	chrX	13301776	13323279	9	18	1517	0
	chr10	105201972	105211976	6	12	1518	0
	chr19	38489994	38497410	5	10	1519	0
	chr1	28559319	28587036	6	12	1520	0
	chr5	65155353	65175996	8	16	1521	0
	chr8	143750981	143759288	6	12	1522	0
	chr1	198224436	198252379	8	16	1523	0
	chr21	47392138	47403897	7	14	1524	0
	chr5	55394521	55421258	7	14	1525	0
	chr19	50140851	50145753	5	10	1526	0
	chr17	41434299	41446375	6	12	1527	0
	chr6	57169499	57182625	11	22	1528	0
	chr17	64536620	64546399	7	14	1529	0
	chr12	110318114	110338213	4	8	1530	0
	chr2	235929058	235936589	5	10	1531	0
	chr18	470605	500377	10	20	1532	0
	chr10	17686024	17717334	9	18	1533	0
	chr14	50083576	50100904	6	12	1534	0
	chr16	30406071	30441099	7	14	1535	0
	chr17	41594701	41622923	5	10	1536	0
	chr12	49654593	49662981	5	10	1537	0
	chr7	2556652	2570736	7	14	1538	0
	chr19	49217099	49255617	9	18	1539	0
	chr5	131422552	131438993	7	14	1540	0
	chr9	134269649	134282654	7	14	1541	0
	chr6	30684843	30689600	5	10	1542	0
	chr1	41433070	41447759	7	14	1543	0
	chr1	12507028	12517353	5	10	1544	0
	chr10	91087197	91092656	3	6	1545	0
	chr19	34745751	34767646	6	12	1546	0
	chr6	134669519	134695066	11	22	1547	0
	chr17	45300826	45318379	9	18	1548	0
	chr1	180119033	180125435	8	16	1549	0
	chr1	94999506	95010387	9	18	1550	0
	chr1	24335684	24354422	7	14	1551	0
	chr6	17851937	17885015	12	24	1552	0
	chr9	124112845	124135425	11	22	1553	0
	chr5	95158214	95178864	6	12	1554	0
	chr8	26485945	26499810	8	16	1555	0
	chr10	33653085	33675758	7	14	1556	0
	chr11	58340588	58346984	6	12	1557	0
	chr3	55515862	55525869	3	6	1558	0
	chr18	56659208	56675767	10	20	1559	0
	chr22	24861948	24877805	6	12	1560	0
	chr10	32218049	32237068	10	20	1561	0
	chr5	1789672	1801767	8	16	1562	0
	chr19	49458424	49469885	5	10	1563	0
	chr3	55182413	55205188	10	20	1564	0
	chr5	95193418	95206328	4	8	1565	0
	chr3	15809473	15858484	8	16	1566	0
	chr9	111860119	111882820	11	22	1567	0
	chr12	65926626	65932481	3	6	1568	0
	chr15	71146794	71172002	9	18	1569	0
	chr17	41133071	41158999	7	14	1570	0
	chr9	79265749	79303568	10	20	1571	0
	chr11	3168476	3190860	7	14	1572	0
	chr10	33269380	33275778	5	10	1573	0
	chr16	2009716	2034623	7	14	1574	0
	chr17	6656411	6661376	3	6	1575	0
	chr1	43936841	43947894	9	18	1576	0
	chr6	33736753	33757225	7	14	1577	0
	chr17	74366369	74381016	5	10	1578	0
	chr17	46549795	46570364	6	12	1579	0
	chr6	31364057	31371021	3	6	1580	0
	chr6	29909016	29945043	6	12	1581	0
	chr7	28076612	28109488	10	20	1582	0
	chr12	111867758	111884259	9	18	1583	0
	chr1	145438100	145456938	7	14	1584	0
	chr22	41840063	41843796	2	4	1585	0
	chr9	91751367	91770212	8	16	1586	0
	chr7	31974347	31998964	11	22	1587	0
	chr9	140499378	140513888	5	10	1588	0
	chr19	45901443	45909684	5	10	1589	0
	chr20	33698847	33735629	11	22	1590	0
	chr9	94174221	94187296	9	18	1591	0
	chr21	35014406	35041028	10	20	1592	0
	chr10	117695608	117708969	13	26	1593	0
	chr5	142620917	142628549	6	12	1594	0
	chr10	99393023	99410276	7	14	1595	0
	chr2	74725938	74735174	6	12	1596	0
	chr1	86073784	86079579	4	8	1597	0
	chr11	130500847	130523804	9	18	1598	0
	chr9	100745196	100752286	4	8	1599	0
	chr22	43004871	43017469	5	10	1600	0
	chr20	49032777	49058055	7	14	1601	0
	chr3	38206169	38216948	8	16	1602	0
	chr11	130304841	130327678	9	18	1603	0
	chr19	4910608	4927696	6	12	1604	0
	chr6	143260587	143268284	4	8	1605	0
	chr17	77021322	77038323	6	12	1606	0
	chr9	132329776	132339059	3	6	1607	0
	chr13	30083323	30096663	6	12	1608	0
	chr12	53359033	53371219	5	10	1609	0
	chr14	20923048	20945643	5	10	1610	0
	chr4	10175712	10188144	8	16	1611	0
	chr4	89444727	89457286	8	16	1612	0
	chr12	58806612	58829728	7	14	1613	0
	chr11	64099791	64126323	7	14	1614	0
	chr12	15781554	15797236	10	20	1615	0
	chr9	111230072	111241146	5	10	1616	0
	chr2	127901927	127915275	9	18	1617	0
	chr5	169122348	169133514	6	12	1618	0
	chr17	16185537	16191609	6	12	1619	0
	chr1	44496339	44516142	6	12	1620	0
	chr19	52191393	52207752	5	10	1621	0
	chr4	13907418	13923355	8	16	1622	0
	chr17	19281056	19292025	4	8	1623	0
	chr6	108879383	108887763	5	10	1624	0
	chr9	137554415	137573188	8	16	1625	0
	chr16	2199049	2209086	4	8	1626	0
	chr11	2399022	2422190	7	14	1627	0
	chr3	115502715	115524067	11	22	1628	0
	chr2	71969921	71987208	7	14	1629	0
	chr9	136572058	136580621	5	10	1630	0
	chr17	57227947	57245875	8	16	1631	0
	chr1	151509203	151521743	10	20	1632	0
	chr4	129304243	129314739	8	16	1633	0
	chr1	1199898	1209598	6	12	1634	0
	chr15	74331287	74344757	5	10	1635	0
	chr4	2795213	2820168	5	10	1636	0
	chr19	45129078	45160490	9	18	1637	0
	chr5	139069643	139091296	4	8	1638	0
	chr19	1401081	1415968	6	12	1639	0
	chr1	178576688	178583795	7	14	1640	0
	chr6	73259789	73271650	9	18	1641	0
	chr22	37893016	37921339	5	10	1642	0
	chr4	178027926	178045579	7	14	1643	0
	chr1	143992127	144014016	8	16	1644	0
	chr3	46972893	46988798	6	12	1645	0
	chr22	19929732	19937214	5	10	1646	0
	chr2	239851663	239870616	8	16	1647	0
	chr7	100063797	100081976	7	14	1648	0
	chr10	13749425	13760538	6	12	1649	0
	chr17	64454859	64464793	10	20	1650	0
	chr22	42466584	42487281	7	14	1651	0
	chr10	101677475	101704877	9	18	1652	0
	chr12	110741514	110755951	10	20	1653	0
	chr4	139143201	139173444	9	18	1654	0
	chr7	29528395	29546155	9	18	1655	0
	chr17	15165666	15183196	6	12	1656	0
	chr6	15245387	15266138	6	12	1657	0
	chr22	27105630	27115582	7	14	1658	0
	chr11	119187550	119211077	6	12	1659	0
	chr6	82459884	82477498	5	10	1660	0
	chr14	55140346	55157825	7	14	1661	0
	chr3	11494650	11520927	10	20	1662	0
	chr13	113831646	113842553	7	14	1663	0
	chr6	160389809	160411326	8	16	1664	0
	chr3	128898824	128916482	7	14	1665	0
	chr9	107668171	107689185	7	14	1666	0
	chr4	185320865	185339615	6	12	1667	0
	chr2	173940024	173956058	5	10	1668	0
	chr2	101359294	101384473	10	20	1669	0
	chr11	19689822	19705215	6	12	1670	0
	chr3	185531789	185543236	6	12	1671	0
	chr18	68086687	68101025	5	10	1672	0
	chr5	135387403	135393678	5	10	1673	0
	chr6	142618724	142624416	5	10	1674	0
	chr1	95320342	95331947	4	8	1675	0
	chr4	169448995	169483891	11	22	1676	0
	chr4	86700052	86728374	11	22	1677	0
	chr8	125259478	125285802	7	14	1678	0
	chr1	178986133	179007323	10	20	1679	0
	chr17	81037083	81043754	5	10	1680	0
	chr16	30905157	30915207	4	8	1681	0
	chr1	87239093	87258581	9	18	1682	0
	chr10	75532142	75545575	5	10	1683	0
	chr11	126202061	126225157	9	18	1684	0
	chr2	97193063	97203534	7	14	1685	0
	chr4	89513255	89552450	12	24	1686	0
	chr6	140065278	140087620	12	24	1687	0
	chr1	205282916	205294543	6	12	1688	0
	chr14	93111176	93116195	4	8	1689	0
	chr15	39177143	39188491	7	14	1690	0
	chr8	72742735	72769277	8	16	1691	0
	chr4	2845209	2869959	7	14	1692	0
	chr10	25007291	25013980	3	6	1693	0
	chr8	134306379	134315914	7	14	1694	0
	chr16	30661521	30671012	4	8	1695	0
	chr15	33199800	33229293	9	18	1696	0
	chr9	113660870	113684226	10	20	1697	0
	chr1	183203545	183212561	10	20	1698	0
	chr1	169075250	169089426	8	16	1699	0
	chr3	185254862	185276374	7	14	1700	0
	chr1	15733717	15753965	6	12	1701	0
	chr17	16310373	16323147	3	6	1702	0
	chr8	146011904	146024660	4	8	1703	0
	chr10	22887553	22919905	12	24	1704	0
	chr1	67022303	67042058	6	12	1705	0
	chr1	155859117	155865241	5	10	1706	0
	chr7	4721605	4735299	5	10	1707	0
	chr11	120079551	120086878	4	8	1708	0
	chr6	11765696	11773203	7	14	1709	0
	chr4	56026064	56050801	9	18	1710	0
	chr19	48102027	48116758	6	12	1711	0
	chr22	38300709	38304491	3	6	1712	0
	chr7	5728753	5734961	4	8	1713	0
	chr22	37699632	37706487	5	10	1714	0
	chr8	11367064	11382337	6	12	1715	0
	chr16	89626814	89648250	6	12	1716	0
	chr6	116706274	116740240	15	30	1717	0
	chr19	18760885	18773933	4	8	1718	0
	chr2	203238563	203244794	3	6	1719	0
	chr1	145007640	145015059	4	8	1720	0
	chr15	62736449	62766735	6	12	1721	0
	chr1	150228239	150266417	7	14	1722	0
	chr8	62621454	62646475	9	18	1723	0
	chr2	47260971	47270298	4	8	1724	0
	chr6	126102041	126119389	6	12	1725	0
	chr11	59317654	59341168	8	16	1726	0
	chr8	144100172	144105873	4	8	1727	0
	chr11	19727412	19735983	3	6	1728	0
	chr15	90379790	90392760	6	12	1729	0
	chr17	73775693	73782711	5	10	1730	0
	chr17	26662361	26698888	9	18	1731	0
	chr21	44912836	44922851	7	14	1732	0
	chr4	169526305	169558402	10	20	1733	0
	chr12	124991342	125004034	6	12	1734	0
	chr10	126723559	126750056	9	18	1735	0
	chr12	109081932	109096509	9	18	1736	0
	chr9	4294308	4302171	5	10	1737	0
	chr2	12840874	12860485	8	16	1738	0
	chr8	29511393	29533734	8	16	1739	0
	chr9	90326982	90342231	8	16	1740	0
	chr7	41950609	41964728	10	20	1741	0
	chr18	21160731	21174347	7	14	1742	0
	chr11	35639708	35653209	4	8	1743	0
	chr13	31469619	31482693	6	12	1744	0
	chr1	201592784	201606677	7	14	1745	0
	chr6	111800933	111807969	4	8	1746	0
	chr1	208374466	208393437	7	14	1747	0
	chr10	106013573	106034986	7	14	1748	0
	chr7	99149551	99161072	5	10	1749	0
	chr1	20082658	20094217	8	16	1750	0
	chr6	154724450	154733565	5	10	1751	0
	chr1	150122890	150135872	5	10	1752	0
	chr1	245127629	245135779	6	12	1753	0
	chr18	20036321	20050554	6	12	1754	0
	chr14	55590284	55604826	7	14	1755	0
	chr17	1012838	1019110	3	6	1756	0
	chr10	80937242	80955164	7	14	1757	0
	chr14	51403617	51429125	8	16	1758	0
	chr1	231942230	231969202	11	22	1759	0
	chr22	27852919	27885825	12	24	1760	0
	chr4	1028010	1041322	7	14	1761	0
	chr9	137482770	137495020	6	12	1762	0
	chr4	120538507	120550381	8	16	1763	0
	chr2	45396492	45411634	7	14	1764	0
	chr14	53369421	53394477	7	14	1765	0
	chr6	117804432	117822442	12	24	1766	0
	chr14	100212282	100225510	8	16	1767	0
	chr6	30581585	30594809	6	12	1768	0
	chr11	502972	518393	5	10	1769	0
	chr6	125276188	125289100	3	6	1770	0
	chr1	44435839	44456921	4	8	1771	0
	chr16	9184888	9204640	5	10	1772	0
	chr8	32406352	32441804	11	22	1773	0
	chr3	194239843	194259026	13	26	1774	0
	chr2	220071187	220095604	9	18	1775	0
	chr2	162928019	162949621	7	14	1776	0
	chr6	30845370	30856469	3	6	1777	0
	chr1	118358038	118382278	9	18	1778	0
	chr9	129884808	129897683	7	14	1779	0
	chr7	107575981	107593578	8	16	1780	0
	chr3	124546051	124564240	9	18	1781	0
	chr13	45900261	45915882	5	10	1782	0
	chr10	88718770	88730742	5	10	1783	0
	chr18	51674049	51690499	6	12	1784	0
	chr15	33063868	33079737	4	8	1785	0
	chr17	47073301	47099757	7	14	1786	0
	chr21	43342816	43352996	7	14	1787	0
	chr7	73256603	73267594	6	12	1788	0
	chr2	202507631	202521002	5	10	1789	0
	chr12	15923004	15950067	4	8	1790	0
	chr1	38397220	38424993	5	10	1791	0
	chr4	81186200	81194944	4	8	1792	0
	chr5	72733201	72747383	3	6	1793	0
	chr3	119355101	119363289	5	10	1794	0
	chr1	116915573	116924571	6	12	1795	0
	chr1	94188486	94205990	7	14	1796	0
	chr1	115676409	115683988	7	14	1797	0
	chr1	162506813	162518169	6	12	1798	0
	chr18	9095359	9117136	10	20	1799	0
	chr1	247494825	247524716	7	14	1800	0
	chr7	23507186	23513698	4	8	1801	0
	chr12	49582594	49639154	8	16	1802	0
	chr4	5749692	5760341	7	14	1803	0
	chr14	71353696	71375267	6	12	1804	0
	chr6	112356317	112365876	8	16	1805	0
	chr19	43683597	43690950	4	8	1806	0
	chr9	22098730	22117821	12	24	1807	0
	chr11	119455459	119469814	5	10	1808	0
	chr7	25048865	25068947	7	14	1809	0
	chr11	28775528	28788238	9	18	1810	0
	chr8	16568767	16586085	11	22	1811	0
	chr7	1572292	1578157	4	8	1812	0
	chr10	25236700	25247783	4	8	1813	0
	chr15	73977157	73989284	6	12	1814	0
	chr9	35924830	35962125	7	14	1815	0
	chr10	75715945	75728180	5	10	1816	0
	chr1	36808982	36816891	2	4	1817	0
	chr4	67422590	67441115	10	20	1818	0
	chr4	185361482	185374926	4	8	1819	0
	chr20	39944807	39969702	6	12	1820	0
	chr2	230309468	230322617	4	8	1821	0
	chr1	95428999	95448839	8	16	1822	0
	chr3	50628179	50665221	6	12	1823	0
	chr6	129810602	129824470	8	16	1824	0
	chr18	396120	421720	7	14	1825	0
	chr22	39916426	39928558	2	4	1826	0
	chr6	45616885	45625824	7	14	1827	0
	chr11	119288422	119303142	3	6	1828	0
	chr8	98992382	99013947	11	22	1829	0
	chr5	10551237	10563855	6	12	1830	0
	chr3	149780612	149808703	6	12	1831	0
	chr5	136898821	136909543	7	14	1832	0
	chr7	55087481	55097817	8	16	1833	0
	chrX	13481520	13505934	8	16	1834	0
	chr12	105711203	105727935	7	14	1835	0
	chr10	105648709	105678431	8	16	1836	0
	chr12	45653358	45679071	9	18	1837	0
	chr11	46715972	46736781	5	10	1838	0
	chr4	30746336	30770920	8	16	1839	0
	chr22	37572680	37595887	9	18	1840	0
	chr2	159351630	159395294	11	22	1841	0
	chr12	76371224	76376962	4	8	1842	0
	chr3	46580438	46608245	10	20	1843	0
	chr1	244599292	244625004	7	14	1844	0
	chr12	65997344	66009875	10	20	1845	0
	chrX	109626209	109661865	10	20	1846	0
	chr17	571907	598126	9	18	1847	0
	chr1	78002076	78007415	3	6	1848	0
	chr18	55873337	55892427	11	22	1849	0
	chr14	103575047	103589195	6	12	1850	0
	chr10	13127887	13144316	7	14	1851	0
	chr17	75276239	75284157	5	10	1852	0
	chr17	73074829	73092156	3	6	1853	0
	chr1	200378924	200407877	8	16	1854	0
	chrX	12989207	13006664	9	18	1855	0
	chr6	17703300	17715873	7	14	1856	0
	chr2	11513893	11534647	8	16	1857	0
	chr6	43082367	43093704	6	12	1858	0
	chr16	421040	452046	7	14	1859	0
	chr10	78915268	78925463	9	18	1860	0
	chr15	63305419	63317147	10	20	1861	0
	chr13	95920678	95937733	7	14	1862	0
	chr12	58120276	58149009	8	16	1863	0
	chr1	56095752	56106870	5	10	1864	0
	chr20	61557659	61569646	4	8	1865	0
	chr22	30816384	30821944	3	6	1866	0
	chr8	141727718	141738717	8	16	1867	0
	chr5	97632526	97652265	6	12	1868	0
	chr19	1590632	1606572	6	12	1869	0
	chr8	49533100	49543074	5	10	1870	0
	chr8	71518654	71528002	6	12	1871	0
	chr2	208481465	208498047	4	8	1872	0
	chr19	43768858	43778880	6	12	1873	0
	chr10	126838328	126849496	5	10	1874	0
	chr1	68147642	68154504	6	12	1875	0
	chr1	144533926	144545578	6	12	1876	0
	chrX	117653424	117688175	11	22	1877	0
	chr21	46420842	46438278	5	10	1878	0
	chr2	208368356	208380010	6	12	1879	0
	chr6	27858901	27871045	4	8	1880	0
	chr13	76194047	76210703	6	12	1881	0
	chr19	46008956	46013096	3	6	1882	0
	chr9	118352706	118377997	9	18	1883	0
	chr19	45579674	45601378	5	10	1884	0
	chr7	151289617	151298675	7	14	1885	0
	chr11	122931274	122936216	5	10	1886	0
	chr3	58311083	58321393	5	10	1887	0
	chr15	80880703	80909044	5	10	1888	0
	chr12	54651357	54658445	7	14	1889	0
	chr14	89882861	89897318	7	14	1890	0
	chr1	12112462	12135539	6	12	1891	0
	chr16	2255534	2276179	6	12	1892	0
	chr11	10344155	10352380	7	14	1893	0
	chr17	39204464	39222897	11	22	1894	0
	chr8	18979597	18998870	13	26	1895	0
	chr2	190068881	190096715	12	24	1896	0
	chr11	35601139	35612405	4	8	1897	0
	chr15	40188969	40212906	3	6	1898	0
	chr15	59621693	59644051	7	14	1899	0
	chr4	119937483	119962012	9	18	1900	0
	chr11	8927832	8938902	7	14	1901	0
	chr6	138018628	138050701	11	22	1902	0
	chr7	26234153	26241603	4	8	1903	0
	chr17	39822568	39845922	6	12	1904	0
	chr16	57661240	57681549	8	16	1905	0
	chr7	102506053	102516738	5	10	1906	0
	chr2	38298261	38305675	4	8	1907	0
	chr20	52380889	52391696	6	12	1908	0
	chr4	170067702	170086704	9	18	1909	0
	chr9	100451403	100477485	8	16	1910	0
	chr7	130789852	130795040	3	6	1911	0
	chr21	33888884	33897306	5	10	1912	0
	chr17	36904249	36909184	4	8	1913	0
	chr8	26306482	26315153	5	10	1914	0
	chr19	41221308	41226428	3	6	1915	0
	chr1	25559259	25574386	4	8	1916	0
	chr4	99573286	99580181	8	16	1917	0
	chr9	117439271	117464609	7	14	1918	0
	chr21	40178122	40215498	7	14	1919	0
	chr10	4282995	4305985	8	16	1920	0
	chr13	98855701	98869192	13	26	1921	0
	chr12	47335923	47359678	8	16	1922	0
	chr1	113065195	113088752	6	12	1923	0
	chr7	150777726	150784190	4	8	1924	0
	chr4	119655374	119693851	9	18	1925	0
	chr8	1693448	1712341	6	12	1926	0
	chr9	34989116	35001367	5	10	1927	0
	chr1	110517237	110527855	8	16	1928	0
	chr3	52309809	52321957	4	8	1929	0
	chr2	85766052	85788896	4	8	1930	0
	chr3	48594083	48603870	6	12	1931	0
	chr6	155464185	155493422	8	16	1932	0
	chr17	27564586	27578278	7	14	1933	0
	chr17	39059737	39078691	7	14	1934	0
	chr4	15653569	15668009	3	6	1935	0
	chr12	6862526	6875880	3	6	1936	0
	chr9	36560278	36574945	5	10	1937	0
	chr9	136202875	136223629	5	10	1938	0
	chr11	27231783	27241271	7	14	1939	0
	chr12	53264862	53280825	6	12	1940	0
	chr1	228270025	228275921	5	10	1941	0
	chr5	34912961	34930318	6	12	1942	0
	chr9	13265308	13284212	8	16	1943	0
	chr15	90701457	90727876	6	12	1944	0
	chr12	56321384	56329606	5	10	1945	0
	chr12	54752725	54773314	9	18	1946	0
	chr1	68298580	68307458	5	10	1947	0
	chr10	71950788	71955802	6	12	1948	0
	chr19	1095188	1104232	5	10	1949	0
	chr17	78228534	78235043	4	8	1950	0
	chr5	95401483	95416947	10	20	1951	0
	chr7	1494330	1506764	5	10	1952	0
	chr10	99443937	99450496	6	12	1953	0
	chr11	47870091	47891258	6	12	1954	0
	chr2	238369370	238396030	6	12	1955	0
	chr3	156999452	157014239	11	22	1956	0
	chr5	56731013	56739549	7	14	1957	0
	chr7	73300894	73314768	6	12	1958	0
	chr3	49481184	49508187	7	14	1959	0
	chr22	33071812	33119942	9	18	1960	0
	chr16	57219560	57229306	5	10	1961	0
	chr5	9540595	9557549	6	12	1962	0
	chr19	18589624	18605006	5	10	1963	0
	chr16	27325480	27346788	6	12	1964	0
	chr4	122706890	122722760	7	14	1965	0
	chr10	89909963	89919028	7	14	1966	0
	chr8	13122055	13133876	9	18	1967	0
	chr20	34668453	34686835	7	14	1968	0
	chr1	210001076	210013829	7	14	1969	0
	chr1	3447696	3464693	4	8	1970	0
	chr8	49228968	49236587	4	8	1971	0
	chr17	42891668	42906957	8	16	1972	0
	chr12	46823025	46851512	9	18	1973	0
	chr10	116383578	116407039	6	12	1974	0
	chr11	85775501	85782390	4	8	1975	0
	chr4	25814548	25820734	6	12	1976	0
	chr1	173159776	173176200	9	18	1977	0
	chr4	184019773	184040394	5	10	1978	0
	chr8	117456901	117485013	10	20	1979	0
	chr12	52672693	52679598	5	10	1980	0
	chr12	54611419	54623926	7	14	1981	0
	chr21	46288928	46301226	6	12	1982	0
	chr16	3156359	3186001	8	16	1983	0
	chr7	104643855	104653898	6	12	1984	0
	chr7	86100	101667	6	12	1985	0
	chr3	29354426	29396150	9	18	1986	0
	chr16	67867567	67881091	4	8	1987	0
	chr15	45018630	45028316	6	12	1988	0
	chr1	224020629	224034139	8	16	1989	0
	chr5	156798186	156818215	10	20	1990	0
	chr6	132258871	132277250	9	18	1991	0
	chr7	44112427	44127588	7	14	1992	0
	chr8	123693133	123706758	4	8	1993	0
	chr15	101661467	101667559	5	10	1994	0
	chr1	163132605	163145011	10	20	1995	0
	chr3	177463206	177510425	10	20	1996	0
	chr6	37401337	37425636	7	14	1997	0
	chr2	173113568	173126607	9	18	1998	0
[truncated: 22,755 more rows]

## Sheet: TableS2F_CAF3_Super-enhancers
	Supplementary Table 2F
	CHROM	START	STOP	NUM_LOCI	CONSTITUENT_SIZE	enhancerRank	isSuper
	chr8	118912961	119124472	92	184	1	1
	chr14	61928290	62065846	54	108	2	1
	chr11	121956726	122086048	47	94	3	1
	chr4	123653380	123844440	70	140	4	1
	chr7	27135267	27207155	19	38	5	1
	chr7	130559014	130656147	36	72	6	1
	chr17	57823685	57934400	41	82	7	1
	chr4	74520702	74607268	27	54	8	1
	chr4	7803416	7916098	51	102	9	1
	chr17	46614045	46724687	28	56	10	1
	chr1	145065578	145114355	12	24	11	1
	chr15	96856320	96903345	12	24	12	1
	chr10	69828620	69916555	23	46	13	1
	chr3	171843201	171940912	42	84	14	1
	chr17	62598885	62745001	57	114	15	1
	chr9	21532502	21620291	36	72	16	1
	chr11	65236719	65275382	9	18	17	1
	chr9	130257826	130347942	32	64	18	1
	chr6	52368394	52442310	24	48	19	1
	chr6	158403284	158493048	22	44	20	1
	chr5	52619399	52735385	42	84	21	1
	chr10	101666021	101769555	38	76	22	1
	chr2	161208083	161291015	42	84	23	1
	chr9	37939096	38048424	33	66	24	1
	chr1	144887098	144941232	13	26	25	1
	chr6	30707508	30761576	17	34	26	1
	chr5	135329432	135394879	23	46	27	1
	chr9	114774947	114836614	26	52	28	1
	chr7	34076269	34149321	26	52	29	1
	chr3	170421288	170478216	20	40	30	1
	chr7	100729010	100806190	26	52	31	1
	chr4	169013543	169075877	29	58	32	1
	chr4	177630529	177718207	39	78	33	1
	chr1	172843292	172938275	40	80	34	1
	chr8	119888930	119982590	37	74	35	1
	chr17	48207244	48297122	24	48	36	1
	chr6	56536263	56637513	40	80	37	1
	chr10	80871104	80954978	29	58	38	1
	chr1	243400190	243458554	18	36	39	1
	chr15	67419018	67472908	19	38	40	1
	chr11	128322908	128400442	30	60	41	1
	chr6	43970862	44041505	21	42	42	1
	chr12	52540969	52640212	30	60	43	1
	chr12	66022742	66092956	22	44	44	1
	chr6	26171929	26252247	28	56	45	1
	chr6	112524975	112575075	23	46	46	1
	chr15	33110718	33171650	27	54	47	1
	chr15	60651824	60719761	32	64	48	1
	chr1	85725161	85809068	24	48	49	1
	chr2	9315208	9414067	29	58	50	1
	chr15	49707422	49788080	38	76	51	1
	chr12	63073739	63133685	16	32	52	1
	chr3	141030375	141109120	19	38	53	1
	chr11	65654790	65687091	12	24	54	1
	chr6	129956862	130038334	26	52	55	1
	chr10	106051045	106112995	15	30	56	1
	chr5	14142997	14220763	35	70	57	1
	chr12	111835347	111907667	31	62	58	1
	chr6	16659982	16770688	42	84	59	1
	chr12	120664269	120703303	17	34	60	1
	chr18	46446879	46488171	14	28	61	1
	chr8	131195805	131292462	32	64	62	1
	chr8	128806932	128871853	27	54	63	1
	chr2	113507764	113599185	36	72	64	1
	chr1	16465797	16514293	12	24	65	1
	chr20	30279382	30348435	23	46	66	1
	chr2	47075089	47116731	16	32	67	1
	chr1	90309207	90385658	23	46	68	1
	chr10	95215318	95274719	17	34	69	1
	chr10	33500679	33596303	34	68	70	1
	chr14	62161707	62231351	42	84	71	1
	chr1	156050873	156100563	14	28	72	1
	chr3	98663657	98712996	13	26	73	1
	chr3	171506903	171570074	30	60	74	1
	chr3	11177261	11253717	28	56	75	1
	chr2	121479988	121540969	20	40	76	1
	chr7	34004291	34061800	18	36	77	1
	chr6	138170398	138228441	28	56	78	1
	chr3	98559243	98642224	30	60	79	1
	chr8	128899472	128944541	20	40	80	1
	chr11	65183735	65222383	18	36	81	1
	chr11	95976722	96076824	27	54	82	1
	chr11	28717717	28792995	31	62	83	1
	chr4	57929166	57985673	29	58	84	1
	chr11	35156655	35207219	19	38	85	1
	chr14	77489862	77526208	14	28	86	1
	chr2	36579094	36643082	34	68	87	1
	chr19	13227404	13284148	16	32	88	1
	chr12	76371246	76427923	16	32	89	1
	chr20	52482745	52566341	30	60	90	1
	chr15	67358726	67402483	25	50	91	1
	chr1	23877601	23915781	16	32	92	1
	chr15	50120601	50170827	13	26	93	1
	chr2	36659355	36719735	24	48	94	1
	chr19	1237660	1276231	15	30	95	1
	chr11	62305714	62344259	12	24	96	1
	chr2	39682909	39758318	28	56	97	1
	chr4	177785876	177847651	20	40	98	1
	chr5	34657165	34735252	28	56	99	1
	chr11	114151070	114192599	16	32	100	1
	chr10	33611020	33671333	19	38	101	1
	chr18	14739505	14852408	36	72	102	1
	chr20	36701744	36801724	29	58	103	1
	chr3	124825300	124871095	23	46	104	1
	chr20	48890414	48938365	13	26	105	1
	chr17	75300378	75387881	23	46	106	1
	chr1	157963618	158015172	18	36	107	1
	chr15	63481138	63548076	31	62	108	1
	chr3	194277169	194314633	15	30	109	1
	chr2	54747596	54817944	19	38	110	1
	chr20	49939595	49985502	25	50	111	1
	chr12	66219418	66296896	24	48	112	1
	chr11	118780566	118800877	5	10	113	1
	chr19	45902045	46013075	27	54	114	1
	chr22	20849567	20890747	18	36	115	1
	chr15	32955606	33035984	20	40	116	1
	chr15	74217035	74287271	18	36	117	1
	chr1	205228422	205294433	21	42	118	1
	chr22	36719798	36795210	37	74	119	1
	chr15	93412358	93478812	20	40	120	1
	chr15	71053480	71104384	20	40	121	1
	chr2	46524102	46562315	17	34	122	1
	chr2	201982065	202022877	10	20	123	1
	chr2	55314836	55361608	17	34	124	1
	chr12	109215568	109251726	12	24	125	1
	chr1	39621224	39679092	20	40	126	1
	chr3	45147785	45209534	18	36	127	1
	chr6	134599305	134638891	18	36	128	1
	chr2	105989423	106026833	16	32	129	1
	chr17	43201001	43254021	17	34	130	1
	chr9	127014234	127072579	19	38	131	1
	chr15	75913137	75965359	19	38	132	1
	chr12	46757192	46800966	15	30	133	1
	chr5	143537062	143588031	20	40	134	1
	chr8	145002315	145031665	15	30	135	1
	chr5	64481305	64506533	11	22	136	1
	chr1	235090974	235133512	15	30	137	1
	chr7	41908475	41956809	17	34	138	1
	chr17	76310183	76356697	15	30	139	1
	chr20	48291693	48341933	23	46	140	1
	chr5	77797306	77846636	16	32	141	1
	chr17	38468626	38519262	20	40	142	1
	chr7	104612585	104658121	17	34	143	1
	chr11	46295355	46330094	10	20	144	1
	chr18	57537632	57585617	20	40	145	1
	chr11	67120793	67169755	15	30	146	1
	chr6	26017569	26066493	16	32	147	1
	chr1	32391038	32427905	12	24	148	1
	chr19	13106752	13151081	17	34	149	1
	chr5	150434175	150484857	17	34	150	1
	chr6	72094080	72130938	22	44	151	1
	chr17	48104039	48140413	12	24	152	1
	chr9	112857937	112916612	24	48	153	1
	chr5	139672175	139725967	17	34	154	1
	chr2	189833860	189869811	10	20	155	1
	chr10	17241510	17280339	14	28	156	1
	chr20	3747300	3801076	19	38	157	1
	chr16	29801610	29838703	13	26	158	1
	chr11	12178752	12208708	13	26	159	1
	chr1	25031170	25098311	23	46	160	1
	chr4	74730877	74788926	28	56	161	1
	chr6	26271267	26366681	23	46	162	1
	chr9	132236677	132262460	8	16	163	1
	chr7	22605420	22650953	22	44	164	1
	chr5	172185000	172243691	22	44	165	1
	chr2	46911665	46954848	18	36	166	1
	chr10	82213442	82271214	23	46	167	1
	chr4	157852213	157897741	22	44	168	1
	chr12	13023006	13079236	24	48	169	1
	chr3	10229583	10250977	7	14	170	1
	chr16	2009734	2098232	18	36	171	1
	chr6	140362099	140404886	20	40	172	1
	chr3	158377451	158450350	22	44	173	1
	chr9	114659564	114729005	22	44	174	1
	chr3	171756498	171822790	35	70	175	1
	chr15	101228501	101274404	13	26	176	1
	chr9	130589858	130620346	11	22	177	1
	chr4	41138063	41188011	12	24	178	1
	chr20	52195722	52238938	18	36	179	1
	chr1	201417653	201481958	18	36	180	1
	chr2	230128542	230180481	22	44	181	1
	chr19	39137699	39184611	21	42	182	1
	chr12	110705498	110770167	21	42	183	1
	chr3	151579528	151651409	27	54	184	1
	chr7	137652055	137693631	18	36	185	1
	chr1	153506038	153551026	17	34	186	1
	chr18	20246521	20292427	17	34	187	1
	chr5	172325324	172386665	17	34	188	1
	chr17	74685251	74733926	17	34	189	1
	chr8	142010543	142053981	20	40	190	1
	chr16	75268466	75301731	14	28	191	1
	chr9	21656259	21688098	9	18	192	1
	chr3	112338461	112376682	19	38	193	1
	chr1	8919092	8965948	15	30	194	1
	chr9	33130957	33187279	19	38	195	1
	chr11	29303696	29358784	28	56	196	1
	chr12	57505326	57546294	13	26	197	1
	chr20	33893360	33932950	16	32	198	1
	chr4	74961504	74983103	8	16	199	1
	chr12	104670659	104708941	14	28	200	1
	chr1	201708195	201761605	20	40	201	1
	chr2	102335656	102385350	24	48	202	1
	chr1	94126683	94167031	19	38	203	1
	chr12	122219612	122249432	12	24	204	1
	chr21	30516800	30591067	27	54	205	1
	chr12	54359891	54427899	16	32	206	1
	chr14	96712732	96741696	14	28	207	1
	chr12	124847606	124878027	11	22	208	1
	chr2	151442934	151482097	20	40	209	1
	chr2	178091220	178140312	13	26	210	1
	chr20	43966740	44002499	16	32	211	1
	chr6	27773867	27807155	19	38	212	1
	chr3	152008675	152079148	35	70	213	1
	chr12	6432931	6457051	11	22	214	1
	chr1	36598687	36639097	16	32	215	1
	chr8	129180453	129209769	9	18	216	1
	chr2	228718247	228749531	13	26	217	1
	chr11	67771453	67810837	11	22	218	1
	chr1	153918830	153973818	11	22	219	1
	chr3	99336466	99396928	20	40	220	1
	chr16	24986655	25026525	16	32	221	1
	chr8	23145755	23224220	25	50	222	1
	chr6	126235833	126278121	13	26	223	1
	chr1	223886602	223920844	17	34	224	1
	chr2	28177357	28227577	16	32	225	1
	chr2	238317492	238396051	23	46	226	1
	chr3	57937110	57970728	15	30	227	1
	chr5	149844321	149897727	20	40	228	1
	chr12	96814973	96848282	12	24	229	1
	chr19	12886171	12917591	10	20	230	1
	chr1	155929762	155959034	9	18	231	1
	chr20	49092253	49160065	17	34	232	1
	chr11	777858	843258	14	28	233	1
	chr1	198057267	198097943	14	28	234	1
	chr4	177732368	177769764	16	32	235	1
	chr9	19119316	19184203	15	30	236	1
	chr6	148815350	148859563	12	24	237	1
	chr1	231522814	231557804	9	18	238	1
	chr2	56089357	56129022	14	28	239	1
	chr18	3580177	3610310	9	18	240	1
	chr5	139015741	139051086	10	20	241	1
	chr12	13347650	13376873	10	20	242	1
	chr12	12955298	12995374	14	28	243	1
	chr11	95870115	95902247	14	28	244	1
	chr1	201503358	201532483	9	18	245	1
	chr1	150510815	150552556	17	34	246	1
	chr7	55120346	55154352	18	36	247	1
	chr1	16264717	16312849	16	32	248	1
	chr9	21965508	22009651	12	24	249	1
	chr7	130842695	130888218	15	30	250	1
	chr1	2158876	2225918	20	40	251	1
	chr5	148513777	148554298	19	38	252	1
	chr17	38639853	38716350	23	46	253	1
	chr5	17217241	17257976	25	50	254	1
	chr1	145009442	145043213	10	20	255	1
	chr2	151324307	151353088	13	26	256	1
	chr3	194178937	194223612	22	44	257	1
	chr16	82661349	82691792	10	20	258	1
	chr17	80163672	80204956	17	34	259	1
	chr8	19027569	19069905	21	42	260	1
	chr19	1168992	1215490	16	32	261	1
	chr7	17337234	17379723	18	36	262	1
	chr11	64612412	64655357	15	30	263	1
	chr6	2839438	2877322	8	16	264	1
	chr11	12695390	12722672	10	20	265	1
	chr1	154928432	154955943	8	16	266	1
	chr11	73000428	73045951	16	32	267	1
	chr13	32316628	32371803	20	40	268	1
	chr17	8022300	8095818	33	66	269	1
	chr2	102636633	102722076	18	36	270	1
	chr17	77005663	77038247	10	20	271	1
	chr8	67419722	67448743	12	24	272	1
	chr1	234734664	234768822	11	22	273	1
	chr2	145259687	145281689	6	12	274	1
	chr17	7452515	7493976	13	26	275	1
	chr3	106444785	106488218	16	32	276	1
	chr1	198222816	198258770	18	36	277	1
	chr2	113379762	113414013	12	24	278	1
	chr3	50264766	50310830	16	32	279	1
	chr20	4090124	4132276	19	38	280	1
	chr1	37921032	37964745	11	22	281	1
	chr12	56100217	56138069	11	22	282	1
	chr1	101051552	101110181	12	24	283	1
	chr14	69246278	69283346	12	24	284	1
	chr3	55182443	55237614	16	32	285	1
	chr1	218633194	218673023	16	32	286	1
	chr5	150130164	150170354	13	26	287	1
	chr6	2953194	3001958	14	28	288	1
	chr6	30640635	30662719	8	16	289	1
	chr3	64127582	64182372	18	36	290	1
	chr3	124744464	124807219	17	34	291	1
	chr5	151039056	151076556	13	26	292	1
	chr4	157671393	157725100	20	40	293	1
	chr12	54804992	54825817	10	20	294	1
	chr9	26239431	26272481	9	18	295	1
	chr4	177901207	177938303	15	30	296	1
	chr17	55927191	55981007	17	34	297	1
	chr17	79361357	79396355	9	18	298	1
	chr19	45242413	45278050	17	34	299	1
	chr6	31760438	31802827	18	36	300	1
	chr7	43677581	43714532	15	30	301	1
	chr2	28610786	28632647	10	20	302	1
	chr5	60597155	60631145	17	34	303	1
	chr1	59582526	59617366	14	28	304	1
	chr14	103828943	103895620	22	44	305	1
	chr6	111873947	111926987	13	26	306	1
	chr9	12761656	12815056	14	28	307	1
	chr3	81766581	81809918	15	30	308	1
	chr17	17585633	17628073	15	30	309	1
	chr9	35507495	35538276	13	26	310	1
	chr9	133700475	133737932	14	28	311	1
	chr10	75646673	75679926	14	28	312	1
	chr7	55167259	55226565	15	30	313	1
	chr4	13889341	13925020	17	34	314	1
	chr10	54068378	54097771	12	24	315	1
	chr3	15671635	15691005	7	14	316	1
	chr1	181046621	181082567	15	30	317	1
	chr15	93344939	93392448	12	24	318	1
	chr17	37007306	37039723	11	22	319	1
	chr3	141125339	141146796	8	16	320	1
	chr12	76077144	76117067	24	48	321	1
	chr3	58022063	58053030	15	30	322	1
	chr5	131401581	131440650	17	34	323	1
	chr10	108141403	108210626	22	44	324	1
	chr6	134736763	134769440	10	20	325	1
	chr12	48199661	48223089	6	12	326	1
	chr3	149293781	149343408	17	34	327	1
	chr1	164716178	164756483	14	28	328	1
	chr20	33671846	33735647	17	34	329	1
	chr3	42055333	42123494	22	44	330	1
	chr17	71285596	71308474	10	20	331	1
	chr1	230202540	230250152	19	38	332	1
	chr12	6643938	6677212	10	20	333	1
	chr8	94885710	94930967	15	30	334	1
	chr8	22214733	22259158	21	42	335	1
	chr4	15657220	15704789	18	36	336	1
	chr12	50581687	50615949	21	42	337	1
	chr1	39853025	39879735	12	24	338	1
	chr16	89362743	89411869	15	30	339	1
	chr1	162625014	162680208	22	44	340	1
	chr2	201601592	201652790	17	34	341	1
	chr7	2835793	2866592	13	26	342	1
	chr1	25635364	25698739	23	46	343	1
	chr1	8065605	8122479	19	38	344	1
	chr19	13953458	13976931	9	18	345	1
	chr11	61717494	61746023	9	18	346	1
	chr6	17907658	17994131	28	56	347	1
	chr19	47344398	47417182	23	46	348	1
	chr9	118428254	118458217	9	18	349	1
	chr1	32155342	32180551	7	14	350	1
	chr1	59474081	59528805	16	32	351	1
	chr1	214720128	214758055	14	28	352	1
	chr13	111033143	111075788	17	34	353	1
	chr5	76083468	76115168	19	38	354	1
	chr3	111565251	111604439	14	28	355	1
	chr12	12870540	12911568	11	22	356	1
	chr1	27019341	27071929	13	26	357	1
	chr15	56184904	56209101	10	20	358	1
	chr5	146883289	146934277	15	30	359	1
	chr17	27037804	27056341	8	16	360	1
	chr17	2115579	2166467	15	30	361	1
	chr11	10306703	10331050	8	16	362	1
	chr3	101543452	101592352	17	34	363	1
	chr6	134669020	134695753	11	22	364	1
	chr12	46861826	46902053	17	34	365	1
	chr12	7013710	7054425	12	24	366	1
	chr1	82130615	82183479	14	28	367	1
	chr11	108739521	108805000	20	40	368	1
	chr5	77881753	77908523	14	28	369	1
	chr3	134027617	134055853	15	30	370	1
	chr9	18475162	18502246	10	20	371	1
	chr22	46423440	46465448	8	16	372	1
	chr2	36767152	36799727	10	20	373	1
	chr3	25495950	25551856	20	40	374	1
	chr12	125389085	125425706	13	26	375	1
	chr8	59740484	59792577	19	38	376	1
	chr3	187980690	188013476	10	20	377	1
	chr17	42264434	42299773	12	24	378	1
	chr3	149088394	149119830	16	32	379	1
	chr1	115700763	115753424	17	34	380	1
	chr10	91034640	91064598	11	22	381	1
	chr11	27924484	27960132	16	32	382	1
	chr1	59218266	59250486	8	16	383	1
	chr11	28844579	28864933	8	16	384	1
	chr17	48736527	48796657	17	34	385	1
	chr5	52281455	52314538	19	38	386	1
	chr20	30175408	30200583	11	22	387	1
	chr7	134106822	134165369	16	32	388	1
	chr13	97874220	97911063	13	26	389	1
	chr2	230295970	230323075	11	22	390	1
	chr19	47435230	47488217	20	40	391	1
	chr17	2294070	2310957	8	16	392	1
	chr11	65043180	65082522	11	22	393	1
	chr10	91087364	91115862	6	12	394	1
	chr11	47518506	47587287	20	40	395	1
	chr2	190112958	190158230	14	28	396	1
	chr16	56642071	56677216	8	16	397	1
	chr12	76328727	76353092	10	20	398	1
	chr4	139143245	139197481	22	44	399	1
	chr2	218857502	218875213	7	14	400	1
	chr6	126101797	126139126	11	22	401	1
	chr2	134574939	134599972	8	16	402	1
	chr3	50359042	50402336	16	32	403	1
	chr2	134043726	134090422	16	32	404	1
	chr9	73018431	73037156	10	20	405	1
	chr2	218783452	218808612	8	16	406	1
	chr6	44186991	44233011	11	22	407	1
	chr3	11313759	11332007	9	18	408	1
	chr2	29331559	29362506	10	20	409	1
	chr2	151520088	151547312	12	24	410	1
	chr11	11998647	12030328	15	30	411	1
	chr1	68166842	68237485	15	30	412	1
	chr2	75816217	75874146	13	26	413	1
	chr5	111263577	111305469	18	36	414	1
	chr3	99535989	99597518	19	38	415	1
	chr3	134075659	134093653	14	28	416	1
	chr3	86999186	87045221	15	30	417	1
	chr5	55274155	55323123	11	22	418	1
	chr4	122705644	122749520	11	22	419	1
	chr5	176897313	176925099	8	16	420	1
	chr15	101708056	101747115	13	26	421	1
	chr1	67390784	67427967	15	30	422	1
	chr8	72741486	72775796	12	24	423	1
	chr17	43370558	43398866	19	38	424	1
	chr10	33269286	33298822	8	16	425	1
	chr10	121411192	121446974	14	28	426	1
	chr1	38454171	38481810	11	22	427	1
	chr3	27562679	27598085	11	22	428	1
	chr17	43296786	43325429	7	14	429	1
	chr11	65871966	65910284	13	26	430	1
	chr4	151138734	151162738	11	22	431	1
	chr2	208084638	208125036	11	22	432	1
	chr15	48834520	48896071	17	34	433	1
	chr12	102250662	102288338	10	20	434	1
	chr7	39629129	39673877	12	24	435	1
	chr16	20909204	20924981	11	22	436	1
	chr9	128396697	128446178	14	28	437	1
	chr8	48421967	48438425	8	16	438	1
	chr15	78341664	78367677	12	24	439	1
	chrX	13283745	13321971	21	42	440	1
	chr14	65673551	65725563	16	32	441	1
	chr2	161060697	161084228	7	14	442	1
	chr9	118683514	118715477	10	20	443	1
	chr3	145863193	145884806	6	12	444	1
	chr1	33875364	33938455	20	40	445	1
	chr1	22242318	22269936	13	26	446	1
	chr1	36831272	36866984	15	30	447	1
	chr9	130829379	130862904	17	34	448	1
	chr13	114864302	114896342	11	22	449	1
	chr19	42613951	42636848	10	20	450	1
	chr9	14302765	14323852	7	14	451	1
	chr16	16060783	16124066	16	32	452	1
	chr1	234630980	234680272	13	26	453	1
	chr2	43652891	43695668	15	30	454	1
	chr1	86034789	86050632	7	14	455	1
	chr1	16691307	16729707	15	30	456	1
	chr12	63154733	63188213	9	18	457	1
	chr5	179223502	179251661	7	14	458	1
	chr18	43530539	43547712	6	12	459	1
	chr2	39621774	39667337	16	32	460	1
	chr8	77586299	77612763	9	18	461	1
	chr17	40554279	40589076	15	30	462	1
	chr6	34191558	34217243	9	18	463	1
	chr8	23364556	23419090	16	32	464	1
	chr2	37786054	37816816	10	20	465	1
	chr9	110495754	110518108	8	16	466	1
	chr10	63779717	63818676	13	26	467	1
	chr11	86506500	86530664	13	26	468	1
	chr5	34586135	34609883	5	10	469	1
	chr7	102506715	102534475	11	22	470	1
	chr2	66653178	66673196	5	10	471	1
	chr1	45266282	45285838	5	10	472	1
	chr17	38255114	38278992	10	20	473	1
	chr2	54683086	54731576	18	36	474	1
	chr20	45946493	45963581	10	20	475	1
	chr9	127143584	127177498	12	24	476	1
	chr17	29876654	29908536	12	24	477	1
	chr13	33824957	33859692	11	22	478	1
	chr18	74766450	74799691	11	22	479	1
	chr5	131746529	131775664	6	12	480	1
	chr11	65324961	65343799	8	16	481	1
	chr7	81229701	81267154	19	38	482	1
	chr11	69062222	69089112	7	14	483	1
	chr3	16097350	16116209	5	10	484	1
	chr3	120136008	120169123	19	38	485	1
	chr21	39638562	39696946	33	66	486	1
	chr17	74511238	74558372	12	24	487	1
	chr17	76912649	76936116	5	10	488	1
	chr14	77413895	77430002	8	16	489	1
	chr16	672614	740224	10	20	490	1
	chr4	54915110	54958511	16	32	491	1
	chr5	133882825	133913374	11	22	492	1
	chr19	4051492	4077903	9	18	493	1
	chrX	45607987	45641236	15	30	494	1
	chr1	52079696	52137958	18	36	495	1
	chr12	110433856	110494296	15	30	496	1
	chr10	93350624	93377233	13	26	497	1
	chr19	4368560	4426350	12	24	498	1
	chr2	74776480	74810956	10	20	499	1
	chr15	63768907	63809572	10	20	500	1
	chr15	72514659	72529633	8	16	501	1
	chr20	19945156	19974380	8	16	502	1
	chr2	238578335	238623596	14	28	503	1
	chr9	75747504	75772957	15	30	504	1
	chr12	76140751	76186423	14	28	505	1
	chr14	51987839	52024208	12	24	506	1
	chr9	109625614	109660075	12	24	507	1
	chr12	71021853	71057843	12	24	508	1
	chr18	3447955	3466725	9	18	509	1
	chr6	32138430	32164029	8	16	510	1
	chr3	156382264	156414288	11	22	511	1
	chr10	95185452	95202617	8	16	512	1
	chr1	204376824	204408139	11	22	513	1
	chr14	102738560	102786243	13	26	514	1
	chr6	160100845	160125049	12	24	515	1
	chr3	184031996	184058836	8	16	516	1
	chr1	33793069	33814880	7	14	517	1
	chr1	95388879	95448029	13	26	518	1
	chr1	8454479	8483645	9	18	519	1
	chr4	86683565	86744891	18	36	520	1
	chr2	47284679	47316011	6	12	521	1
	chr20	62313460	62339604	8	16	522	1
	chr10	112147748	112186408	14	28	523	1
	chr9	6212285	6239546	13	26	524	1
	chr11	57071696	57103123	10	20	525	1
	chr18	26728478	26761325	12	24	526	1
	chr11	102006840	102049695	15	30	527	1
	chr6	82691473	82732945	14	28	528	1
	chr19	13044364	13076128	12	24	529	1
	chr12	112521577	112567993	12	24	530	1
	chr6	36880848	36928677	11	22	531	1
	chr11	12824081	12864157	16	32	532	1
	chr17	41132750	41176997	10	20	533	1
	chr14	69131237	69171475	15	30	534	1
	chr2	176957761	177005167	12	24	535	1
	chr14	24682135	24721704	11	22	536	1
	chr16	85018830	85045296	10	20	537	1
	chr19	3360005	3387488	7	14	538	1
	chr9	117652386	117673021	12	24	539	1
	chr2	172949810	172985296	10	20	540	1
	chr18	74813182	74843892	8	16	541	1
	chr20	30129800	30161414	12	24	542	1
	chr20	4045108	4072080	14	28	543	1
	chr1	150577066	150602481	12	24	544	1
	chr3	183873747	183904206	14	28	545	1
	chr14	52109691	52149548	15	30	546	1
	chr6	56706399	56732454	8	16	547	1
	chr1	39568922	39598638	10	20	548	1
	chr9	112813022	112844231	11	22	549	1
	chr7	107635993	107670884	10	20	550	1
	chr17	40806031	40834833	12	24	551	1
	chr10	33227028	33253006	15	30	552	1
	chr1	183236833	183256516	10	20	553	1
	chr3	119349327	119396535	13	26	554	1
	chr14	74208620	74238819	6	12	555	1
	chr11	308449	327436	7	14	556	1
	chr2	69363776	69405977	12	24	557	1
	chr13	44867938	44891882	12	24	558	1
	chr11	123045268	123068935	11	22	559	1
	chr8	13209136	13235209	13	26	560	1
	chr7	92352484	92399367	16	32	561	1
	chr17	36600682	36629316	7	14	562	1
	chr20	60930847	60961806	12	24	563	1
	chr5	71421306	71456538	19	38	564	1
	chr10	103873194	103895409	6	12	565	1
	chr8	120055640	120083610	11	22	566	1
	chr14	50437323	50469987	17	34	567	1
	chr17	79519175	79549277	11	22	568	1
	chr11	62598907	62625678	7	14	569	1
	chr10	104392848	104409047	5	10	570	1
	chr7	138780066	138803889	8	16	571	1
	chr19	14606724	14640530	10	20	572	1
	chr1	24278625	24311465	11	22	573	1
	chr17	42611557	42646687	9	18	574	1
	chr19	18385595	18415948	8	16	575	1
	chr2	189950681	189995282	29	58	576	1
	chr3	30638693	30686398	16	32	577	1
	chr8	123116893	123163796	25	50	578	1
	chr9	117438310	117464215	14	28	579	1
	chr11	63993939	64019282	7	14	580	1
	chr11	118475784	118489590	5	10	581	1
	chr10	71096584	71150372	17	34	582	1
	chr8	38240208	38269478	9	18	583	1
	chr11	75259025	75278625	6	12	584	1
	chr2	143606068	143638452	12	24	585	1
	chr10	75799626	75851278	14	28	586	1
	chr3	105070470	105088305	8	16	587	1
	chr14	102428690	102447693	12	24	588	1
	chr14	69398786	69421965	12	24	589	1
	chr7	116065998	116106752	17	34	590	1
	chr18	12271926	12315588	11	22	591	1
	chr9	111859391	111882814	13	26	592	1
	chr6	151357281	151389388	20	40	593	1
	chr20	48385592	48409282	8	16	594	1
	chr8	117456649	117484750	16	32	595	1
	chr10	73595333	73632358	12	24	596	1
	chr1	151020505	151043379	7	14	597	1
	chr19	56135814	56169986	10	20	598	1
	chr1	198121495	198157552	12	24	599	1
	chr11	111783194	111817157	12	24	600	1
	chr1	16113523	16128952	8	16	601	1
	chr17	79845301	79895403	11	22	602	1
	chr15	70766950	70801438	12	24	603	1
	chr19	54481493	54539641	16	32	604	1
	chr2	109189301	109213602	12	24	605	1
	chr15	50427749	50460566	14	28	606	1
	chr18	3245768	3269132	9	18	607	1
	chr15	89630943	89663078	12	24	608	1
	chr10	114709406	114724783	11	22	609	1
	chr19	59049794	59087327	12	24	610	1
	chr3	192586883	192619838	14	28	611	1
	chr10	90641837	90661186	11	22	612	1
	chr2	153252119	153301702	15	30	613	1
	chr7	116207102	116228475	10	20	614	1
	chr12	50898926	50944728	15	30	615	1
	chr17	46101154	46139170	15	30	616	1
	chr15	71146275	71194370	9	18	617	1
	chr11	128557219	128586469	7	14	618	1
	chr5	52078783	52107662	9	18	619	1
	chr5	172282912	172308783	7	14	620	1
	chr1	52001057	52049147	16	32	621	1
	chr9	16704931	16727061	9	18	622	1
	chr11	62358829	62390085	9	18	623	1
	chr6	27089218	27115153	13	26	624	1
	chr6	36390712	36413984	12	24	625	1
	chr8	62620177	62647957	12	24	626	1
	chr3	111619145	111662831	15	30	627	1
	chr20	48753815	48789328	16	32	628	1
	chr11	120196155	120211781	7	14	629	1
	chr8	49309877	49342775	6	12	630	1
	chr2	113956653	113999141	12	24	631	1
	chr1	19750377	19781001	16	32	632	1
	chr5	148343390	148386401	20	40	633	1
	chr11	62413857	62457337	8	16	634	1
	chr3	123452824	123485366	11	22	635	1
	chr5	142911726	142957425	17	34	636	1
	chr7	106054863	106068064	6	12	637	1
	chr1	12653401	12678136	10	20	638	1
	chr2	188404724	188418950	5	10	639	1
	chr3	106926796	106959372	12	24	640	1
	chr8	128217517	128239042	12	24	641	1
	chr3	29722594	29739660	10	20	642	1
	chr11	66079629	66115387	13	26	643	1
	chr12	58138993	58189091	11	22	644	1
	chr17	58156074	58184966	15	30	645	1
	chr17	7137374	7155686	7	14	646	1
	chr14	35867611	35889195	7	14	647	1
	chr16	4417506	4442888	9	18	648	1
	chr6	117804421	117822375	6	12	649	1
	chr1	6661065	6685427	5	10	650	1
	chr9	4277632	4306558	10	20	651	1
	chr11	33711528	33728515	10	20	652	1
	chr14	23291944	23322603	12	24	653	1
	chr12	94171602	94198411	9	18	654	1
	chr11	66716747	66749824	14	28	655	1
	chr17	2074453	2096576	8	16	656	1
	chr2	20694266	20725493	14	28	657	1
	chr11	12086485	12108645	9	18	658	1
	chr6	112335411	112366548	10	20	659	1
	chr9	97624128	97645680	5	10	660	1
	chr10	23620707	23641997	13	26	661	1
	chr5	68780337	68816882	12	24	662	1
	chr19	11250010	11289264	13	26	663	1
	chr3	157135680	157164550	14	28	664	1
	chr1	155210950	155247419	8	16	665	1
	chr16	30064736	30087766	4	8	666	1
	chr9	118352047	118379739	7	14	667	1
	chr6	113665951	113706743	14	28	668	1
	chr20	23123632	23141335	9	18	669	1
	chr1	151943758	151973850	12	24	670	1
	chr2	85107735	85133319	5	10	671	1
	chr6	33377815	33395986	6	12	672	1
	chr11	58339467	58350897	4	8	673	1
	chr5	121478133	121522931	11	22	674	1
	chr12	65989958	66008396	10	20	675	1
	chr2	158027252	158051599	14	28	676	1
	chr1	156460252	156475686	4	8	677	1
	chr3	71098712	71116605	12	24	678	1
	chr12	53859324	53899386	13	26	679	1
	chr10	74057596	74092133	9	18	680	1
	chr20	35459981	35490318	18	36	681	1
	chr16	86417169	86433069	8	16	682	1
	chr16	8944102	8979899	10	20	683	1
	chr5	81682828	81717705	13	26	684	1
	chr4	38121766	38163912	13	26	685	1
	chr12	57021501	57040280	11	22	686	1
	chr1	33419697	33464837	14	28	687	1
	chr2	192520914	192556095	12	24	688	1
	chr6	158217411	158267537	14	28	689	1
	chr7	90222378	90253896	8	16	690	1
	chr1	170658639	170680559	11	22	691	1
	chr3	29352675	29395307	12	24	692	1
	chr16	57830994	57849964	10	20	693	1
	chr10	75753435	75786701	16	32	694	1
	chr1	221608466	221633653	8	16	695	1
	chr19	1848624	1905554	11	22	696	1
	chr6	116706362	116745582	16	32	697	1
	chr2	161126505	161166889	14	28	698	1
	chr6	128811642	128841468	8	16	699	1
	chr6	45388504	45422617	16	32	700	1
	chr2	162927054	162950090	11	22	701	1
	chr15	74465198	74507615	19	38	702	1
	chr6	36545844	36575391	10	20	703	1
	chr17	40051785	40087014	14	28	704	1
	chr5	169394524	169406831	5	10	705	1
	chr2	235858799	235890932	15	30	706	1
	chr12	57463705	57488311	9	18	707	1
	chr10	101534663	101548916	4	8	708	1
	chr11	109930436	109967685	10	20	709	1
	chr6	37204822	37227384	9	18	710	1
	chr7	98700805	98741466	19	38	711	1
	chr12	109112837	109128132	8	16	712	1
	chr13	95908260	95953485	15	30	713	1
	chr17	80224702	80256506	10	20	714	1
	chr6	11195156	11233287	20	40	715	1
	chr1	161167960	161196077	8	16	716	1
	chr3	69127617	69139068	5	10	717	1
	chr2	151369628	151392203	12	24	718	1
	chr3	124531488	124579891	14	28	719	1
	chr3	114937396	114970113	11	22	720	1
	chr6	85327033	85364500	11	22	721	1
	chr17	10016440	10054137	10	20	722	1
	chr19	16174023	16196418	9	18	723	1
	chr15	90931048	90963653	14	28	724	1
	chr2	38319861	38344783	10	20	725	1
	chr11	47996328	48035244	12	24	726	1
	chr19	2523904	2553212	14	28	727	1
	chr2	28491214	28519650	12	24	728	1
	chr2	10418951	10456479	15	30	729	1
	chr20	49032715	49077319	12	24	730	1
	chr12	54653602	54674745	6	12	731	1
	chr6	160137650	160165861	7	14	732	1
	chr1	200305354	200354797	18	36	733	1
	chr5	6704534	6735522	8	16	734	1
	chr3	5021498	5037197	9	18	735	1
	chr18	53161954	53183806	9	18	736	1
	chr3	160113631	160137709	9	18	737	1
	chr15	71567378	71590636	9	18	738	1
	chr16	73082356	73116406	9	18	739	1
	chr18	68024272	68057580	12	24	740	1
	chr7	20253909	20284374	11	22	741	1
	chr5	90591683	90610817	11	22	742	1
	chr1	162506655	162541977	10	20	743	1
	chr10	123871889	123923261	15	30	744	1
	chr14	69501201	69527101	12	24	745	1
	chr6	4350729	4382116	13	26	746	1
	chr2	204668460	204679903	4	8	747	1
	chr2	1725430	1759960	13	26	748	1
	chr3	1224821	1261055	17	34	749	1
	chr17	76371359	76388387	11	22	750	1
	chr5	158586103	158614684	11	22	751	1
	chr9	131644018	131684728	9	18	752	1
	chr1	214568675	214603649	14	28	753	1
	chr5	38826151	38854984	7	14	754	1
	chr8	90894868	90917091	9	18	755	1
	chr7	5458088	5464861	3	6	756	1
	chr9	94157977	94186610	15	30	757	1
	chr15	67316349	67341598	10	20	758	1
	chr14	95967764	96012614	12	24	759	1
	chr4	10097598	10119165	10	20	760	1
	chr17	75400874	75429946	12	24	761	1
	chr2	38293651	38305774	5	10	762	1
	chr2	190069076	190100206	10	20	763	1
	chr6	143141201	143173786	12	24	764	1
	chr17	1613417	1639902	9	18	765	1
	chrX	64887202	64925804	15	30	766	1
	chr6	131318614	131384755	14	28	767	1
	chr5	140886628	140908541	8	16	768	1
	chr1	156695548	156718537	6	12	769	1
	chr1	43932027	43959935	7	14	770	1
	chr3	151973508	151990057	8	16	771	1
	chr1	201665483	201690823	9	18	772	1
	chr6	49500366	49538870	9	18	773	1
	chr19	6057212	6110991	17	34	774	1
	chr7	115850863	115873003	16	32	775	1
	chr12	46943503	46956500	6	12	776	1
	chr8	67365244	67406701	15	30	777	1
	chr8	49482218	49504878	6	12	778	1
	chr17	35807900	35854189	13	26	779	1
	chr15	45923939	45941097	8	16	780	1
	chr9	91753371	91771720	10	20	781	1
	chr20	39619597	39641486	5	10	782	1
	chr3	45082618	45108209	11	22	783	1
	chr2	219124252	219157524	11	22	784	1
	chr17	17837385	17875543	12	24	785	1
	chr22	50681607	50746483	12	24	786	1
	chr20	35089350	35122539	10	20	787	1
	chr5	86406230	86425376	8	16	788	1
	chr11	86429199	86452105	10	20	789	1
	chr11	93863171	93885877	9	18	790	1
	chr3	119854350	119902274	12	24	791	1
	chr8	116431430	116469976	12	24	792	1
	chr1	98780424	98796592	4	8	793	1
	chr11	118956206	118978571	7	14	794	1
	chr4	95458187	95484802	13	26	795	1
	chr19	41724458	41736132	5	10	796	1
	chr11	13229499	13245172	8	16	797	1
	chr12	27700837	27727337	9	18	798	1
	chr5	131824046	131846371	7	14	799	1
	chr19	2032247	2061297	10	20	800	1
	chr8	128747927	128773082	5	10	801	1
	chr14	59719894	59748882	11	22	802	1
	chr10	81159208	81206102	12	24	803	1
	chr5	98098671	98114348	6	12	804	1
	chr9	130679079	130699958	10	20	805	1
	chr3	112090898	112110597	7	14	806	1
	chr6	31697803	31721211	8	16	807	1
	chr1	2120850	2145977	11	22	808	1
	chr6	56792829	56826224	11	22	809	1
	chr3	101874840	101901548	8	16	810	1
	chr2	46290751	46310397	7	14	811	1
	chr11	94501069	94528361	9	18	812	1
	chr6	34625229	34649269	9	18	813	1
	chr8	101944234	101966536	6	12	814	1
	chr1	15479373	15506131	13	26	815	1
	chr8	19146585	19173566	12	24	816	1
	chr21	46420872	46473468	14	28	817	1
	chr11	47255827	47299630	8	16	818	1
	chr20	4644924	4669952	13	26	819	1
	chr12	110980788	111020764	12	24	820	1
	chrX	19666594	19701653	14	28	821	1
	chr5	148566861	148608932	16	32	822	1
	chr6	149627350	149658901	12	24	823	1
	chr4	79464547	79491693	13	26	824	1
	chr1	8138594	8158089	7	14	825	1
	chr1	95163582	95205554	13	26	826	1
	chr17	75117633	75141661	13	26	827	1
	chr3	11623603	11652081	10	20	828	1
	chr5	121397554	121435105	10	20	829	1
	chr3	15825513	15857620	12	24	830	1
	chr19	39881359	39903349	12	24	831	1
	chr10	33403476	33432144	11	22	832	1
	chr2	28015056	28032285	7	14	833	1
	chr2	47182129	47213510	15	30	834	1
	chr5	149518237	149539738	5	10	835	1
	chr9	37456714	37487867	9	18	836	1
	chr2	208012559	208031479	9	18	837	1
	chr7	129587907	129609669	6	12	838	1
	chr5	169122595	169144805	9	18	839	1
	chr6	117750797	117772177	7	14	840	1
	chr10	102792303	102826220	9	18	841	1
	chr4	7957769	7979937	7	14	842	1
	chr2	75060854	75079183	7	14	843	1
	chr6	86173372	86192364	8	16	844	1
	chr3	49044417	49066650	6	12	845	1
	chr8	79420317	79473407	13	26	846	1
	chr2	239757180	239776311	8	16	847	1
	chr11	57406028	57447842	7	14	848	1
	chr10	73716237	73740971	6	12	849	1
	chr12	64554431	64581073	6	12	850	1
	chr8	130695912	130723771	8	16	851	1
	chr1	206848125	206897604	13	26	852	1
	chr10	17097356	17130201	9	18	853	1
	chr17	73663058	73697131	13	26	854	1
	chr11	76464394	76503383	7	14	855	1
	chr6	106960621	107009767	11	22	856	1
	chr11	82745032	82784703	11	22	857	1
	chr2	109933887	109967771	14	28	858	1
	chr9	33750778	33791272	18	36	859	1
	chr6	129809365	129823087	8	16	860	1
	chr7	6407407	6437378	11	22	861	1
	chr2	191745092	191790023	10	20	862	1
	chr1	202536808	202561107	12	24	863	1
	chr12	92527590	92541460	8	16	864	1
	chr7	73236755	73270251	12	24	865	1
	chr20	43347850	43374599	12	24	866	1
[truncated: 27,761 more rows]

[truncated: 7 more sheets: TableS2G_CAF4_Super-enhancers, TableS2H_CAF5_Super-enhancers, TableS2I_CAF6_Super-enhancers, TableS1J_CAF7_Super-enhancers, TableS2K_CAF8_Super-enhancers, TableS2L_CAF9_Super-enhancers, TableS2M_CRC_list]
