# Supplementary material for: PRRX1 is a master transcription factor of stromal fibroblasts for myofibroblastic lineage progression
Source: Nat Commun. 2022 May 19;13:2793. doi: 10.1038/s41467-022-30484-4 (PMC9120014; doi:10.1038/s41467-022-30484-4)
Supplement: Supplementary file 6 — Supplementary Data 3 [file 41467_2022_30484_MOESM6_ESM.xlsx]

## Sheet: Sheet1
	Supplementary Data 3. Correlation between super-enhancer and ATAC-seq.
	SampleID	# of ATAC peak	# of SE peak	# of MACS peak	# of specific-SE peak	# of specific-MACS peak	overlapped_SE_ATAC	overlapped_MACS_ATAC	ratio_SE_ATAC	ratio_MACS_ATAC
	CAF1	95325	1366	72551	3	36369	1363	36182	99.7804	49.8711
	CAF2	102716	1313	70630	1	31789	1312	38841	99.9238	54.9922
	CAF3	102939	1435	84717	2	41181	1433	43536	99.8606	51.3899
	CAF4	62632	1570	76384	30	53020	1540	23364	98.0892	30.5876
	CAF5	120183	553	20753	2	3742	551	17011	99.6383	81.9689
	CAF6	130842	549	32466	2	11568	547	20898	99.6357	64.3689
	CAF7	135330	514	26370	0	8076	514	18294	100	69.3743
	CAF8	137356	652	22178	2	6123	650	16055	99.6933	72.3916
	CAF9	157390	627	16987	2	2451	625	14536	99.681	85.5713
