# Supplementary material for: PRRX1 is a master transcription factor of stromal fibroblasts for myofibroblastic lineage progression
Source: Nat Commun. 2022 May 19;13:2793. doi: 10.1038/s41467-022-30484-4 (PMC9120014; doi:10.1038/s41467-022-30484-4)
Supplement: Supplementary file 7 — Supplementary Data 4 [file 41467_2022_30484_MOESM7_ESM.xlsx]

## Sheet: Supplementary_Table_annotation
	Supplementary Table annotation
	Tab name	Table ID	Description	Figure
	TableS4A_WT_MEF_CRC	Supplementary Table 4A	CRC of Mouse embryonic fibroblast (WT)	Figure 4
	TableS4D_WT_Wound_CRC	Supplementary Table 4D	CRC of murine wound healing fibroblast (WT)
	TableS4F_WT_MMTV_CRC	Supplementary Table 4F	CRC of MMTV CAF (WT)
	TableS4H_CAF1_CRC	Supplementary Table 4H	CRC of Human CAF1 in 'Cluster A'	Figure 6
	TableS4I_CAF2_CRC	Supplementary Table 4I	CRC of Human CAF2 in 'Cluster A'
	TableS4J_CAF3_CRC	Supplementary Table 4J	CRC of Human CAF3 in 'Cluster A'
	TableS4K_CAF4_CRC	Supplementary Table 4K	CRC of Human CAF4 in 'Cluster A'
	TableS4L_CAF5_CRC	Supplementary Table 4L	CRC of Human CAF5 in 'Cluster B'
	TableS4M_CAF6_CRC	Supplementary Table 4M	CRC of Human CAF6 in 'Cluster B'
	TableS4N_CAF7_CRC	Supplementary Table 4N	CRC of Human CAF7 in 'Cluster B'
	TableS4O_CAF8_CRC	Supplementary Table 4O	CRC of Human CAF8 in 'Cluster B'
	TableS4P_CAF9_CRC	Supplementary Table 4P	CRC of Human CAF9 in 'Cluster B'

## Sheet: TableS4A_WT_MEF_CRC
	Supplementary Table 4A
	GENE_SYMBOL
	Prrx1
	Klf4
	Tead4
	Fosl2
	Cebpb
	Junb
	Klf13
	Nfix
	Foxp1
	Tcf4
	Hes1
	Sox4
	Zbtb7a
	Atf4
	Prrx2
	Arid5b
	Jund
	Pbx1

## Sheet: TableS4B_WT_Wound_CRC
	Supplementary Table 4D
	GENE_SYMBOL
	Prrx1
	Klf4
	Tead4
	Fosl2
	Cebpb
	Junb
	Klf13
	Nfix
	Prrx2
	Arid5b
	Jund
	Pbx1
	Nr4a1

## Sheet: TableS4C_WT_MMTV_CRC
	Supplementary Table 4F
	GENE_SYMBOL
	Prrx1
	Klf4
	Tead4
	Fosl2
	Cebpb
	Junb
	Klf13
	Nfix
	Nr4a1

## Sheet: TableS4D_CAF1_CRC
	Supplementary Table 4H
	GENE_SYMBOL
	RARA
	KLF7
	RARB
	BHLHE40
	NFE2L2
	ETS1
	MYC
	SP1
	FLI1
	MAZ
	TCF7L2
	AHR
	RUNX1
	PRRX1
	HOXC9
	HOXC8
	NFATC2
	FOXP1
	HOXC4
	HIF1A
	RFX2
	RUNX2
	MNT
	SOX15
	MEIS1
	NFIL3
	HOXB9
	HOXB2
	HOXB4
	HOXC10
	IRF2
	IRF1
	HIVEP2
	MEF2D
	SMAD3
	STAT6
	HOXA11
	HOXA10
	FOSL1
	FOSL2
	TBX18
	ARID5B
	HOXA7
	HOXA6
	HOXA5
	HOXA4
	HOXA3
	HOXA2
	HOXA1
	HOXA9
	JUND
	ERF
	SOX9
	MITF
	TEAD1
	MSC
	KLF16
	TFAP2A
	KLF4
	KLF3
	NR3C1
	ZBTB7A
	PBX1
	NFIB
	E2F1
	CREB3L2
	BCL6
	POU2F2
	TGIF1

## Sheet: TableS4E_CAF2_CRC
	Supplementary Table 4I
	GENE_SYMBOL
	SOX13
	JUN
	SNAI2
	MAFG
	RARA
	RARB
	NFE2L2
	NFE2L1
	DEAF1
	ETS1
	HOXD8
	HOXD9
	SP1
	CREB3
	MAZ
	TCF7L2
	RUNX1
	PRRX1
	DBP
	HOXC9
	HOXC8
	HOXC5
	NR3C1
	HOXC6
	SOX15
	HOXA4
	HOXB8
	HOXB9
	HOXB2
	HOXB3
	HOXB6
	HOXB7
	HOXB4
	HOXB5
	HOXC11
	IRF1
	HOXC10
	MEF2A
	ZNF217
	SMAD3
	NR2F2
	HIC1
	HOXA11
	HOXA10
	FOSL1
	FOSL2
	TBX18
	RXRB
	HOXC4
	FOXL1
	MNT
	ARID5B
	HOXA7
	HOXA6
	HOXA5
	SREBF1
	HOXA3
	HOXA2
	HOXA1
	HOXA9
	JUND
	MITF
	TEAD3
	TEAD1
	KLF16
	KLF7
	KLF4
	KLF3
	ZBTB7B
	FLI1
	PBX1
	NFIB
	BCL6
	CREB3L1
	TGIF1

## Sheet: TableS4F_CAF3_CRC
	Supplementary Table 4J
	GENE_SYMBOL
	JUN
	MAFG
	RARA
	KLF7
	RARB
	MYC
	ETS2
	HOXD8
	HOXD9
	SP1
	FLI1
	SNAI2
	MAZ
	RFX2
	RUNX1
	MAX
	PRRX1
	HOXC9
	HOXC8
	NFATC2
	HOXC5
	HOXC4
	HIF1A
	HOXC6
	TCF7L2
	RUNX2
	SOX15
	MEIS1
	NFIL3
	DLX1
	DLX2
	HOXB8
	HOXB9
	STAT6
	HOXB7
	HOXB4
	HOXC10
	ZNF628
	IRF3
	HOXC11
	IRF1
	HOXD12
	HOXD11
	HIVEP2
	MEF2D
	HES7
	MNT
	SMAD3
	FOSL1
	FOSL2
	ARID5B
	HOXA7
	HOXA5
	HOXA4
	HOXA3
	HOXA2
	HOXA1
	HOXA9
	JUND
	SOX9
	TEAD1
	KLF16
	MZF1
	KLF4
	NR3C1
	ZBTB7A
	PBX1
	NFIB
	E2F4
	E2F1
	CREB3L2
	CREB3L1
	POU2F2
	TGIF1

## Sheet: TableS4G_CAF4_CRC
	Supplementary Table 4K
	GENE_SYMBOL
	NKX2-6
	RREB1
	RARA
	KLF7
	BHLHE40
	ETS1
	HOXD8
	HOXD9
	MAZ
	TCF7L2
	AHR
	ELK3
	RUNX1
	TCF12
	PRRX1
	HOXC9
	HOXC8
	NFATC2
	FOXP1
	HOXC4
	RUNX2
	MNT
	MEIS1
	HOXB2
	HOXB3
	HOXB6
	HOXB5
	HOXC11
	HOXC10
	HLX
	PRDM1
	MEF2D
	SMAD3
	HOXA10
	HIC1
	NR2F1
	HOXA11
	FOSL1
	FOSL2
	FOXD1
	FOXL1
	ARID5B
	HOXA7
	HOXA4
	HOXA9
	JUNB
	JUND
	FOXO3
	SOX9
	MITF
	TEAD1
	MSC
	KLF4
	NR3C1
	OSR1
	EBF1
	NFIA
	NFIX
	CREB3L1
	BCL6
	TGIF1

## Sheet: TableS4H_CAF5_CRC
	Supplementary Table 4L
	GENE_SYMBOL
	HSF4
	MAFK
	MAFG
	RARA
	RARG
	FOXF1
	ZIC2
	HOXD8
	FLI1
	FOXH1
	MAZ
	DLX1
	RUNX2
	DBP
	HOXC9
	HOXC8
	HOXC5
	HOXC4
	EGR3
	HOXB2
	HOXB3
	DLX2
	HOXB8
	HOXB9
	HOXB4
	HOXB5
	HOXC11
	HOXC10
	PAX6
	HOXD12
	HOXD13
	HOXD11
	PITX2
	HOXC12
	BHLHE41
	FOXC1
	HOXA13
	TBX2
	HOXA10
	NR2F6
	NR2F1
	HOXA11
	FOSL1
	FOSL2
	NFKB2
	ARID3A
	RXRB
	FOXD1
	FOXL1
	HOXC6
	HOXA7
	HOXA6
	HOXA5
	HOXA2
	HOXA9
	JUNB
	JUND
	FOXO3
	PITX1
	KLF13
	MZF1
	TFAP2A
	TFAP2C
	ESRRA
	ZBTB7B
	KLF16
	NFIB
	E2F1
	FOXC2
	TGIF1

## Sheet: TableS4I_CAF6_CRC
	Supplementary Table 4M
	GENE_SYMBOL
	MAFK
	RARA
	DEAF1
	FOXF1
	RELA
	HOXD8
	HOXD9
	FOXH1
	MAZ
	DLX1
	DBP
	HOXC9
	ZNF219
	HOXC4
	ESRRA
	ZBTB7B
	MEIS1
	HOXB2
	HOXA4
	HOXB3
	HOXB8
	HOXB9
	TCF3
	HOXB7
	HOXB4
	HOXB5
	IRF3
	HOXC11
	IRF1
	HOXD12
	HOXD11
	HOXA13
	TBX2
	HIC1
	NR2F6
	NR2F1
	HOXA11
	FOSL1
	FOSL2
	NFKB2
	ARID3A
	HOXC5
	RXRA
	FOXD1
	FOXL1
	HOXA7
	HOXA6
	HOXA5
	NKX3-2
	HOXA1
	HOXA9
	JUNB
	JUND
	FOXO3
	PITX1
	KLF13
	CEBPB
	KLF16
	MZF1
	HOXA10
	E2F1
	FOXC2

[truncated: 3 more sheets: TableS4J_CAF7_CRC, TableS4K_CAF8_CRC, TableS4L_CAF9_CRC]
