# Supplementary material for: PRRX1 is a master transcription factor of stromal fibroblasts for myofibroblastic lineage progression
Source: Nat Commun. 2022 May 19;13:2793. doi: 10.1038/s41467-022-30484-4 (PMC9120014; doi:10.1038/s41467-022-30484-4)
Supplement: Supplementary file 9 — Source Data [file 41467_2022_30484_MOESM9_ESM.xlsx]

## Sheet: Figure 1
Figure 1A.
	Pearson correlation coefficient
Organ	PRRX1	HIFA	FOS	CEBPD	NR4A2	MYC
CoRC	0.380785	0.330067	-0.142025	-0.253211	0.0391972	-0.218448
LuC	0.300225	0.163492	-0.115577	-0.0502279	0.0336672	-0.0541223
OvC	0.19699	0.118948	-0.110413	-0.114346	-0.249736	-0.12392
SCC	0.622795	0.429269	0.182573	0.0236023	-0.103252	-0.298216
StC	0.375277	0.166445	-0.212897	-0.12647	0.00172202	-0.170513
PaC	0.302824	0.110563	-0.0626364	-0.184448	0.00532526	-0.167167
Figure 1 C.
organ	PRRX1_high_CAF	PRRX1_low_CAF
gastric	0.478858	0.521142
lung	0.271728	0.728272
CRC_SMC	0.589155	0.410845
OvC	0.329659	0.670341
PDAC	0.541525	0.458475
HNSCC	0.627083	0.372917
CRC_KUL	0.364957	0.635043
SCC	0.834975	0.165025
Figure 1E
PRRX1 IHC level (%)	colon cancer	esophagus cancer	stomach cancer	breast cancer	lung cancer									Figure 1G p-value
high	16	7	2	23	15									mkn28 only	snf32 flag	8.091e-06
middle	20	25	6	15	25									mkn28 only	snf32 flag prrx1a	0.000475
low	27	21	20	33	22									mkn28 only	snf32 flag prrx1b	0.0003744
no	37	47	73	5	26
Figure 1 G.
		mkn28 only								snf32 flag								snf32 prrx1a								snf32prrx1b
	0	0	0	0	0	0	0	0	0	0	0	0	0	0	0	0	0	0	0	0	0	0	0	0	0	0	0	0	0	0	0	0	0
	10day	2.024	1.804	2.2304	2.2384	2.0024	2.3214	2.12344	1.9844	2.8424	2.5684	2.8452	2.2148	4.2354	3.3245	2.3254	3.2147	4.3238	3.2314	2.23284	2.1243	4.2384	2.2344	3.0018	2.3287	5.3256	4.3248	6.3248	3.3211	4.22348	4.0222	3.846	6.3248
	25day	20.2346	34.2368	30.2349	29.3244	28.2443	37.2239	29.2348	33.3244	12.634	7.8744	8.9988	12.3844	10.2486	10.3824	25.3244	28.2384	242.325	198.988	196.844	289.234	220.234	301.234	298.235	330.325	340.237	250.321	448.463	346.327	257.533	260.328	350.235	352.224
	40day	124.236	210.368	360.327	299.358	368.237	380.37	450.237	342.237	24.2364	45.3684	60.3654	40.3246	92.3246	42.3268	26.3648	62.3266	680.326	842.325	780.362	895.396	920.365	1034.23	999.327	860.327	780.362	986.326	865.329	586.324	886.362	1032.32	1028.37	994.537
	60day	550.326	563.324	584.366	482.362	632.682	830.326	791.326	666.327	68.3622	186.234	200.324	44.3268	100.932	113.327	186.368	113.235	3862.35	2236.37	1200.37	2531.24	3021.24	2098.37	1620.37	1800.96	3032.33	2084.33	1984.37	2980.33	3866.37	3240.23	2432.24	2108.68
	80day	1481.68	1153.06	1254.72	1030.3	1401.35	1309.89	1954.29	1961.31	117.182	349.519	331.611	58.249	115.728	153.145	256.407	201.774	5344.57	3266.11	2083.87	4686.7	4480.95	4308.75	2624.9	3197.86	3911.14	3390.46	2083.87	4540.15	5736.06	4405.1	3104.56	3212.13
Figure 1 H.
	type	meta.number				meta.number				Figure 1H p-value
	mkn28only-male	0			mkn28only-female	4				mkn28only-male, mkn28.SNF32-male	mkn28.SNF32.prrx1a-male, mkn28.SNF32.prrx1b-male	0.05164
	mkn28only-male	0			mkn28only-female	0				mkn28only-female, mkn28.SNF32-female	mkn28.SNF32.prrx1a-female, mkn28.SNF32.prrx1b-female	0.001408
	mkn28.SNF32-male	0			mkn28only-female	2
	mkn28.SNF32-male	2			mkn28only-female	1
	mkn28.SNF32.prrx1a-male	7			mkn28.SNF32-female	1
	mkn28.SNF32.prrx1a-male	20			mkn28.SNF32-female	3
	mkn28.SNF32.prrx1b-male	6			mkn28.SNF32-female	0
	mkn28.SNF32.prrx1b-male	9			mkn28.SNF32-female	0
					mkn28.SNF32.prrx1a-female	11
					mkn28.SNF32.prrx1a-female	5
					mkn28.SNF32.prrx1a-female	8
					mkn28.SNF32.prrx1a-female	5
					mkn28.SNF32.prrx1b-female	8
					mkn28.SNF32.prrx1b-female	6
					mkn28.SNF32.prrx1b-female	7
					mkn28.SNF32.prrx1b-female	1

## Sheet: Figure 2
Figure 2 B
																					Figure 2 B
		col1a2rtTA or mPrrx1 (control) tumor volume ㎣ N=7								col1a2rtTA+ Prrx1-Luc tumor volume ㎣ N=10											mPrrx1(control)	prrx-luc	1.687e-08
	14day(Time)	60.2384	20.2384	40.2384	53.3286	63.2398	30.21	80.2398		68.238	60.501	86.9864	88.3268	66.312	55.636	66.312	76.9744	50.331	40.334
	21day	122.236	58.2364	82.3684	120.237	95.2312	93.442	138.22		380.307	524.234	448.42	510.53	320.348	200.327	193.28	440.53	160.25	300.243
	28day	246.236	462.468	234.638	202.234	104.238	168.66	360.21		700.325	840.325	820.85	1200.63	900.348	670.325	690.625	740.632	862.745	882.61
	35day	350.69	876.91	329.18	470	406.54	640.24	706.54		2630.9	2422.32	2321.24	2004.33	1570.22	1830.72	1640.57	2004.33	1840.51	2400.23
Figure 2 D
	AOM/DSS masson trichrome				aSMA green intensity			prrx1 red intensity			prrx1 red intensity
	-DOX		+DOX
	72.538		218.3		-dox	+dox		-dox	+dox		-dox	-dox	+dox	+dox
	84.968		166.605		0.572	10.737		0.268	2.06		aSMA- region	aSMA+ region	aSMA- region	aSMA+ region
	95.836		161.596		0.979	15.64		0.327	2.354		0.208	0.173	0.185	10.604
	65.753		164.246		0.411	10.073		0.464	2.401		0.172	0.279	0.264	8.524
	75.803		162.648		0.752	9.307		0.458	2.141		0.246	0.23	0.135	9.171
	106.05		171.248		0.676	10.002		0.344	2.247		0.203	0.218	0.138	6.286
											0.292	0.29	0.34	11.648
	AOM/DSS masson trichrome				aSMA green intensity			prrx1 red intensity
	-DOX	+DOX			-DOX	+DOX		-DOX	+DOX
	p value	1.722e-05			p value	0.0007529		p value	0.0007529
	prrx1 red intensity				p value
	-dox 'aSMA- region		+dox 'aSMA+ region		0.0006018
	-dox 'aSMA- region		+dox 'aSMA+ region		0.0006053
	+dox 'aSMA- region		+dox 'aSMA+ region		0.0005924

## Sheet: Figure 3
	Figure 3A left
	Pathway	CoRC1		CoRC2		HNSCC		LuC		OvC		SCC		STAD		PDAC
		PRRX_high	PRRX1_low	PRRX_high	PRRX1_low	PRRX_high	PRRX1_low	PRRX_high	PRRX1_low	PRRX_high	PRRX1_low	PRRX_high	PRRX1_low	PRRX_high	PRRX1_low	PRRX_high	PRRX1_low
	GO_ECM_COMPONENT	0.32129	-0.460733	0.320494	-0.184187	0.205677	-0.34586	0.53091	-0.19809	0.268851	-0.132215	0.281988	-1.42677	0.412435	-0.37897	0.281695	-0.332722
	GO_ECM	0.372718	-0.53448	0.405958	-0.233302	0.240458	-0.404345	0.717022	-0.267531	0.411374	-0.202305	0.300715	-1.52153	0.521921	-0.479573	0.327884	-0.387277
	GO_ECM_ASSEMBLY	0.172785	-0.247774	0.0630046	-0.0362084	0.108493	-0.182438	0.365823	-0.136494	0.10673	-0.0524874	0.279439	-1.41388	0.141995	-0.130474	0.149055	-0.176055
	GO_ECM_ORGANIZATION	0.393649	-0.564495	0.46951	-0.269825	0.259482	-0.436336	0.67096	-0.250345	0.409118	-0.201196	0.28553	-1.4447	0.511528	-0.470024	0.332794	-0.393077
	REACTOME_ECM_ORGANIZATION	0.383377	-0.549765	0.444985	-0.255731	0.243407	-0.409305	0.642922	-0.239883	0.415684	-0.204424	0.282494	-1.42934	0.522643	-0.480237	0.323067	-0.381589
	GO_ECM_TENSILE_STRENGTH	0.333199	-0.477809	0.365677	-0.210153	0.163996	-0.27577	0.563921	-0.210407	0.307626	-0.151284	0.294422	-1.48969	0.450085	-0.413566	0.279926	-0.330633
	GO_CELL_GROWTH	0.249165	-0.357304	0.341401	-0.196202	0.138054	-0.232147	0.582551	-0.217358	0.421915	-0.207489	0.0892503	-0.45158	0.333513	-0.306452	0.20072	-0.237079
	GO_GROWTH_FACTOR_BINDING	0.294034	-0.421647	0.283897	-0.163154	0.164123	-0.275984	0.547946	-0.204446	0.356457	-0.175298	0.283099	-1.4324	0.369223	-0.339265	0.219285	-0.259007
	HALLMARK_ANGIOGENESIS	0.326756	-0.46857	0.368276	-0.211647	0.136777	-0.23	0.541027	-0.201865	0.278457	-0.136939	0.303287	-1.53454	0.395696	-0.36359	0.272691	-0.322087
	GO_WOUND_HEALING	0.338472	-0.485371	0.460572	-0.264688	0.0682524	-0.114771	0.687455	-0.256499	0.434212	-0.213536	0.128033	-0.647807	0.44572	-0.409555	0.255421	-0.301689
	Figure 3A right
	pathway	Embryonic fibroblast						Wound healing fibroblast						MMTV-CAF
		WT	WT	WT	Prrx1 mut	Prrx1 mut	Prrx1 mut	WT	WT	WT	Prrx1 mut	Prrx1 mut	Prrx1 mut	WT	WT	WT	Prrx1 mut	Prrx1 mut	Prrx1 mut
	GO_EXTRACELLULAR_MATRIX_COMPONENT	0.265479	0.280858	0.186306	-0.331911	-0.186072	-0.258524	0.252968	0.327423	0.300714	-0.318053	-0.322548	-0.299218	0.526838	0.412851	0.343197	-0.478835	-0.424513	-0.430831
	GO_EXTRACELLULAR_MATRIX	0.339085	0.302495	0.152361	-0.346536	-0.25297	-0.122795	0.193901	0.304286	0.172276	-0.160803	-0.244401	-0.199622	0.349683	0.31433	0.239676	-0.30453	-0.29276	-0.296409
	GO_EXTRACELLULAR_MATRIX_ASSEMBLY	0.408019	0.362052	0.340744	-0.508826	-0.32683	-0.451698	0.390779	0.374174	0.260616	-0.277594	-0.438627	-0.317952	0.484583	0.283769	0.312654	-0.436296	-0.503996	-0.30742
	GO_EXTRACELLULAR_STRUCTURE_ORGANIZATION	0.306952	0.231966	0.10506	-0.278732	-0.258615	-0.107481	0.202257	0.215248	0.138683	-0.146753	-0.243226	-0.269619	0.276251	0.250429	0.291114	-0.287809	-0.278115	-0.32295
	REACTOME_EXTRACELLULAR_MATRIX_ORGANIZATION	0.327482	0.29351	0.144522	-0.333923	-0.276307	-0.0973018	0.239374	0.258511	0.162248	-0.138865	-0.300718	-0.280547	0.334295	0.308029	0.345042	-0.360921	-0.333494	-0.337937
	GO_EXTRACELLULAR_MATRIX_STRUCTURAL_CONSTITUENT_CONFERRING_TENSILE_STRENGTH	0.180544	0.219801	0.42161	-0.0134957	-0.283053	-0.400493	0.243464	0.329284	0.472181	-0.27341	-0.46248	-0.380735	0.487372	0.322741	0.2562	-0.300619	-0.434515	-0.387909
	GO_CELL_GROWTH	0.158673	0.0842428	0.0128633	-0.184289	-0.206146	-0.000767569	-0.0149098	0.029092	0.0382018	-0.0974688	-0.0702995	-0.0403538	0.126594	0.087428	0.14793	-0.189744	-0.224189	-0.0964289
	GO_GROWTH_FACTOR_BINDING	0.345722	0.164169	0.104392	-0.346145	-0.291699	-0.035807	0.258084	0.296135	0.213814	-0.139829	-0.337036	-0.332393	0.171822	0.169983	0.127321	-0.216802	-0.184188	-0.269159
	HALLMARK_ANGIOGENESIS	0.393782	0.380898	0.190988	-0.383353	-0.473302	-0.157331	0.227666	0.158086	0.234888	-0.202692	-0.317545	-0.301893	0.279307	0.316478	0.349438	-0.381991	-0.388485	-0.323258
	GO_WOUND_HEALING	0.1547	0.161777	0.0617269	-0.187187	-0.208291	-0.0492326	-0.0329502	-0.057545	0.020949	0.0154564	0.0237788	-0.0968963	0.145923	0.118136	0.208062	-0.134779	-0.177202	-0.209732
Figure 3B						Figure 3C								Figure 3E							Figure 3C		ttest
	SCAF prrx1 high low apoptosis						SCAF	LOW shns	high shns	high shprrx1-1	high shprrx1-2				168 only	+ MMTV CAF WT(sgNS)	+MMTV CAF sgprrx1				LOW shns	high shns	0.0002938
	high	low						46.6667	75	25	41				196	638.2	142.4				high shns	high shprrx1-1, high shprrx1-2	7.674e-05
	8	54						50.3333	74.6667	28	31				110.8	609	290.6
	9	55.3						49	73.3333	31	48				120.7	574.4	265.5				Figure 3C		ttest
	10	50.1													13.9	643.6	159.5				wt	sgprrx1	6.164e-05
							mmtvcaf	wt	sgprrx1						232	606.6	223.4
								83.6667	37						130.2	688.2	324.2
	Figure 3B		ttest					85.6667	42.6667						240.3	650.4	260.9
	high	low	0.0003627					87.6667	41
	Figure 3F
	168 FARN											LLC1
	Pathway	Cancer cells only	Cancer cells only	Cancer cells only	Co-culture with M-CAF(WT)	Co-culture with M-CAF(WT)	Co-culture with M-CAF(WT)	Co-culture with M-CAF(sgPrrx1)	Co-culture with M-CAF(sgPrrx1)	Co-culture with M-CAF(sgPrrx1)		Pathway	Cancer cells only	Cancer cells only	Cancer cells only	Co-culture with M-CAF(WT)	Co-culture with M-CAF(WT)	Co-culture with M-CAF(WT)	Co-culture with M-CAF(sgPrrx1)	Co-culture with M-CAF(sgPrrx1)	Co-culture with M-CAF(sgPrrx1)
	HALLMARK_EPITHELIAL_MESENCHYMAL_TRANSITION	-0.399742	-0.43951	-0.405264	0.456126	0.502756	0.461059	-0.149616	-0.137761	-0.169068		HALLMARK_EPITHELIAL_MESENCHYMAL_TRANSITION	-0.0752908	-0.0692977	-0.0989225	0.0826762	0.18694	0.0483284	0.00277722	-0.0700093	0.0193722
	JAEGER_METASTASIS_UP	-0.338909	-0.240796	-0.213508	0.138639	0.292182	0.247386	0.00276243	0.0229499	-0.149763		JAEGER_METASTASIS_UP	-0.083993	0.013949	-0.203929	0.146928	0.380328	0.152731	-0.110998	0.161339	-0.279617
	PEDERSEN_METASTASIS_BY_ERBB2_ISOFORM_7	-0.0960815	-0.110057	-0.183579	0.116486	0.172377	0.179184	-0.120309	-0.0702223	-0.189241		PEDERSEN_METASTASIS_BY_ERBB2_ISOFORM_7	0.051756	0.099997	-0.183517	0.0147141	0.173576	0.0445204	-0.0183719	-0.0834205	-0.193946
	GO_REGULATION_OF_SOMATIC_STEM_CELL_POPULATION_MAINTENANCE	-0.33313	-0.314422	-0.72199	0.314042	0.276391	0.456058	0.280968	0.586953	-0.291228		GO_REGULATION_OF_SOMATIC_STEM_CELL_POPULATION_MAINTENANCE	-0.558491	-0.509339	-0.499455	0.84941	0.155795	0.747665	-0.42332	-0.139686	-0.117474
	HALLMARK_KRAS_SIGNALING_UP	-0.193933	-0.199028	-0.243201	0.189655	0.214294	0.225912	0.00305318	-0.00130544	0.0350364		HALLMARK_KRAS_SIGNALING_UP	-0.0799597	-0.0695664	-0.156881	0.111359	0.233801	0.151475	-0.0248897	0.0271764	-0.11051
	HALLMARK_GLYCOLYSIS	-0.175006	-0.246833	-0.279738	0.144041	0.228462	0.0652396	0.010346	-0.0973687	-0.181055		HALLMARK_GLYCOLYSIS	-0.191811	-0.303889	-0.104588	0.139207	0.0188775	0.0453885	-0.0704875	-0.0143819	0.202528
	MASRI_RESISTANCE_TO_TAMOXIFEN_AND_AROMATASE_INHIBITORS_UP	-0.438074	-0.541206	-0.38346	0.424909	0.587816	0.157038	0.127233	0.0611475	-0.304472		MASRI_RESISTANCE_TO_TAMOXIFEN_AND_AROMATASE_INHIBITORS_UP	-0.103475	0.255514	-0.410949	0.487301	0.427832	0.476086	-0.344001	-0.026254	-0.257512
						Figure 3G
						migration				invasion				sphere
						168(-)	+ mmtv WT	+ mmyv sg		168(-)	+ mmtv WT	+ mmyv sg		168(-)	+ mmtv WT	+ mmyv sg
						38	430	182		8	230	82		5	17	5
						48	380	179		8	200	79		6	20	7
						52	411	201		12	211	101		4	21	9
						53	399	114		13	199	94		6	19	10
						Figure 3G
						migration		ttest		invasion		ttest		sphere		ttest
						168(-)	+ mmtv WT	1.329e-05		168(-)	+ mmtv WT	6.706e-05		168(-)	+ mmtv WT	4.59e-05
						+ mmtv WT	+ mmyv sg	0.0001684		+ mmtv WT	+ mmyv sg	2.05e-05		+ mmtv WT	+ mmyv sg	0.000242

## Sheet: Figure 4
	Figure 4A, B				Figure 4D							Figure 4E
	Mouse embryonic fibroblast	Wound healing fibroblast	MMTV CAF		genename	p_val	avg_logFC	p_val_adj	color	selected_color			Super-enhancer	Typical-enhancer	ratio
	PRRX1	PRRX1	PRRX1		PRRX1	6.68882e-37	0.628648	9.44128e-33	CRC	inter_CRC		MEF: Prrx1 binding enhancer/Number of total enhancer	28.2227	14.0042	2.02
	PRRX2	PRRX2	JUNB		TEAD1	1.6639e-33	0.561586	2.34859e-29	CRC	inter_CRC		Wound healing fibroblast: Prrx1 binding enhancer/Number of total enhancer	48.9331	28.0406	1.75
	FOXP1	FOSL2	TEAD1		NFIX	1.19161e-31	0.515434	1.68196e-27	CRC	inter_CRC		MMTV CAF: Prrx1 binding enhancer/Number of total enhancer	67.5048	32.9484	2.05
	TCF4	ARID5B	CEBPB		HOXC8	8.36531e-27	0.429012	1.18076e-22	CRC	none
	HES1	JUNB	KLF4		JUNB	5.92483e-26	0.682861	8.3629e-22	CRC	inter_CRC
	FOSL2	JUND	FOSL2		CEBPB	4.04513e-22	0.541408	5.7097e-18	CRC	inter_CRC
	ARID5B	TEAD1	KLF13		HOXC9	2.1063e-16	0.292265	2.97304e-12	CRC	none
	JUNB	KLF13	NR4A1		FOSL2	1.21203e-13	0.34225	1.71078e-09	CRC	inter_CRC
	JUND	CEBPB	NFIX		NR2F2	3.8333e-13	0.293048	5.4107e-09	CRC	none
	TEAD1	KLF4			KLF3	7.76005e-10	0.271664	1.09533e-05	CRC	none
	SOX4	NR4A1			KLF4	9.55333e-10	0.375853	1.34845e-05	CRC	inter_CRC
	CEBPB	PBX1			TGIF1	8.41285e-08	0.178937	0.00118747	CRC	none
	KLF4	NFIX			HOXA7	1.57669e-07	0.138503	0.0022255	CRC	none
	KLF13				KLF13	1.45901e-06	0.317692	0.020594	CRC	inter_CRC
	ZBTB7A				HOXB7	3.26884e-06	0.110518	0.0461397	CRC	none
	PBX1				FOSL1	5.12753e-06	0.11469	0.0723751	CRC	none
	ATF4				RARG	5.70065e-05	0.0839546	0.804647	CRC	none
	NFIX				MAZ	0.000128688	0.0707197	1	CRC	none
					IRF3	0.000568814	0.089997	1	CRC	none
					ETS1	0.000635153	0.0626687	1	CRC	none
					RARA	0.00122648	0.0730474	1	CRC	none
					TEAD3	0.00203043	0.0490462	1	CRC	none
					HOXB3	0.00521338	0.0385202	1	CRC	none
					HOXA9	0.007313	0.0420468	1	CRC	none
					HOXB6	0.0174237	0.030647	1	CRC	none
					MAFF	0.463086	-0.0225377	1	CRC	none
					HOXB2	0.983384	0.0821688	1	CRC	none
					RUNX2	0.983459	0.0760823	1	CRC	none
					HOXB4	0.983507	0.0724126	1	CRC	none
					GLIS2	0.983647	0.0625603	1	CRC	none
					MNT	0.989896	0.0324072	1	CRC	none
					HOXB5	0.990114	0.0221507	1	CRC	none
					HOXA10	0.990149	0.0208613	1	CRC	none
					HOXA3	0.990224	0.0182773	1	CRC	none
					HOXA1	0.994081	0.00656601	1	CRC	none
					HOXA4	0.994081	0.00656601	1	CRC	none
					HOXA2	0.994256	0.00394478	1	CRC	none
					HOXA6	0.994256	0.00394478	1	CRC	none

## Sheet: Figure 5
	Figure 5A				Figure 5 B Nuclei angle
	Pathway	"-LOG10(p.value)"				WT(-)	10	20	30	40	50	60	70	80	90	100	110	120	130	140	150	160	170	180	total
	contractile actin filament bundle (GO:0097517)	1.71889					0	3	1	12	1	12	18	18	7	10	12	4	3	0	1	0	0	0	102
	extracellular matrix organization (GO:0030198)	8.19755				(%)	0	2.94118	0.980392	11.7647	0.980392	11.7647	17.6471	17.6471	6.86275	9.80392	11.7647	3.92157	2.94118	0	0.980392	0	0	0
	transforming growth factor beta receptor signaling pathway (GO:0007179)	3.84487				(%)	3.92157			24.5098			42.1569			25.4902			3.92157			0
	regulation of angiogenesis (GO:0045765)	3.6876				WT+tgfb1																			total
	cellular response to transforming growth factor beta stimulus (GO:0071560)	3.59224					10	20	30	40	50	60	70	80	90	100	110	120	130	140	150	160	170	180
	cell-matrix adhesion (GO:0007160)	3.28739					1	1	2	3	1	12	30	31	15	6	5	4	2	0	1	0	0	0	114
	regulation of pathway-restricted SMAD protein phosphorylation (GO:0060393)	2.39567					0.877193	0.877193	1.75439	2.63158	0.877193	10.5263	26.3158	27.193	13.1579	5.26316	4.38596	3.50877	1.75439	0	0.877193	0	0	0	100
	positive regulation of gene expression, epigenetic (GO:0045815)	1.48903					3.50877			14.0351			66.6667			13.1579			2.63158			0
	VEGF, Hypoxia, and Angiogenesis Homo sapiens h vegfPathway	2.15471				MEF K/I(-)	10	20	30	40	50	60	70	80	90	100	110	120	130	140	150	160	170	180
	stress fiber (GO:0001725)	1.71889					0	0	0	1	6	4	8	22	12	13	14	12	10	2		0	0	0	104
							0	0	0	0.943396	5.66038	3.77358	7.54717	20.7547	11.3208	12.2642	13.2075	11.3208	9.43396	1.88679	0	0	0	0
							0			10.3774			39.6226			36.7925			11.3208			0
						KI tgfb1
	Figure 5C						10	20	30	40	50	60	70	80	90	100	110	120	130	140	150	160	170	180
	Prrx1 Peak distance	SMAD3 motif per 25bp					1	2	2	4	2	8	5	15	11	9	16	8	9	1	5	0	0	2	100
	-500	3.38839e-05					1.02041	2.04082	2.04082	4.08163	2.04082	8.16327	5.10204	15.3061	11.2245	9.18367	16.3265	8.16327	9.18367	1.02041	5.10204	0	0	2.04082
	-475	0.000203304					5.10204			14.2857			31.6327			33.6735			15.3061			2.04082
	-450	0.000220246
	-425	0.000271072
	-400	0.000152478			Figure 5 B fibronectin intensity											ttest
	-375	0.000135536												WT(-)	WT+TGFB1	0.0008878
	-350	0.000203304				WT(-)	WT+TGFB1		prrx1 mut(-)	prrx1 mut+TGFB1				prrx1 mut(-)	prrx1 mut+TGFB1	0.4589
	-325	0.000186362				mean	mean		mean	mean
	-300	0.000101652				36.911	52.481		35.6198	28.2158
	-275	0.000135536				33.251	52.139		31.0279	38.1403
	-250	0.000152478				30.474	52.337		28.6641	34.0845
	-225	0.000135536				23.09	52.261		25.881	27.0636
	-200	0.000135536				24.626	53.214		32.506	37.189
	-175	0.000152478
	-150	0.000203304
	-125	0.000288014			Figure 5 G	prrx1-smad3 colocalization
	-100	0.000271072				MEF WT tgfb1								MEF kitgfb1
	-75	0.000525201				prrx1 red	smad3 green							prrx1 red	smad3 green
	-50	0.000474375				70.81	89.17							2.45	7.87
	-25	0.00016942				60.65	84.58							5.22	40.79
	0	0.000220246				48.74	64.74							2.58	10.96
	25	0.000135536				82.94	32.06							7.41	43.73
	50	0.000304956				109.88	64.1							6.56	54.43
	75	0.000525201				129.05	72.21							0.87	1.3
	100	0.000406607				87.41	35.2							1.49	22.22
	125	0.000237188				28.59	13.77							1.04	43.41
	150	0.00016942				137	60							13	67.95
	175	0.00016942				106.05	63.96							4.32	55.69
	200	0.000186362				124	75							2.58	70.31
	225	0.00025413				217	57.11							9.09	10.96
	250	0.00016942				255	81							2.01	43.41
	275	0.00016942				48.58	20.07							7.49	78.54
	300	0.000135536				112.3	59.25							2.42	67.45
	325	0.000135536				145	82							1.55	2.08
	350	0.000118594				86.26	65.11							7.22	44.41
	375	0.00016942				118.66	37.88							1.35	65.34
	400	0.000135536				160	59							1.2	2
	425	0.00025413				25.69	10.45							11.83	33.32
	450	0.00016942				158.8	77.52							1.81	1.11
	475	0.000304956				193	100							2.24	36.85
	500	0.000118594				24.92	14.71							16	55.95
						24.18	18.72							1.55	2.08
						104.43	54.43							1.2	2
						68.68	36.86							6.31	44.75
						82.29	49.96							3.83	65.45
						39.48	22.69							0.87	31
						72.07	30.46							1.56	4.43
						86.68	35.03							1.49	2.22
						30.79	11.05							9.32	67.54
						77.99	25.97							4.43	78.54
						56.24	26.36							1.2	77.63
						81.23	42.04							3.42	20.43
						83.47	28.7							4.6	30.42
						27.76	12.08							6.52	77.87
						55.86	26.35							1.03	44.32
						81.42	42.05							0.42	4.42
						87.83	37.95							8.34	120.7
						128.83	78.54							11.93	106.4
						87.83	37.95							11.27	109.53
						75.84	30.45							7.54	117.32
						60.65	35.58							8.53	101.37
						59.68	34.24							7.91	106.43
						92.45	45.35							2.09	112.32
						21.05	75.34							5.33	123.21
						94.14	53.4							2.33	118.88
						130.48	64.1							8.04	143.1
						34.05	93.54							1.08	132.1
						36.87	91.02							10.01	106.2
						30.85	88.52							6.05	98.3
						42.78	101.35							2.97	101.34
						84.1	89.33							3.41	104.21
						90.85	77.52							9.01	87.3
						98.83	68.54							3.36	68.2
						51.33	42.5							4.7	57.2
						78.85	98.75							10	55.9
						66.84	36.53							10.1	143.1
						78.24	52.12							8.4	144.52
						78.38	47.59							5.6	120.1
						83.9	88.43							4.8	134.7
						80.85	67.52							9.02	30.95
						89.83	57.52							4.55	65.4
						98.35	85.24							3.45	63.2
						84.36	79.21							7.41	34.33
						118.38	68.24							1.81	1.11
						130.2	142.8							12.04	36.84
						128.9	98.36							10.56	54.44
						105.34	68.93							1.49	22.2
						58.86	46.49							1.2	23.1
						62.49	30.92							1.52	20.8
						49.39	42.38							1.09	5.64
						128.98	99.9							3.45	76.65
						120.98	89.9							3.2	67.74
						118.92	88.98							6	55.67
						123.81	84.82							5.6	102.4
						131.92	98.89							11.6	59.75
						115.83	65.33							2.05	4.43
						80.08	47.76							4.76	20.14
						93.69	60.86							3.29	19.54
						50.88	33.59							3.92	21.09
						83.47	41.36							2.01	19.05
						98.08	45.93							6.43	76.94
						42.19	21.95							1.04	0.56
						89.39	36.87							3.11	30.43
						67.64	37.26							2.32	50.63
						92.63	52.94							1.02	40.64
						94.87	39.6							2.05	67.87
						39.16	22.98							4.05	99.92
						67.26	37.25							4.02	104.42
						124.86	48.42							6.68	130.42
						89.11	102.85							4.02	138.2
						102.72	85.28							5.92	142.1
						59.91	98.38							3.02	130.1
						92.5	71.11							7.84	120.1
						107.11	78.88							6.78	128.1
						51.22	83.45							1.1	1.45
						98.42	59.47							1.34	44.31
						76.67	74.39							1.55	2.04
						101.66	74.78							1.22	4.32
						103.9	90.46							1.2	2.1
						113.06	85.68							3.1	5.5
						115.3	101.36							3.1	7.8
						59.59	88.02							3.11	5.41
						87.69	71.4							5.76	4.32
						145.29	85.67							7.21	1.2
						109.54	96.84							5.75	3.68
						123.15	151.27							4.21	1.29
						80.34	133.7							0.32	1.45
						112.93	146.8							6.4	9.8
						127.54	119.53							1.88	4.56
						71.65	127.3							1.24	3.65
						118.85	131.87							1.52	1.29
						97.1	107.89							6.59	77.54
						122.09	122.81							4.32	5.4
						124.33	123.2							3.55	10.42
						133.49	138.88							5.62	40.32
						135.73	134.1							5.64	88.42
						80.02	149.78							4.31	78.43
						108.12	136.44							1.02	2.01
						165.72	119.82							4.05	5.06
						129.97	134.09							5	99.09
						143.58	145.26							4.5	103.2
						100.77	199.69							5.61	120.1
						133.36	182.12							1.01	10.3
						147.97	195.22							3.5	6.8
						92.08	167.95							2.3	20.8
						139.28	175.72							1.22	43.44
						117.53	180.29							7.21	120.1
						142.52	156.31							1.53	1.29
						144.76	171.23							1.2	2
						153.92	171.62							1.83	136.2
						156.16	187.3							3.5	128.9
						100.45	182.52							6.41	134.1
						128.55	198.2							2.4	1.8
						186.15	184.86							2.87	3.1
						150.4	168.24							2.93	31.4
						164.01	182.51							9.09	126.14
						121.2	193.68							2.01	149.42
						153.79	148.11							3.44	134.01
						168.4	130.54							5.654	135.26
						112.51	143.64							1.6	199.29
						159.71	116.37							1.35	182.12
						137.96	124.14							2.1	165.12
						162.95	128.71							8.4	167.95
						165.19	104.73							7.14	125.79
						174.35	119.65							8.11	170.29
						176.59	120.04							2.24	156.31
						120.88	135.72							8.7	141.77
						148.98	130.94							1.65	171
						206.58	146.62							3.49	120.1
						170.83	133.28							1.04	0.56
						184.44	116.66							3.41	2.01
						141.63	130.93							2.1	4.5
						174.22	142.1							2.1	2
						188.83	196.53							1.83	3.68
						94.99	53.01							4.71	3.33
						44.83	38.42							3.41	11.1
						52.92	38.58							2.41	14.5
						107.12	55.9							1.56	1.5
						134.06	57.94							1.36	2.8
						53.23	36.05							6.54	3.6
						111.59	59.04							3.44	7.8
						52.77	37.61							2.4	5.76
						161.18	83.84							1.02	4.41
						130.23	87.8							1.05	4.3
						148.18	98.84
						241.18	80.95
						279.18	104.84
						72.76	43.91
						136.48	83.09
						169.18	105.84
						44.44	38.95
						142.84	61.72
						184.18	82.84
						49.87	34.29
						182.98	101.36
						217.18	123.84
						49.1	38.55
						48.36	42.56
						128.61	78.27
						92.86	60.7
						106.47	73.8
						63.66	46.53
						96.25	54.3
						110.86	58.87
						54.97	34.89
						102.17	49.81
						80.42	50.2
						94.65	53.35
						44.49	38.76
						52.58	38.92
						106.78	56.24
						133.72	58.28
						52.89	36.39
						111.25	59.38
						52.43	37.95
						160.84	84.18
						129.89	88.14
						147.84	99.18
						240.84	81.29
						278.84	105.18
						72.42	44.25
						136.14	83.43
						168.84	106.18
						44.1	39.29
						142.5	62.06
						183.84	83.18
						49.53	34.63
						122.64	101.7
						1216.84	124.18
						78.76	38.89
						48.02	42.9
						128.27	78.61
						92.52	61.04
						106.13	74.14
						63.32	46.87
						95.91	54.64
						110.52	59.21
						54.63	35.23
						101.83	50.15
						80.08	50.54

## Sheet: Figure3 & 5 gel scan
Figure 3B
Figure 5E

## Sheet: Figure 6 
Figure 6B				Figure 6C
PC1	PC2	Group		sample	PC1	PC2
-1.87207	11.8219	Endoderm		CAF2_SE_1_2	-79.8957	7.44938
-8.77432	-2.8211	Primitive_mesenchyme		CAF2_SE_2_2	-106.413	11.8917		Figure 6F
-3.62475	13.4522	mesoderm		CAF2_SE_3_2	-117.347	40.4718			CAF1-9 contraction
-0.035496	5.1641	Ectoderm		CAF2_SE_4_2	-84.4652	-6.49794				caf1	caf2	caf3	caf4	caf5	caf6	caf7	caf8	caf9
-1.48345	2.72423	mesoderm		CAF_none_5	24.5554	14.6276				66	64	70.6667	77.3333	37.6667	38.6667	45.3333	48.6667	50.2
-3.90701	6.23729	Endoderm		CAF_none_6	38.3078	-135				62.6667	62.3333	73	76.6667	42.3333	39.2333	52	50	55.3333
0.465034	2.09162	Ectoderm		CAF_none_7	64.8228	0.83575				66.6667	66.3333	70	77	39.3667	39.5333	46.2	49.3333	57.6667
0.884536	2.30699	Ectoderm		CAF_none_8	122.093	-102.032
-0.418582	6.00912	Ectoderm		CAF_none_9	138.342	168.254		Figure 6G
0.143819	2.77482	Primitive_mesenchyme							migration		group A				group B
-7.50856	-3.78747	mesoderm								HCT116(-)	CAF1 CM	CAF2 CM	CAF3 CM	CAF4 CM	CAF5 CM	CAF6 CM	CAF7 CM	CAF8 CM	CAF9 CM
3.03323	-4.24964	mesoderm		Figure 6D						34	123	136	257	301	62	78	68	79	98
-0.447321	9.62452	Neural_crest		Pathway	"-LOG10(p.value)"					28	124	132	224	311	57	82	75	82	94
-3.52632	-2.91552	Endoderm			Cluster A CAF	Cluster B CAF				36	119	128	248	332	68	72	80	78	99
-6.88982	-4.62039	Primitive_mesenchyme		contractile	0.844058	0.152423				41	129	121	250	316	51	71	68	95	88
-3.78878	-0.560168	Primitive_mesenchyme		matrix	0.803031	0.105934
-1.84946	-1.98898	Endoderm		endothelial	0.733286	0.144077
10.4605	-2.85307	mesoderm		VEGF	0.64532	0.144503			invasion		group A				group B
7.98958	-1.02017	mesoderm		TGF	0.638756	0				HCT116(-)	CAF1 CM	CAF2 CM	CAF3 CM	CAF4 CM	CAF5 CM	CAF6 CM	CAF7 CM	CAF8 CM	CAF9 CM
12.2899	-2.72027	mesoderm		arrest	0.1336	0.757166				24	78	143	197	188	17	39	42	25	62
13.3352	-3.25907	mesoderm		DNA_repair	0	0.842626				18	75	144	214	195	28	49	29	29	65
16.784	-3.67747	mesoderm		damage	0	0.439345				16	82	139	218	176	19	50	20	38	69
15.7459	-3.16094	mesoderm		Senescence	0	0.43852				21	78	159	190	189	32	39	33	36	64
14.8577	-4.41288	mesoderm		Senescence2	0	0.519925
-12.1896	-8.26355	Primitive_mesenchyme
11.2811	-4.30972	mesoderm						migration		ttest					invasion		ttest
6.69077	-4.22686	mesoderm						HCT116(-)	caf1-2	5.748e-08					HCT116(-)	group A	1.945e-08
-7.02015	-5.62762	Endoderm						HCT116(-)	caf3-4	2.696e-07					group A	group B	9.838e-08
-7.82567	-6.36075	Endoderm						group A	group B	2.251e-05
-6.48416	-3.00901	Primitive_mesenchyme
-8.16862	-7.14451	Ectoderm
-10.3775	-9.1486	Endoderm
6.66411	-2.43891	mesoderm
-12.7158	-10.0249	Primitive_mesenchyme
-5.7584	-4.63691	mesoderm
3.01912	1.11356	mesoderm
13.6053	-3.0717	mesoderm
12.7019	-4.52644	mesoderm
9.75764	-3.79416	mesoderm
8.78981	-4.11003	mesoderm
10.6134	-3.68473	mesoderm
-7.21668	-4.54656	Ectoderm
5.85636	-2.75254	mesoderm
8.39396	-4.94618	mesoderm
-6.18767	-4.13999	Ectoderm
6.72258	-3.59661	mesoderm
6.07389	-2.82236	mesoderm
12.4756	-3.90771	mesoderm
9.95136	-4.42789	mesoderm
11.1771	-4.95789	mesoderm
1.52706	-0.960251	mesoderm
-5.82459	-3.6551	mesoderm
2.09014	-0.961322	mesoderm
-1.27013	-0.0280433	Endoderm
-0.619315	0.332967	Endoderm
-1.11239	-0.464044	Endoderm
3.31723	0.115585	mesoderm
-2.36216	0.611053	mesoderm
1.08157	-0.675563	mesoderm
1.53935	-0.975294	mesoderm
-3.92384	-5.12548	Ectoderm
-1.48886	11.982	ES
-1.02581	7.09107	ES
0.374874	8.67447	ES
-0.139916	12.6028	ES
-3.00174	21.7456	ES
-2.96128	18.855	ES
-3.26838	14.5783	ES
-5.20522	15.2931	ES
-11.4794	-7.39706	Primitive_mesenchyme
-7.11304	-4.63085	Primitive_mesenchyme
-3.53912	-2.56866	Primitive_mesenchyme
-9.37999	-6.32213	Primitive_mesenchyme
-5.80647	-4.54753	Primitive_mesenchyme
-5.37925	-3.21402	Primitive_mesenchyme
-7.62547	-7.3267	Ectoderm
-7.24247	-6.65219	Ectoderm
-0.182578	5.98324	ES
-1.44319	10.6167	ES
0.83988	-0.333066	ES
-1.41051	7.12777	ES
0.544754	2.57199	ES
1.07433	-0.148004	Primitive_mesenchyme
-1.07992	3.35968	Endoderm
-2.33672	-0.492073	mesoderm
-0.0729905	1.17572	mesoderm
-0.987273	4.64851	mesoderm
-0.384517	4.8971	mesoderm
-1.0897	2.90461	mesoderm
0.348887	1.04742	mesoderm
-1.6065	-0.821283	mesoderm
0.272066	1.39901	mesoderm
0.464774	1.41297	mesoderm
-0.652068	2.70871	mesoderm
-0.122205	3.04039	mesoderm
0.423884	1.1375	mesoderm
-0.159387	2.31181	mesoderm
0.569553	1.32021	mesoderm
0.506775	-0.242699	mesoderm
0.453642	0.897474	mesoderm
1.07433	-0.148004	Primitive_mesenchyme
-2.33672	-0.492073	mesoderm
10.4605	-2.85307	mesoderm
7.98958	-1.02017	mesoderm
12.2899	-2.72027	mesoderm
13.3352	-3.25907	mesoderm
16.784	-3.67747	mesoderm
-1.87207	11.8219	Endoderm
-1.48886	11.982	ES
-1.02581	7.09107	ES
-0.0729905	1.17572	mesoderm
-8.77432	-2.8211	Primitive_mesenchyme
-0.987273	4.64851	mesoderm
-0.384517	4.8971	mesoderm
15.7459	-3.16094	mesoderm
14.8577	-4.41288	mesoderm
-12.1896	-8.26355	Primitive_mesenchyme
11.2811	-4.30972	mesoderm
-0.035496	5.1641	Ectoderm
-1.48345	2.72423	mesoderm
6.69077	-4.22686	mesoderm
-7.02015	-5.62762	Endoderm
-7.82567	-6.36075	Endoderm
-6.48416	-3.00901	Primitive_mesenchyme
0.374874	8.67447	ES
-3.90701	6.23729	Endoderm
-8.16862	-7.14451	Ectoderm
-10.3775	-9.1486	Endoderm
0.884536	2.30699	Ectoderm
-0.418582	6.00912	Ectoderm
6.66411	-2.43891	mesoderm
-12.7158	-10.0249	Primitive_mesenchyme
-5.7584	-4.63691	mesoderm
3.01912	1.11356	mesoderm
-0.139916	12.6028	ES
-0.447321	9.62452	Neural_crest
13.6053	-3.0717	mesoderm
12.7019	-4.52644	mesoderm
9.75764	-3.79416	mesoderm
8.78981	-4.11003	mesoderm
10.6134	-3.68473	mesoderm
-3.52632	-2.91552	Endoderm
-3.00174	21.7456	ES
-2.96128	18.855	ES
-3.26838	14.5783	ES
-5.20522	15.2931	ES
-7.21668	-4.54656	Ectoderm
3.03323	-4.24964	mesoderm
-11.4794	-7.39706	Primitive_mesenchyme
-7.11304	-4.63085	Primitive_mesenchyme
-3.53912	-2.56866	Primitive_mesenchyme
-9.37999	-6.32213	Primitive_mesenchyme
-5.80647	-4.54753	Primitive_mesenchyme
-5.37925	-3.21402	Primitive_mesenchyme
-7.62547	-7.3267	Ectoderm
8.39396	-4.94618	mesoderm
-6.18767	-4.13999	Ectoderm
-0.182578	5.98324	ES
6.07389	-2.82236	mesoderm
12.4756	-3.90771	mesoderm
0.83988	-0.333066	ES
-6.88982	-4.62039	Primitive_mesenchyme
-3.78878	-0.560168	Primitive_mesenchyme
-1.27013	-0.0280433	Endoderm
-1.41051	7.12777	ES
0.544754	2.57199	ES
3.31723	0.115585	mesoderm
-2.36216	0.611053	mesoderm
0.988829	-0.664285	mesoderm
1.53935	-0.975294	mesoderm
-3.92384	-5.12548	Ectoderm
-12.4019	-7.69368	CAF_SE
-9.69529	-3.6885	CAF_SE
-11.4641	-6.07989	CAF_SE
-13.6007	-8.79145	CAF_SE
0.087677	2.54893	CAF_none
0.61593	2.7594	CAF_none
0.725919	2.74924	CAF_none
0.769223	3.19954	CAF_none
0.443592	3.12821	CAF_none

## Sheet: Figure 7
	Figure 7E
	pathway	"-log10(p.value)"
	vascular endothelial growth factor receptor binding (GO:0005172)	3.03005
	contractile actin filament bundle (GO:0097517)	3.53262
	extracellular matrix organization (GO:0030198)	11.3694
	integrin-mediated signaling pathway (GO:0007229)	6.11107
	regulation of cellular response to transforming growth factor beta stimulus (GO:1903844)	5.66076
	cellular response to transforming growth factor beta stimulus (GO:0071560)	3.96599
	positive regulation of angiogenesis (GO:0045766)	3.85827
	positive regulation of extracellular matrix assembly (GO:1901203)	3.19863
	regulation of angiogenesis (GO:0045765)	3.05204
	regulation of supramolecular fiber organization (GO:1902903)	1.66572
	wound healing (GO:0042060)	1.54867
	Figure 7H	CAF1										CAF1		ttest
		ShNS			ShPRRX1-1			SPRRX1-2				ShNS	ShPRRX1-1	0.000331
		280	278	301	24	14	31	14	9	7		ShNS	SPRRX1-2	0.0002221
		260	220	292	15	17	11	5	9	8
		360	251	198	21	26	19	8	5	7
		336	289	297	10	9	21	7	2	6
		1236	1038	1088	70	66	82	34	25	28
		113.603	95.4044	100	6.43382	6.06618	7.53676	3.125	2.29779	2.57353
		CAF2
		ShNS			ShPRRX1-1			SPRRX1-2
		176	178	199	9	3	4	24	19	23
		208	120	192	5	3	3	25	19	20		CAF2		ttest
		192	191	188	3	9	5	18	15	22		ShNS	ShPRRX1-1	0.000149
		164	199	179	9	9	8	27	23	24		ShNS	SPRRX1-2	0.000377
		740	688	758	26	24	20	94	76	89
		100	92.973	102.432	3.51351	3.24324	2.7027	12.7027	10.2703	12.027
		CAF3
		ShNS			ShPRRX1-1			SPRRX1-2
		268	178	299	20	18	10	49	43	41
		320	311	290	21	19	25	45	41	33		CAF3		ttest
		296	269	280	15	24	31	30	31	38		ShNS	ShPRRX1-1	0.0003567
		360	345	301	21	11	29	27	23	49		ShNS	SPRRX1-2	0.0006582
		1244	1103	1170	77	72	95	151	138	161
		106.325	94.2735	100	6.5812	6.15385	8.11966	12.906	11.7949	13.7607
		CAF4
		ShNS			ShPRRX1-1			SPRRX1-2				CAF4		ttest
		244	278	259	37	27	40	35	23	33		ShNS	ShPRRX1-1	0.0006462
		304	314	280	36	39	35	38	31	23		ShNS	SPRRX1-2	0.0005417
		292	279	300	39	34	31	42	21	28
		224	245	301	45	41	39	32	33	49
		1064	1116	1140	157	141	145	147	108	133
		95.3405	100	102.151	14.0681	12.6344	12.9928	13.172	9.67742	11.9176
		CAF5
		ShNS			ShPRRX1-1			SPRRX1-2
		132	117	129	101	112	106	89	88	89		CAF5		ttest
		114	106	113	97	97	105	98	91	93		ShNS	ShPRRX1-1	0.5608
		133	117	124	99	99	121	79	79	88		ShNS	SPRRX1-2	0.228
		129	133	109	104	106	99	85	87	79
		508	473	475	401	414	431	351	345	349
		107.4	100	100.423	84.778	87.5264	91.1205	74.2072	72.9387	73.7844
		CAF6
		ShNS			ShPRRX1-1			SPRRX1-2
		177	155	139	200	96	109	98	108	89		CAF6		ttest
		215	136	131	164	142	111	132	91	105		ShNS	ShPRRX1-1	0.3131
		149	129	142	96	126	102	118	127	128		ShNS	SPRRX1-2	0.2207
		180	191	176	84	106	99	102	112	136
		721	611	588	544	470	421	450	438	458
		118.003	100	96.2357	89.0344	76.9231	68.9034	73.6498	71.6858	74.9591
		CAF7
		ShNS			ShPRRX1-1			SPRRX1-2
		264	211	278	220	274	198	203	208	99
		224	226	278	204	214	260	142	91	142		CAF7		ttest
		284	271	190	156	126	152	128	99	129		ShNS	ShPRRX1-1	0.5236
		280	198	199	198	191	210	107	220	228		ShNS	SPRRX1-2	0.1276
		1052	906	945	778	805	820	580	618	598
		111.323	95.873	100	82.328	85.1852	86.7725	61.3757	65.3968	63.2804
		CAF8
		ShNS			ShPRRX1-1			SPRRX1-2				CAF8		ttest
		100	120	113	120	114	112	99	76	99		ShNS	ShPRRX1-1	0.6394
		121	126	115	104	88	87	98	91	102		ShNS	SPRRX1-2	0.3609
		130	117	119	98	94	121	89	99	78
		106	132	101	99	98	101	88	76	99
		457	495	448	421	394	421	374	342	378
		100	108.315	98.0306	92.1225	86.2144	92.1225	81.8381	74.8359	82.7133
		CAF9
		ShNS			ShPRRX1-1			SPRRX1-2
		88	98	88	87	104	102	98	67	60		CAF9		ttest
		111	102	104	109	90	107	89	90	102		ShNS	ShPRRX1-1	0.915
		120	112	118	122	74	99	97	89	105		ShNS	SPRRX1-2	0.6447
		78	89	102	88	95	100	101	99	76
		397	401	412	406	363	408	385	345	343
		99.0025	100	102.743	101.247	90.5237	101.746	96.01	86.0349	85.5362

## Sheet: Figure 8
														Figure 8B	contraction				wound healing				contraction		ttest
Figure 8B	length of wound														WT	KO			WT	KO			WT	KO	2.801e-06
	D-0 (수치 mm)		D-3		D-5		D-8		D-10		D-22				43.8833	14.1833			75.6667	62
	C1	1.844	C1	0.964	C1	0.861	C1	0.651	C1	0.606	C1	0.302			53.8833	0.05			80	49			wound healing		ttest
	C2	1.9	C2	1.554	C2	1.824	C2	0.965	C2	0.133	C2	0.063			49.4417	7.13333			74.3333	46.3333			WT	KO	0.000807
	C3	1.442	C3	1.948	C3	2.047	C3	0.813	C3	0.486	C3	0.239			55.8667	14.9833			81	63.3333
	C4	2.007	C4	1.473	C4	0.832	C4	0.379	C4	0.273	C4	0.339			58.4667	7.56667			83.6667	55.2667
	C5	2.064	C5	1.264	C5	0.677	C5	0.409	C5	0.503	C5	0.245
	N1	1.369	N1	1.563	N1	1.158	N1	1.34	N1	1.133	N1	0.319
	N2	1.855	N2	1.417	N2	1.104	N2	1.449	N2	1.081	N2	0.255
	N3	1.647	N3	1.169	N3	0.798	N3	0.801	N3	1.038	N3	0.27
	N4	1.925	N4	1.306	N4	0.667	N4	0.678	N4	0.927	N4	0.111
																							epi layer		ttest
Figure 8C	epi layer		dermal firrosis layer				total fibroblast cells No.			Pdgfra+ fibroblast cells No.			aSMA+ fibroblast cells No.			PCNA+ fibroblast cells No.							wt	ko	2.902e-11
	wt	ko					wt	ko		wt	ko		wt	ko		wt	ko
	131	37.96	1222	359.7			113666	11561		8942	159		7164	1105		8143	1190						dermal firrosis layer		ttest
	123.1	33.65	1070	316.6			109384	15333		6912	540		6512	2154		8931	1910						wt	ko	1.125e-06
	138.3	39.9	1134	271.7			103766	15625		7771	880		8915	1212		7994	2012
	137.4	47.26	1140	263.1																			total fibroblast cells No.		ttest
	143.8	60.56	1031	275.7																			wt	ko	0.000134
	119.6	21.17	953	278.4
	113.7	27.94	826.8	268.2																			Pdgfra+ fibroblast cells No.		ttest
	134.32	25.41	770.4	227.3																			wt	ko	0.003005
	139.56	51.31	741.5	306.6
																							aSMA+ fibroblast cells No.		ttest
																							wt	ko	0.00574
Figure 8E							Figure 8F																PCNA+ fibroblast cells No.		ttest
	contraction			wound healing																			wt	ko	7.548e-05
	WT	OE		WT	OE		total fibroblast cells No.			Pdgfra+ fibroblast cells No.			aSMA+ fibroblast cells No.			PCNA+ fibroblast cells No.
	50.3417	84.8833		69.3333	98.3333		WT	OE		WT	OE		WT	OE		WT	OE
	59.9167	85.2167		75.6667	97.6667		12287	62492		210	8990		1	5687		338	6538
	48.125	82.425		71.3333	95		13911	74464		301	5081		0	5081		453	6982
	55.425	85.7583		74.6667	96.6667		17051	76366		104	7901		0	6671		630	6012
	56.125	87.0083		72.7333	97.3333
		Figure 8F					Figure 8E						Figure 8F
		Group	Day	Length			contraction		ttest				total fibroblast cells No.		ttest
		control	19	35.55			WT	OE	3.565e-05				WT	OE	0.003044
		control	19	24.19
		control	19	26.997			wound healing		ttest				Pdgfra+ fibroblast cells No.		ttest
		control	19	22.407			WT	OE	1.64e-06				WT	OE	0.0255
		control	19	33.726
		control	19	150.624									aSMA+ fibroblast cells No.		ttest
		control	19	150.141									WT	OE	0.006293
		control	19	141.375
		control	19	171.241									PCNA+ fibroblast cells No.		ttest
		control	19	217.773									WT	OE	0.001008
		Test	19	63.826
		Test	19	49.53
		Test	19	81.801
		Test	19	54.203
		Test	19	62.524
		Test	19	402.436
		Test	19	338.966
		Test	19	362.824
		Test	19	428.976
		Test	19	463.472
		Test	19	74.582
		Test	19	68.17
		Test	19	57.081
		Test	19	59.473
		Test	19	64.942
		Test	19	668.763
		Test	19	564.638
		Test	19	598.549
		Test	19	596.291
		Test	19	568.075
		control	19	14.533
		control	19	15.789
		control	19	14.711
		control	19	13.158
		control	19	15.844
		control	19	170.734
		control	19	167.85
		control	19	159.124
		control	19	153.902
		control	19	171.906
		control	19	38.361
		control	19	36.487
		control	19	37.678
		control	19	30.377
		control	19	34.537
		control	19	344.659
		control	19	315.95
		control	19	289.542
		control	19	282.742
		control	19	303.168
		Test	19	62.01
		Test	19	84.549
		Test	19	54.949
		Test	19	56.211
		Test	19	59.677
		Test	19	460.16
		Test	19	487.114
		Test	19	546.382
		Test	19	533.901
		Test	19	528.163
		control	19	39.534
		control	19	57.253
		control	19	45.45
		control	19	39.682
		control	19	35.591
		control	19	197.513
		control	19	195.45
		control	19	201.614
		control	19	201.411
		control	19	209.725
		Test	19	27.498
		Test	19	35.316
		Test	19	37.459
		Test	19	31.895
		Test	19	36.403
		Test	19	637.581
		Test	19	662.606
		Test	19	585.687
		Test	19	556.515
		Test	19	521.214
		Test	19	107.27
		Test	19	165.303
		Test	19	131.037
		Test	19	120.094
		Test	19	115.427
		Test	19	461.606
		Test	19	437.951
		Test	19	429.453
		Test	19	504.538
		Test	19	601.987
		control	11	115.882
		control	11	115.004
		control	11	127.86
		control	11	115.004
		control	11	114.613
		control	11	438.698
		control	11	434.443
		control	11	401.237
		control	11	396.88
		control	11	415.877
		control	11	96.278
		control	11	145.191
		control	11	201.208
		control	11	138.626
		control	11	177.701
		control	11	279.562
		control	11	241.047
		control	11	248.868
		control	11	392.297
		control	11	401.101
		Test	11	109.998
		Test	11	108.504
		Test	11	91.106
		Test	11	100.863
		Test	11	85.61
		Test	11	363.623
		Test	11	339.401
		Test	11	317.258
		Test	11	333.322
		Test	11	287.713
		control	11	93.859
		control	11	101.174
		control	11	94.294
		control	11	97.225
		control	11	88.295
		control	11	462.15
		control	11	433.005
		control	11	438.32
		control	11	454.74
		control	11	422.826
		Test	11	157.947
		Test	11	164.913
		Test	11	121.642
		Test	11	137.028
		Test	11	113.777
		Test	11	393.859
		Test	11	369.09
		Test	11	326.1
		Test	11	351.065
		Test	11	375.144
		control	11	93.697
		control	11	96.971
		control	11	101.493
		control	11	86.001
		control	11	91.137
		control	11	339.715
		control	11	357.868
		control	11	345.077
		control	11	357.052
		control	11	324.099
		control	19	35.44
		control	19	40.633
		control	19	30.273
		control	19	22.987
		control	19	26.488
		control	19	348.881
		control	19	379.33
		control	19	300.837
		control	19	251.33
		control	19	243.789
		Test	19	373.571
		Test	19	292.391
		Test	19	156.63
		Test	19	217.814
		Test	19	118.255
		Test	19	769.152
		Test	19	537.335
		Test	19	491.485
		Test	19	417.73
		Test	19	456.697
		Test	26	68.961
		Test	26	54.999
		Test	26	38.711
		Test	26	55.25
		Test	26	38.442
		Test	26	488.388
		Test	26	531.206
		Test	26	721.448
		Test	26	671.279
		Test	26	531.839
		control	26	14.716
		control	26	19.567
		control	26	11.246
		control	26	18.286
		control	26	14.538
		control	26	257.875
		control	26	256.647
		control	26	207.066
		control	26	256.201
		control	26	159.399
		Test	26	97.835
		Test	26	93.452
		Test	26	82.964
		Test	26	70.07
		Test	26	71.513
		Test	26	523.863
		Test	26	488.026
		Test	26	587.749
		Test	26	609.438
		Test	26	646.859

## Sheet: Figure 9
Tumor fold change
sgNS											sgNS+Cis
	1	1	1	1	1	1	1	1	1	1		1	1	1	1	1	1	1	1	1	1
	5.51959	2.46425	3.94897	6.3888	0.557502	0.431942	0.525238	2.09242	1.12215	1.49076		1.76743	1.75637	0.260137	4.42953	5.33962	5.89849	6.20127	7.38868	2.45738	0.31407
	17.4227	4.82775	3.94681	21.0569	2.66373	2.87312	2.68988	1.70355	1.47404	1.66999		1.91222	3.33569	1.24716	16.3625	13.7692	15.1023	18.6056	18.7711	8.63301	0.33637
	26.0892	6.27927	7.52518	74.5937	1.04957	7.30713	1.6584	38.2735	2.31601	82.6681		1.38936	45.2973	4.36382	37.5883	25.3187	15.3696	41.0834	42.0194	29.86	3.70679
	33.0285	19.9068	16.3406	196.569	4.28804	6.39467	5.35898	113.147	103.338	132.467		117.535	52.2284	2.898	65.0119	27.5194	31.6596	74.9669	80.4329	22.9855	3.84856
sgPrrx1											sgPrrx1+Cis
	1	1	1	1	1	1	1	1	1	1		1	1	1	1	1	1	1	1	1	1
	0.391503	0.876531	0.408894	0.310756	0.350384	1.60271	1.74214	0.891485	1.19008	0.664741		0.334003	0.594641	0.534449	0.506903	0.316745	0.905434	0.800181	2.51938	0.725747	0.238807
	0.061531	0.742549	0.220275	0.297139	0.127198	1.24229	0.872434	0.850731	0.3994	0.245096		0.0652326	1.06734	0.341839	0.398009	0.207862	0.205559	0.61217	1.72997	0.66028	0.259726
	0.0125466	0.477447	0.240756	0.198199	0.13108	1.10091	0.387394	0.633291	0.374083	0.222581		0	0.865274	0.09064	0.134037	0.0282233	0.232702	1.67666	1.23949	0.516059	0.130874
	0	0	0	0	0.117983	0	0	0	0.248787	0		0	0	0	0	0	0	0	0	0	0

[truncated: 13 more sheets: Supplementary Figure 1, Supplementary Figure 3, Supplementary Figure 4, Supplementary Figure5, Supplementary Figure 7, Supplementsty Figure 8, Supplementary Figure 9, Supplementary Figure 10, Supplementary Figure 13, Supplementary Figure 14, Supplementary Figure 16, Supplementary Figure 18, Supplementary Figure 22]
